# Supplementary material for: Symbiont Gene Expression Predicts Insect Host's Response to High Temperatures
Source: Mol Ecol. 2025 Oct 28;34(22):e70154. doi: 10.1111/mec.70154 (PMC12617022; doi:10.1111/mec.70154)
Supplement: Supplementary file 2 — Table S1: Summary of Leptoglossus phyllopus assembly. Table S2: Estimates of Leptoglossus phyllopus genome completeness. Table S3: Estimates of Leptoglossus phyllopus genome annotation completeness. Table S4: Summary of the RNA‐seq data. Table S5: Number of differentially expressed genes in hosts between different treatments and with different symbiont strains. Direction of differential expression is based on the first treatment relative. Table S6: Host chaperone and immune genes identified in Leptoglossus phylopus based on KO ID. [file MEC-34-e70154-s004.xlsx]

## Sheet: Table S1
Table S1. Summary of Leptoglossus phyllopus assembly.
Genome sequence total (Mb)	1665.57
% gap	0.11
Contig N50 (Mb)	1.824
Contig L50	262
Scaffold N50 (Mb)	155.07
Scaffold L50	4
Contig N90 (Mb)	0.455498
Contig L90	958
Scaffold N90 (Mb)	121.607
Scaffold L90	9
Max contig length (Mb)	17.308
Max scaffold length (Mb)	281.876

## Sheet: Table S2
Table S2. Estimates of Leptoglossus phyllopus genome completeness.
	Eukaryota	Hemiptera
Complete (%)	99.6	98.9
Duplicated (%)	3.5	1.6
Fragmented (%)	0.4	0.6
Missing (%)	0	0.4
Error rate (%)	4.3	2.3
Total genes in database	255	2510

## Sheet: Table S3
Table S3. Estimates of Leptoglossus phyllopus genome annotation completeness.
	Eukaryota	Hemiptera
Complete (%)	97.6	93.7
Duplicated (%)	10.6	18.7
Fragmented (%)	0	0.6
Missing (%)	2.4	5.8
Error rate (%)	2.4	6.3
Total genes in database	255	2510

## Sheet: Table S4
Table S4. Summary of the RNA-seq data.
Rearing condition	Temperature	Species	Total reads	Mapped reads	Uniquley mapped	Propoerly paired	Average quality	Accession numbers
								BioProject	BioSample
In vivo - bacterial	24	R-LZ019	84572202	1617073	1589364	0.019	36.2	PRJNA1089548	SAMN40545249
In vivo - bacterial	24	R-LZ019	70484462	1517616	1494448	0.021	36.1	PRJNA1089548	SAMN40545250
In vivo - bacterial	24	R-LZ019	99465562	2081006	2051224	0.021	36.2	PRJNA1089548	SAMN40545251
In vivo - bacterial	30	R-LZ019	72902788	865242	754699	0.012	36.1	PRJNA1089548	SAMN40545252
In vivo - bacterial	30	R-LZ019	92417412	1545131	1480740	0.017	36.2	PRJNA1089548	SAMN40545253
In vivo - bacterial	30	R-LZ019	73002302	846581	815898	0.011	36.2	PRJNA1089548	SAMN40545254
In vivo - bacterial	36	R-LZ019	80512006	488193	448052	0.006	36.3	PRJNA1089548	SAMN40545255
In vivo - bacterial	36	R-LZ019	73323774	1733145	1686118	0.021	36.1	PRJNA1089548	SAMN40545256
In vivo - bacterial	36	R-LZ019	98019614	1401063	1351982	0.013	36.2	PRJNA1089548	SAMN40545257
In vivo - bacterial	24	V-LZ003	82899372	5510720	5502282	0.066	36.2	PRJNA1089548	SAMN40545182
In vivo - bacterial	24	V-LZ003	85531458	3277373	3271078	0.038	36.3	PRJNA1089548	SAMN40545183
In vivo - bacterial	24	V-LZ003	101381742	2173866	2163272	0.021	36.2	PRJNA1089548	SAMN40545184
In vivo - bacterial	30	V-LZ003	77962440	3032508	3014846	0.037	36	PRJNA1089548	SAMN40545185
In vivo - bacterial	30	V-LZ003	86286784	18378703	18336972	20.9 %	36.2	PRJNA1089548	SAMN40545186
In vivo - bacterial	30	V-LZ003	75190400	2870162	2838760	0.036	36.2	PRJNA1089548	SAMN40545187
In vivo - bacterial	36	V-LZ003	87105350	3673688	3636250	0.04	36.1	PRJNA1089548	SAMN40545188
In vivo - bacterial	36	V-LZ003	73626066	706862	697627	0.009	36.2	PRJNA1089548	SAMN40545189
In vivo - bacterial	36	V-LZ003	76521868	446011	434207	0.005	36	PRJNA1089548	SAMN40545190
Host - insect	24	R-LZ019	95859902	93285602				PRJNA1089548	SAMN40545249
Host - insect	24	R-LZ019	80548937	78374100				PRJNA1089548	SAMN40545250
Host - insect	24	R-LZ019	114821857	112025929				PRJNA1089548	SAMN40545251
Host - insect	30	R-LZ019	77153290	76303477				PRJNA1089548	SAMN40545252
Host - insect	30	R-LZ019	100163137	97465164				PRJNA1089548	SAMN40545253
Host - insect	30	R-LZ019	80945824	78441968				PRJNA1089548	SAMN40545254
Host - insect	36	R-LZ019	87613801	85125980				PRJNA1089548	SAMN40545255
Host - insect	36	R-LZ019	81697699	74927778				PRJNA1089548	SAMN40545256
Host - insect	36	R-LZ019	113146867	105162648				PRJNA1089548	SAMN40545257
Host - insect	24	V-LZ003	91460975	84616752				PRJNA1089548	SAMN40545182
Host - insect	24	V-LZ003	93564703	89588845				PRJNA1089548	SAMN40545183
Host - insect	24	V-LZ003	114915720	110937846				PRJNA1089548	SAMN40545184
Host - insect	30	V-LZ003	88892174	82434666				PRJNA1089548	SAMN40545185
Host - insect	30	V-LZ003	94350878	72525656				PRJNA1089548	SAMN40545186
Host - insect	30	V-LZ003	84746070	76488199				PRJNA1089548	SAMN40545187
Host - insect	36	V-LZ003	96399623	89629625				PRJNA1089548	SAMN40545188
Host - insect	36	V-LZ003	80773427	78908667				PRJNA1089548	SAMN40545189
Host - insect	36	V-LZ003	85241658	83083544				PRJNA1089548	SAMN40545190
In vivo - host	24	R-LZ019	84572202	81997902	48510306	0.867	36.2	PRJNA1089548	SAMN40545249
In vivo - host	24	R-LZ019	70484462	68309625	44943607	0.836	36.1	PRJNA1089548	SAMN40545250
In vivo - host	24	R-LZ019	99465562	96669634	55486124	0.911	36.2	PRJNA1089548	SAMN40545251
In vivo - host	30	R-LZ019	72902788	72052975	23503705	0.928	36.1	PRJNA1089548	SAMN40545252
In vivo - host	30	R-LZ019	92417412	89719439	45859654	0.88	36.2	PRJNA1089548	SAMN40545253
In vivo - host	30	R-LZ019	73002302	70498446	45455744	0.856	36.2	PRJNA1089548	SAMN40545254
In vivo - host	36	R-LZ019	80512006	78024185	34955174	0.874	36.3	PRJNA1089548	SAMN40545255
In vivo - host	36	R-LZ019	73323774	66553853	44541251	0.785	36.1	PRJNA1089548	SAMN40545256
In vivo - host	36	R-LZ019	98019614	90035395	65862071	0.782	36.2	PRJNA1089548	SAMN40545257
In vivo - host	24	V-LZ003	82899372	76055149	46998135	0.803	36.2	PRJNA1089548	SAMN40545182
In vivo - host	24	V-LZ003	85531458	81555600	34777069	0.891	36.3	PRJNA1089548	SAMN40545183
In vivo - host	24	V-LZ003	101381742	97403868	61439189	0.84	36.2	PRJNA1089548	SAMN40545184
In vivo - host	30	V-LZ003	77962440	71504932	45977749	0.809	36	PRJNA1089548	SAMN40545185
In vivo - host	30	V-LZ003	86286784	64461562	36955765	0.648	36.2	PRJNA1089548	SAMN40545186
In vivo - host	30	V-LZ003	75190400	66932529	43649348	0.757	36.2	PRJNA1089548	SAMN40545187
In vivo - host	36	V-LZ003	87105350	80335352	43622169	0.812	36.1	PRJNA1089548	SAMN40545188
In vivo - host	36	V-LZ003	73626066	71761306	33803213	0.873	36.2	PRJNA1089548	SAMN40545189
In vivo - host	36	V-LZ003	76521868	74363754	47005133	0.843	36	PRJNA1089548	SAMN40545190

## Sheet: Table S5
Table S5. Number of differentially expressed genes in hosts between different treatments and with differnt symbiont strains. Direction of differential expression is based on the first treatment relative to the second treatment.
Comaprison Groups	Up regulated	Down regulated
24 – 30°C (Vulnerable)	0	0
24 – 30°C (Resistant)	355	213
24 – 36°C (Vulnerable)	59	49
24 – 36°C (Resistant)	129	229
30 – 36°C (Vulnerable)	19	9
30 – 36°C (Resistant)	80	143
Vulnerable – Resistant (symbiont comparison)	0	0
24 – 36°C (temperature comparison)	151	121

## Sheet: Table S6
Table S6. Host chaperone and immune genes identified in Leptoglossus phylopus based on KO ID.
Unique gene ID	Gene Name	Type	KO ID
g6356	Cat5	Chaperone	K01365
g4044	peptidyl-prolyl cis-trans isomerase-like 2	Chaperone	K10598
g1614	protein unc-45 homolog B	Chaperone	K21991
g611	protein disulfide isomerase	Chaperone	K08056
g1537	cathepsin L, partial	Chaperone	K01365
g6546	putative cathepsin L, partial	Chaperone	K01365
g1360	heat shock protein 90	Chaperone	K04079
g3398	hsp70 binding protein	Chaperone	K09562
g838	MOB kinase activator-like 4	Chaperone	K04078
g5043	STIP1 homology and U box-containing protein 1	Chaperone	K09561; K12735
g8038	protein disulfide-isomerase-like isoform X2	Chaperone	K09580
g10802	B-cell lymphoma 3 protein	Chaperone	K09258
g3546	prefoldin subunit 1	Chaperone	K09548
g9510	thioredoxin, putative	Chaperone	K03671
g6543	PREDICTED: cathepsin L1 isoform X2	Chaperone	K01365; K01375
g5839	Cathepsin S, partial	Chaperone	K01368
g11338	peptidyl-prolyl cis-trans isomerase	Chaperone	K03768
g766	peptidylprolyl isomerase domain and WD repeat-containing protein 1	Chaperone	K12736
g6351	cathepsin L	Chaperone	K01365
g11888	NF-kappa-B inhibitor delta-like isoform X3	Chaperone	K14214; K14242
g5493	peptidyl-prolyl cis-trans isomerase FKBP2-like	Chaperone	K09569
g6291	succinate dehydrogenase	Chaperone	K00237; K09518
g10286	peptidyl-prolyl cis-trans isomerase H	Chaperone	K09567
g5833	procathepsin L-like	Chaperone	K01365
g3943	Peptidyl-prolyl cis-trans isomerase NIMA-interacting 4	Chaperone	K09579
g5384	dnaJ-like protein 60 isoform X4	Chaperone	K09524
g10427	prefoldin subunit 6	Chaperone	K04798
g10969	Protein tumorous imaginal discs, mitochondrial	Chaperone	K19374
g9274	putative peptidyl-prolyl cis-trans isomerase dodo isoform X2	Chaperone	K09578
g6449	T-complex protein 1 subunit zeta	Chaperone	K09498
g3487	peptidyl-prolyl cis-trans isomerase f, ppif	Chaperone	K09565
g11143	chaperonin containing TCP1 subunit 3, partial	Chaperone	K09495
g8085	mediator of RNA polymerase II transcription subunit 10	Chaperone	K04082; K15151
g5840	cathepsin L	Chaperone	K01365
g10595	calreticulin	Chaperone	K08057
g671	protein HLJ1 isoform X5	Chaperone	K09508; K09509; K09512
g4701	prefoldin subunit 2	Chaperone	K09549
g6726	cathepsin L	Chaperone	K01365; K01371
g8917	dnaJ homolog subfamily C member 22 isoform X2	Chaperone	K19370
g9066	inactive peptidyl-prolyl cis-trans isomerase FKBP6-like	Chaperone	K09572
g5598	chaperone protein DNAj	Chaperone	K09502; K09503
g6864	TM2 domain-containing protein CG11103	Chaperone	K09488
g6013	thioredoxin-2-like	Chaperone	K03671
g10061	protein lethal(2)essential for life-like isoform X2	Chaperone	K09541; K09542
g5834	cathepsin L	Chaperone	K01365
g10059	protein lethal(2)essential for life-like isoform X2	Chaperone	K09541; K09542
g3678	glutaredoxin-related protein 5, mitochondrial	Chaperone	K07390
g5836	cathepsin L, partial	Chaperone	K01365
g7416	heat shock 70 kDa protein cognate 5	Chaperone	K04043
g5835	cathepsin L	Chaperone	K01365
g7572	heat shock protein 40	Chaperone	K09507; K09510; K09511
g588	serine protease htra2	Chaperone	K08669; K08784
g360	glutaredoxin-C2 isoform X3	Chaperone	K03676
g7983	Cathepsin L	Chaperone	K01365
g5685	glycoside hydrolases, partial	Chaperone	K01229; K05350
g10963	protein disulfide isomerase	Chaperone	K08056
g8275	dnaJ homolog subfamily C member 2	Chaperone	K09522
g9478	geranylgeranyl transferase type-2 subunit beta	Chaperone	K05956; K12373
g10906	small heat shock protein hsp20 family	Chaperone	K09545
g6727	cathepsin L	Chaperone	K01365; K01371
g11161	dnaJ protein homolog 1	Chaperone	K09507; K09510; K09511
g10550	U2 small nuclear ribonucleoprotein A'	Chaperone	K08672; K11092
g1640	PREDICTED: heat shock 70 kDa protein cognate 2	Chaperone	K03283
g1015	cathepsin B	Chaperone	K01363
g11559	calmegin isoform X2	Chaperone	K08054; K09551
g9477	geranylgeranyl transferase type-2 subunit beta	Chaperone	K05956; K12373
g8157	thioredoxin, mitochondrial-like	Chaperone	K03671
g1159	ribosomal RNA-processing protein 8	Chaperone	K14850; K17478
g6545	cathepsin L5	Chaperone	K01365
g6729	BAG domain-containing protein Samui isoform X1	Chaperone	K09557; K09558
g6544	cathepsin L-like, partial	Chaperone	K01365
g1711	ATP-dependent Clp protease ATP-binding subunit clpX-like, mitochondrial isoform X2	Chaperone	K03544
g1948	dnaJ homolog subfamily A member 1	Chaperone	K09502; K09503; K09505
g3003	prefoldin subunit	Chaperone	K04797
g2981	chaperonin	Chaperone	K09494
g2288	dnaJ homolog subfamily B member 4	Chaperone	K09507; K09510; K09511
g4181	transposable element Tc1 transposase	Immune	K03685
g7653	Autophagy- protein 9A	Immune	K17907
g8242	ascorbate-specific transmembrane electron transporter 1-like	Immune	K01183,K08360,K10706,K18749
g8216	GTPase rho	Immune	K04513,K07856,K07857
g8873	S-phase kinase-associated protein 2	Immune	K03875
g1103	transposable element Tc1 transposase	Immune	K03685
g3911	Ecdysone-induced protein 74EF isoform B	Immune	K03211,K09428
g8987	autophagy-related protein 13 isoform X3	Immune	K08331
g8988	Transposable element Tcb1 transposase, partial	Immune	K03685
g9141	ubiquitin-like-conjugating enzyme ATG3	Immune	K08343
g4740	Ras-related protein Rac1	Immune	K04392,K07861
g146	GTPase HRas	Immune	K07827,K07828
g956	peroxiredoxin-2	Immune	K20011
g3334	dual specificity protein phosphatase 10 isoform X4	Immune	K20216
g8106	PREDICTED: ubiquitin-conjugating enzyme E2 variant 2 isoform X2	Immune	K10704
g908	tc1-like transposase protein	Immune	K03685
g490	Autophagy- protein 9A	Immune	K17907
g5171	transposable element Tcb2 transposase	Immune	K03685
g3597	ubiquitin-conjugating enzyme E2 N	Immune	K10580
g8516	lysozyme	Immune	K01185,K13915
g6791	Putative inhibitor of apoptosis 2	Immune	K04725,K16060,K16061
g4541	toll-interacting protein	Immune	K05402
g221	Transposable element Tcb1 transposase	Immune	K03685
g3556	ras-like GTP-binding protein Rho1	Immune	K04513,K07857
g3219	transposable element Tcb1 transposase	Immune	K03685
g8514	secreted Lysozyme-like protein	Immune	K13915
g7933	microsomal glutathione s-transferase	Immune	K00799
g3598	ubiquitin-conjugating enzyme E2 N	Immune	K10580
g8310	histone deacetylase Rpd3	Immune	K06067
g4271	1-phosphatidylinositol 4,5-bisphosphate phosphodiesterase classes I and II isoform X4	Immune	K05858
g6044	glutathionetransferase	Immune	K00310,K00799
g11704	jun	Immune	K04448,K04449
g3721	glutathione S-transferase-like	Immune	K00799,K04097
g5744	histone deacetylase 3	Immune	K06067,K11404
g6325	phosphatidylinositol 3-kinase catalytic subunit type 3	Immune	K00914
g387	Protein argonaute-2, partial	Immune	K11593
g8445	Putative protein toll	Immune	K18809
g3151	transposable element Tc1 transposase	Immune	K03685
g6332	transposable element Tc1 transposase	Immune	K03685
g4291	venom serine protease-like	Immune	K01312,K01362,K09640
g4177	endoribonuclease Dicer isoform X2	Immune	K11592
g6685	Argonaute 2-PC	Immune	K11593
g7278	ras-related protein ced-10	Immune	K04392
g3909	ecdysone-induced protein 74EF isoform X2	Immune	K03211,K09428
g11543	toll-interacting protein	Immune	K05402
g9977	protein croquemort-like isoform X2	Immune	K13885
g4089	transposable element Tc1 transposase	Immune	K03685
g6536	peroxiredoxin 1-like protein	Immune	K03386,K13279
g7769	glutathione S-transferase 1-1	Immune	K00799
g10572	transposable element Tcb1 transposase	Immune	K03685
g3782	casein kinase II subunit beta isoform X2	Immune	K03115
g4066	cyclin-dependent kinase 1	Immune	K02087
g8529	lysozyme	Immune	K01185,K13915
g6898	transposable element Tc1 transposase	Immune	K03685
g11812	Putative serine/threonine-protein kinase pelle-like	Immune	K04730
g478	serine/threonine-protein kinase 3 isoform X2	Immune	K04412
g9264	Hemocyte protein-glutamine gamma-glutamyltransferase, partial	Immune	K03917,K05619
g11745	YY1-associated factor 2 isoform X4	Immune	K11468,K11469
g7397	transposable element Tcb1 transposase	Immune	K03685
g593	gamma-aminobutyric acid receptor-associated protein	Immune	K08341
g3578	glutathionetransferase	Immune	K00799,K04097
g3579	glutathionetransferase	Immune	K00799,K04097
g11838	FAS-associated factor 1-like isoform X3	Immune	K20703
g5745	serine threonine kinase 10	Immune	K08836,K08837
g5562	putative ubiquitin-conjugating enzyme, partial	Immune	K10704,K20656
g1564	transposable element Tc1 transposase	Immune	K03685
g7224	GTPase rho	Immune	K04513,K07857
g938	transposable element Tc1 transposase	Immune	K03685
g6604	Autophagy- protein 9A	Immune	K17907
g5713	deoxyribonuclease ii, partial	Immune	K01158
g6680	peptidoglycan-recognition protein S2-like protein	Immune	K01446
g5859	tRNA pseudouridine synthase A	Immune	K06173,K20674
g4259	Putative dorsal	Immune	K09254
g9051	transposable element Tcb1 transposase	Immune	K03685
g3557	ras-like GTP-binding protein Rho1	Immune	K04513,K07857
g37	venom S1 protease 1	Immune	K01312,K01362,K09640
g6679	Putative peptidoglycan-recognition protein	Immune	K01446
g5401	tc1-like transposase protein	Immune	K03685
g470	thioredoxin peroxidase 1	Immune	K03386,K13279
g7302	piwi-like protein Siwi	Immune	K02156
g11195	transposable element Tc1 transposase	Immune	K03685
g5514	signal transducing adapter molecule 1	Immune	K04705
g7149	transposable element Tc1 transposase	Immune	K03685
g3580	hematopoietic prostaglandin D synthase-like	Immune	K04097
g3920	superoxide dismutase	Immune	K04565
g610	glutathione S-transferase S1-like	Immune	K00799,K04097
g8647	U4/U6.U5 small nuclear ribonucleoprotein 27 kDa protein	Immune	K12846
g9597	transposable element Tcb1 transposase	Immune	K03685
g5506	transposable element Tc1 transposase	Immune	K03685
g5625	transposable element Tc1 transposase	Immune	K03685
g683	Autophagy- protein 9A	Immune	K17907
g7724	transposable element Tc1 transposase	Immune	K03685
g36	chymotrypsin-1-like	Immune	K01312,K01362,K09640
g5185	E3 ubiquitin-protein ligase MIB1-like	Immune	K10645
g8528	c-type lysozyme	Immune	K01185,K13915
g8236	chitinase-3-like protein 2	Immune	K01183
g3722	glutathionetransferase	Immune	K00799,K04097
g9668	trypsin precursor	Immune	K01312,K01362,K09640
g9289	glutathione-S-transferase 3, partial	Immune	K00799,K04097
g5316	phosphoinositide 3-kinase regulatory subunit 4	Immune	K08333
g3085	glutathionetransferase	Immune	K00799,K04097
g11623	transposable element Tc1 transposase	Immune	K03685
g39	venom S1 protease 1	Immune	K01312,K01362,K09640
g4803	autophagy protein 12-like isoform X2	Immune	K08336
g1275	microsomal glutathione s-transferase	Immune	K00799
g4962	suppressor of cytokine signaling 5	Immune	K04697,K04698,K04699
g8241	ascorbate-specific transmembrane electron transporter 1-like	Immune	K01183,K08360,K10706,K18749
g8523	SUMO-activating enzyme subunit 2	Immune	K10685
g6606	ubiquitin carboxyl-terminal hydrolase CYLD isoform X3	Immune	K08601
g7252	modular serine protease-like	Immune	K19904,K20674
g3743	transposable element Tc1 transposase	Immune	K03685
g9540	serpin B8-like	Immune	K13963
g9893	transposable element Tc1 transposase	Immune	K03685
g6498	1-phosphatidylinositol 4,5-bisphosphate phosphodiesterase isoform X4	Immune	K05858
g7873	putative methyltransferase C9orf114 homolog	Immune	K09142
g4334	protein croquemort-like isoform X2	Immune	K13885
g398	glutathione S-transferase theta	Immune	K00799
g328	myeloid differentiation primary response protein MyD88 isoform X2	Immune	K04729
g2887	dual specificity protein kinase TTK	Immune	K08866
g2168	beclin 1-associated autophagy-related key regulator	Immune	K17889
g2714	aldehyde dehydrogenase, dimeric NADP-preferring-like isoform X3	Immune	K00128,K00129,K04513
g2526	nucleosome-remodeling factor subunit NURF301	Immune	K11728
g2517	Autophagy- protein 9A	Immune	K17907
g2056	trypsin precursor	Immune	K01312,K01362,K09640
g2270	peroxidase-like	Immune	K04706,K19511
g4563	GTPase rho	Immune	K04513,K07856,K07857
g2022	ubiquitin-conjugating enzyme	Immune	K10704
g2790	glutathione S-transferase delta	Immune	K00799
g2989	transposable element Tcb2 transposase	Immune	K03685
g2311	transposable element Tcb1 transposase	Immune	K03685
g2741	transposable element Tc1 transposase	Immune	K03685
g3027	transposable element Tc1 transposase	Immune	K03685
g9684	transposable element Tc1 transposase	Immune	K03685

## Sheet: Table S7
Table S7. Candidate genes (differnitally expressed under thermal stress, heat shock associated genes, flagellar genes) identified in symbiont strains V-LZ003 and R-LZ019 and their differential expression levels under the 24-36°C and 30-36°C comparison groups. Direction of differential expression is based on the first tempetature relative to the second temperature. In the GenBank ID column, multip…
GenBank ID	Gene Name	Detection method	Species	Regulation 24-36C	Regulation 30-36C
MDR5810272.1	flagellar export chaperone FliS	Flagellar	R-LZ019	-	-
MDR5810273.1	flagellar hook-basal body complex protein FliE	Flagellar	R-LZ019	Up	-
MDR5810274.1	flagellar basal-body MS-ring/collar protein FliF	Flagellar	R-LZ019	Up	-
MDR5810275.1	flagellar motor switch protein FliG	Flagellar	R-LZ019	Up	-
MDR5810277.1	flagellar protein export ATPase FliI	Flagellar	R-LZ019	Up	-
MDR5810282.1	flagellar motor switch protein FliM	Flagellar	R-LZ019	Up	-
MDR5810283.1	flagellar motor switch protein FliN	Flagellar	R-LZ019	Up	-
MDR5810285.1	flagellar type III secretion system pore protein FliP	Flagellar	R-LZ019	Up	-
MDR5810286.1	flagellar biosynthesis protein FliQ	Flagellar	R-LZ019	Up	-
MDR5810291.1	flagellar hook-associated protein FlgL	Flagellar	R-LZ019	-	Down
MDR5810292.1	flagellar hook-associated protein FlgK	Flagellar	R-LZ019	-	-
MDR5810294.1	flagellar assembly peptidoglycan hydrolase FlgJ	Flagellar	R-LZ019	Up	-
MDR5810298.1	flagellar basal-body rod protein FlgF	Flagellar	R-LZ019	Up	-
MDR5810301.1	flagellar basal body rod protein FlgC	Flagellar	R-LZ019	Up	-
MDR5810302.1	flagellar basal body rod protein FlgB	Flagellar	R-LZ019	Up	-
MDR5810303.1	flagellar basal body P-ring formation chaperone FlgA	Flagellar	R-LZ019	Up	-
MDR5810306.1	flagellar biosynthesis protein FlhB	Flagellar	R-LZ019	Down	-
MDR5810307.1	flagellar biosynthesis protein FlhA	Flagellar	R-LZ019	Down	-
MDR5848281.1	flagellar export chaperone FliS	Flagellar	V-LZ003	-	-
MDR5848282.1	flagellar hook-basal body complex protein FliE	Flagellar	V-LZ003	-	Down
MDR5848283.1	flagellar basal-body MS-ring/collar protein FliF	Flagellar	V-LZ003	-	-
MDR5848284.1	flagellar motor switch protein FliG	Flagellar	V-LZ003	Up	-
MDR5848286.1	flagellar protein export ATPase FliI	Flagellar	V-LZ003	Up	-
MDR5848293.1	flagellar motor switch protein FliM	Flagellar	V-LZ003	-	-
MDR5848294.1	flagellar motor switch protein FliN	Flagellar	V-LZ003	-	-
MDR5848296.1	flagellar type III secretion system pore protein FliP	Flagellar	V-LZ003	Up	-
MDR5848297.1	flagellar biosynthesis protein FliQ	Flagellar	V-LZ003	-	-
MDR5848301.1	flagellar hook-associated protein FlgL	Flagellar	V-LZ003	-	-
MDR5848302.1	flagellar hook-associated protein FlgK	Flagellar	V-LZ003	-	-
MDR5848304.1	flagellar assembly peptidoglycan hydrolase FlgJ	Flagellar	V-LZ003	-	-
MDR5848308.1	flagellar basal-body rod protein FlgF	Flagellar	V-LZ003	-	-
MDR5848311.1	flagellar basal body rod protein FlgC	Flagellar	V-LZ003	-	-
MDR5848312.1	flagellar basal body rod protein FlgB	Flagellar	V-LZ003	-	-
MDR5848313.1	flagellar basal body P-ring formation chaperone FlgA	Flagellar	V-LZ003	-	-
MDR5848316.1	flagellar biosynthesis protein FlhB	Flagellar	V-LZ003	Up	-
MDR5848317.1	flagellar biosynthesis protein FlhA	Flagellar	V-LZ003	Up	-
MDR5849582.1	flagellar type III secretion system pore protein FliP	Flagellar	V-LZ003	-	-
MDR5849584.1	flagellar motor switch protein FliN	Flagellar	V-LZ003	-	-
MDR5849592.1	flagellar basal-body MS-ring/collar protein FliF	Flagellar	V-LZ003	-	-
MDR5849594.1	flagellar basal body rod protein FlgC	Flagellar	V-LZ003	-	-
MDR5811932.1	ClpB	Heat shock	R-LZ019	Up	Up
MDR5808560.1	ClpC	Heat shock	R-LZ019	Up	-
MDR5811713.1	ClpP	Heat shock	R-LZ019	-	-
MDR5811714.1	ClpX	Heat shock	R-LZ019	-	-
MDR5810875.1	DnaJ	Heat shock	R-LZ019	Up	Up
MDR5810874.1	DnaK	Heat shock	R-LZ019	Up	Up
MDR5809556.1	FtsH	Heat shock	R-LZ019	-	Up
MDR5809812.1	GroEL	Heat shock	R-LZ019	-	Up
MDR5809813.1	GroES	Heat shock	R-LZ019	-	-
MDR5810872.1	GrpE	Heat shock	R-LZ019	Up	Up
MDR5810868.1	HrcA	Heat shock	R-LZ019	Up	Up
MDR5810394.1	HslU	Heat shock	R-LZ019	Up	Up
MDR5811286.1	HtpG	Heat shock	R-LZ019	Up	Up
MDR5810402.1	htrB	Heat shock	R-LZ019	Up	Up
MDR5810709.1	RpoH	Heat shock	R-LZ019	-	Up
MDR5809592.1, MDR5810968.1	htrA	Heat shock	R-LZ019	-, Down	-, Down
MDR5809111.1, MDR5811715.1	Lon	Heat shock	R-LZ019	Down, Up	Down, Up
MDR5806999.1, MDR5808223.1, MDR5808222.1, MDR5806998.1	Hsp20	Heat shock	R-LZ019	-, Up, Down, -	-, Up, -, Down
MDR5809595.1, MDR5808010.1, MDR5806893.1, MDR5807959.1, MDR5808843.1, MDR5809457.1	RpoE	Heat shock	R-LZ019	-, -, -, -, Down, -	-, -, -, -, Down, -
MDR5847191.1	ClpB	Heat shock	V-LZ003	Up	Up
MDR5846862.1	ClpX	Heat shock	V-LZ003	-	-
MDR5845997.1	DnaJ	Heat shock	V-LZ003	Up	-
MDR5845996.1	DnaK	Heat shock	V-LZ003	Up	-
MDR5847560.1	FtsH	Heat shock	V-LZ003	-	-
MDR5847822.1	GroEL	Heat shock	V-LZ003	-	-
MDR5847823.1	GroES	Heat shock	V-LZ003	-	-
MDR5845994.1	GrpE	Heat shock	V-LZ003	-	-
MDR5845991.1	HrcA	Heat shock	V-LZ003	-	-
MDR5848432.1	HslU	Heat shock	V-LZ003	-	-
MDR5846483.1	HtpG	Heat shock	V-LZ003	-	-
MDR5846863.1	Lon	Heat shock	V-LZ003	Up	-
MDR5845845.1	RpoH	Heat shock	V-LZ003	-	-
MDR5847605.1, MDR5846078.1	htrA	Heat shock	V-LZ003	-, -	-, -
MDR5848440.1, MDR5849502.1	htrB	Heat shock	V-LZ003	-, Down	-, -
MDR5851985.1, MDR5850338.1, MDR5846861.1	ClpP	Heat shock	V-LZ003	-, -, -	-, -, -
MDR5851777.1, MDR5851079.1, MDR5851080.1, MDR5851776.1	Hsp20	Heat shock	V-LZ003	Down, -, -, Down	Down, -, -, Down
MDR5850950.1, MDR5851297.1, MDR5853041.1, MDR5848922.1, MDR5847425.1, MDR5849201.1, MDR5847608.1	RpoE	Heat shock	V-LZ003	-, -, Down, Down, -, Down, -	-, -, -, Down, -, Down, -
