# Supplementary material for: Symbiont Gene Expression Predicts Insect Host's Response to High Temperatures
Source: Mol Ecol. 2025 Oct 28;34(22):e70154. doi: 10.1111/mec.70154 (PMC12617022; doi:10.1111/mec.70154)
Supplement: Supplementary file 3 — Data S1: Output files from Degust. [file MEC-34-e70154-s003.xlsx]

## Sheet: Metadata
Column Letter	Column Name	Descriptions
A	Geneid	Unique gene identifier
B	LZ3; 24; 30	Log2-fold change in expression for the sample listed (baseline)
C	LZ19; 30; 36	Log2-fold change in expression for the sample listed (relative to baseline)
D	FDR	False Discovery Rate (adjusted P-value) for the differential expression test
E	AveExpr	Average expression level of the gene across all samples
F	P-value	Raw P-value for the differential expression test for this gene
G (and remaining columns)	Sample ID	Raw read counts for this gene for the specified sample and replicate

## Sheet: Host (symbiont comparison)
Geneid	LZ3	LZ19	FDR	AveExpr	P value	Bug_LZ3_24_1 - BAM	Bug_LZ3_24_2 - BAM	Bug_LZ3_30_1 - BAM	Bug_LZ3_24_3 - BAM	Bug_LZ3_30_2 - BAM	Bug_LZ3_30_3 - BAM	Bug_LZ3_36_1 - BAM	Bug_LZ3_36_2 - BAM	Bug_LZ3_36_3 - BAM	Bug_LZ19_36_3 - BAM	Bug_LZ19_24_1 - BAM	Bug_LZ19_24_2 - BAM	Bug_LZ19_30_1 - BAM	Bug_LZ19_24_3 - BAM	Bug_LZ19_30_2 - BAM	Bug_LZ19_30_3 - BAM	Bug_LZ19_36_1 - BAM	Bug_LZ19_36_2 - BAM	Bug_LZ3_24_1 - BAM CPM	Bug_LZ3_24_2 - BAM CPM	Bug_LZ3_30_1 - BAM CPM	Bug_LZ3_24_3 - BAM CPM	Bug_LZ3_30_2 - BAM CPM	Bug_LZ3_30_3 - BAM CPM	Bug_LZ3_36_1 - BAM CPM	Bug_LZ3_36_2 - BAM CPM	Bug_LZ3_36_3 - BAM CPM	Bug_LZ19_36_3 - BAM CPM	Bug_LZ19_24_1 - BAM CPM	Bug_LZ19_24_2 - BAM CPM	Bug_LZ19_30_1 - BAM CPM	Bug_LZ19_24_3 - BAM CPM	Bug_LZ19_30_2 - BAM CPM	Bug_LZ19_30_3 - BAM CPM	Bug_LZ19_36_1 - BAM CPM	Bug_LZ19_36_2 - BAM CPM
g1	0	0.0362993	0.973124	4.97692	0.755211	513	502	888	889	591	631	552	586	676	1119	877	543	337	1066	648	533	591	574	24.699	28.024	37.74	29.353	33.055	29.744	28.941	37.361	33.425	34.185	35.518	24.009	32.925	34.461	34.037	27.709	36.545	29.449
g10	0	-0.153434	0.97957	-3.77244	0.83681	0	4	0	0	3	1	5	1	2	4	0	0	2	0	5	2	2	0	0	0.223	0	0	0.168	0.047	0.262	0.064	0.099	0.122	0	0	0.195	0	0.263	0.104	0.124	0
g100	0	-0.328265	0.718155	2.2766	0.117937	92	117	153	201	153	142	72	53	88	165	133	67	39	99	89	113	59	98	4.43	6.531	6.503	6.637	8.557	6.694	3.775	3.379	4.351	5.041	5.386	2.962	3.81	3.2	4.675	5.874	3.648	5.028
g1000	0	-0.660176	0.616839	5.96513	0.0628637	2671	473	3258	1417	3074	2540	1011	1486	1076	2802	1377	994	210	894	1282	655	1317	1443	128.6	26.405	138.465	46.786	171.933	119.729	53.007	94.741	53.203	85.601	55.768	43.951	20.517	28.901	67.34	34.051	81.438	74.032
g10000	0	0.909961	0.489677	4.68998	0.0250333	259	424	1798	499	238	186	288	450	344	2338	1230	852	200	1104	370	494	1187	451	12.47	23.67	76.415	16.476	13.312	8.768	15.1	28.69	17.009	71.426	49.815	37.672	19.54	35.69	19.435	25.681	73.4	23.138
g10001	0	0.348148	0.878403	2.88561	0.347093	125	188	430	268	160	118	54	74	67	270	361	296	70	399	91	84	131	148	6.018	10.495	18.275	8.849	8.949	5.562	2.831	4.718	3.313	8.248	14.62	13.088	6.839	12.899	4.78	4.367	8.101	7.593
g10002	0	-1.75156	0.581746	6.87694	0.0529881	6796	9378	7146	23963	6639	8490	1431	996	878	3050	3481	3903	12	1712	745	2548	2039	2808	327.205	523.521	303.705	791.203	371.328	400.198	75.027	63.501	43.413	93.177	140.979	172.575	1.172	55.345	39.133	132.46	126.084	144.062
g10003	0	0.99736	0.81884	2.3699	0.232496	49	68	102	204	293	127	43	18	47	261	56	5106	10	207	112	240	88	70	2.359	3.796	4.335	6.736	16.388	5.986	2.254	1.148	2.324	7.974	2.268	225.767	0.977	6.692	5.883	12.477	5.442	3.591
g10004	0	0.236	0.839978	4.54285	0.272571	625	363	659	800	485	428	292	247	321	772	827	833	278	1042	424	399	303	362	30.092	20.264	28.008	26.414	27.127	20.175	15.31	15.748	15.872	23.585	33.493	36.832	27.161	33.685	22.271	20.742	18.736	18.572
g10005	0	0.191091	0.88305	2.59979	0.36007	167	92	132	108	99	93	144	108	137	210	195	176	50	273	111	69	81	175	8.041	5.136	5.61	3.566	5.537	4.384	7.55	6.886	6.774	6.415	7.897	7.782	4.885	8.825	5.83	3.587	5.009	8.978
g10006	0	0.0175091	0.989583	6.27188	0.940123	2257	1347	1679	1492	1435	1838	1118	1500	1702	2135	2031	1543	909	637	2005	2347	1620	2302	108.667	75.195	71.358	49.262	80.261	86.639	58.617	95.634	84.156	65.224	82.255	68.225	88.81	20.593	105.317	122.011	100.175	118.102
g10007	0	0.00852334	0.988227	5.58165	0.931591	889	848	1027	1319	931	1120	857	799	1071	1615	912	884	512	997	1148	960	939	1316	42.802	47.339	43.648	43.55	52.072	52.794	44.933	50.941	52.956	49.338	36.936	39.087	50.023	32.231	60.301	49.907	58.064	67.516
g10008	0	-0.202076	0.852156	5.89542	0.285066	1468	1014	1350	1433	1076	1374	1836	918	1556	2395	1233	1184	259	1155	902	1330	1342	1887	70.679	56.606	57.375	47.314	60.182	64.767	96.262	58.528	76.937	73.167	49.936	52.352	25.305	37.338	47.379	69.141	82.984	96.811
g10009	0	0.0378831	0.972667	4.03471	0.751231	350	238	486	425	375	359	288	236	287	616	393	365	194	529	371	245	279	277	16.851	13.286	20.655	14.033	20.974	16.922	15.1	15.046	14.191	18.819	15.916	16.139	18.954	17.101	19.488	12.737	17.252	14.211
g1001	0	0.933916	0.459582	4.91899	0.0192681	350	179	519	548	496	660	293	437	870	1029	668	868	568	384	2093	2577	583	677	16.851	9.993	22.058	18.094	27.742	31.111	15.362	27.861	43.018	31.436	27.054	38.38	55.494	12.414	109.939	133.968	36.051	34.733
g10010	0	-0.134778	0.901118	5.17842	0.420448	899	598	1090	1171	813	800	613	512	721	1011	1134	1035	327	1474	581	471	439	663	43.284	33.383	46.325	38.664	45.472	37.71	32.14	32.643	35.65	30.886	45.927	45.764	31.948	47.651	30.518	24.485	27.146	34.015
g10011	0	0.0742875	0.941936	7.44557	0.571928	4092	2973	4573	4873	3059	3664	3269	2189	3213	6707	5602	5096	1562	6418	2871	2763	2614	3220	197.017	165.966	194.353	160.895	171.094	172.712	171.394	139.562	158.868	204.899	226.879	225.325	152.609	207.479	150.805	143.637	161.64	165.2
g10012	0	0.180177	0.969265	-1.40153	0.726897	9	10	5	5	6	12	8	3	9	77	2	6	1	5	24	9	6	9	0.433	0.558	0.213	0.165	0.336	0.566	0.419	0.191	0.445	2.352	0.081	0.265	0.098	0.162	1.261	0.468	0.371	0.462
g10013	0	-0.886063	0.592565	3.48436	0.0566178	501	116	643	262	325	428	303	334	267	529	222	216	16	73	98	90	570	524	24.122	6.476	27.328	8.651	18.178	20.175	15.886	21.294	13.202	16.161	8.991	9.551	1.563	2.36	5.148	4.679	35.247	26.883
g10014	0	-0.311625	0.912415	1.37802	0.457264	35	39	67	110	59	56	102	51	57	337	15	26	19	31	68	58	51	63	1.685	2.177	2.848	3.632	3.3	2.64	5.348	3.252	2.818	10.295	0.607	1.15	1.856	1.002	3.572	3.015	3.154	3.232
g10015	0	-0.240649	0.88603	1.97498	0.363402	65	83	100	120	60	110	109	101	66	216	62	44	29	51	67	74	127	106	3.13	4.633	4.25	3.962	3.356	5.185	5.715	6.439	3.263	6.599	2.511	1.946	2.833	1.649	3.519	3.847	7.853	5.438
g10016	0	0.205286	0.902447	4.38882	0.434513	621	431	558	527	367	395	365	231	300	783	944	755	131	1243	286	375	229	372	29.899	24.06	23.715	17.4	20.527	18.619	19.137	14.728	14.834	23.921	38.232	33.383	12.799	40.183	15.023	19.495	14.16	19.085
g10017	0	-0.159728	0.841616	3.07113	0.275206	212	120	192	223	141	173	199	158	255	256	163	180	49	178	197	207	205	144	10.207	6.699	8.16	7.363	7.886	8.155	10.434	10.073	12.609	7.821	6.601	7.959	4.787	5.754	10.348	10.761	12.676	7.388
g10018	0	-0.183937	0.919151	4.73013	0.488479	999	620	528	821	389	684	536	308	507	617	450	704	423	223	577	928	483	598	48.099	34.611	22.44	27.108	21.757	32.242	28.102	19.637	25.069	18.849	18.225	31.128	41.327	7.209	30.308	48.243	29.867	30.68
g10019	0	0.0312212	0.982966	8.91994	0.866238	16487	8467	8425	12279	7637	9527	8608	6779	14343	13092	9124	12693	7528	6572	10628	12569	8513	11656	793.796	472.665	358.063	405.424	427.148	449.08	451.318	432.201	709.196	399.961	369.519	561.234	735.492	212.457	558.257	653.413	526.412	598.002
g1002	0	0.0317798	0.984677	3.11268	0.886067	191	144	283	209	193	182	131	121	190	311	402	299	56	324	129	99	149	127	9.196	8.039	12.028	6.901	10.795	8.579	6.868	7.714	9.395	9.501	16.281	13.221	5.471	10.474	6.776	5.147	9.214	6.516
g10020	0	-0.132875	0.821026	4.62624	0.241608	496	429	737	757	497	705	435	432	422	979	512	487	185	575	496	413	447	594	23.881	23.949	31.323	24.994	27.798	33.232	22.807	27.543	20.866	29.908	20.736	21.533	18.075	18.588	26.053	21.47	27.641	30.475
g10021	0	-0.846909	0.577621	-0.825478	0.0496468	6	10	17	16	26	26	30	9	12	18	2	8	4	7	7	9	16	17	0.289	0.558	0.723	0.528	1.454	1.226	1.573	0.574	0.593	0.55	0.081	0.354	0.391	0.226	0.368	0.468	0.989	0.872
g10022	0	0.0178353	0.994369	-0.916283	0.97363	4	9	7	4	13	22	41	7	16	60	6	5	5	4	22	8	8	22	0.193	0.502	0.298	0.132	0.727	1.037	2.15	0.446	0.791	1.833	0.243	0.221	0.489	0.129	1.156	0.416	0.495	1.129
g10023	0	0.333283	0.880431	-0.468013	0.351948	12	5	9	11	10	24	27	9	19	17	15	22	14	7	25	23	19	15	0.578	0.279	0.383	0.363	0.559	1.131	1.416	0.574	0.939	0.519	0.607	0.973	1.368	0.226	1.313	1.196	1.175	0.77
g10024	0	0.135185	0.730266	6.78351	0.128983	2378	2010	2976	2901	1737	2363	1965	1412	2087	3260	2431	2612	1326	2799	2503	2411	2224	2286	114.493	112.207	126.48	95.784	97.153	111.386	103.025	90.023	103.193	99.593	98.455	115.492	129.551	90.485	131.475	125.338	137.524	117.282
g10025	0	-0.344586	0.871314	-0.810031	0.328338	7	5	20	22	11	14	26	12	11	28	5	7	2	9	15	17	12	14	0.337	0.279	0.85	0.726	0.615	0.66	1.363	0.765	0.544	0.855	0.202	0.31	0.195	0.291	0.788	0.884	0.742	0.718
g10026	0	0.670709	0.730266	6.28691	0.128913	2476	741	4630	2493	780	899	591	695	1370	1665	5916	3933	1955	4999	1720	1248	870	795	119.211	41.366	196.775	82.313	43.626	42.377	30.986	44.31	67.74	50.866	239.596	173.902	191.005	161.606	90.346	64.879	53.798	40.787
g10027	0	-0.10906	0.928855	6.83336	0.526664	3478	1844	2012	3133	1780	2268	2705	2205	2919	3182	2158	2417	964	1476	2841	2983	2379	3183	167.454	102.94	85.51	103.444	99.558	106.908	141.823	140.582	144.331	97.21	87.398	106.87	94.184	47.716	149.229	155.074	147.108	163.301
g10028	0	-0.0929054	0.945877	8.17001	0.597771	9919	4339	5941	8296	4772	6753	4812	5245	6958	6831	5865	5958	4027	3693	7378	6980	4749	7243	477.568	242.222	252.493	273.915	266.904	318.32	252.293	334.399	344.041	208.687	237.531	263.439	393.442	119.386	387.544	362.863	293.66	371.597
g10029	0	0.2547	0.865009	4.23219	0.316908	365	320	521	525	323	291	355	213	414	934	827	570	121	1062	278	177	290	446	17.574	17.864	22.143	17.334	18.066	13.717	18.613	13.58	20.47	28.534	33.493	25.203	11.822	34.332	14.602	9.202	17.933	22.882
g1003	0	-0.510089	0.50023	6.14963	0.026517	2396	1324	1052	1774	1240	2175	1771	1937	2490	2493	1277	1209	467	791	1176	1259	1523	1938	115.36	73.911	44.71	58.573	69.355	102.524	92.854	123.495	123.119	76.161	51.718	53.457	45.626	25.571	61.772	65.45	94.177	99.428
g10030	0	-0.067776	0.918019	8.31109	0.470577	8159	5739	7371	10372	6400	7010	5419	4959	5822	9623	6939	8652	3298	7581	6720	6269	5141	5584	392.829	320.376	313.268	342.459	357.961	330.434	284.118	316.165	287.871	293.983	281.027	382.557	322.218	245.076	352.981	325.9	317.9	286.483
g10031	0	0.852933	0.598186	6.33516	0.0574868	1350	548	1437	1095	1146	1371	1095	862	4011	1934	1219	2042	4167	933	3899	5307	1280	2500	64.998	30.592	61.073	36.154	64.097	64.626	57.411	54.958	198.326	59.084	49.369	90.289	407.12	30.162	204.803	275.89	79.15	128.261
g10032	0	0.104913	0.9042	6.60822	0.439582	1975	1477	3101	2772	2011	2106	1623	1210	1682	3468	2779	2574	1092	3747	1876	1638	1455	1629	95.09	82.453	131.793	91.525	112.478	99.272	85.094	77.145	83.167	105.947	112.549	113.812	106.689	121.132	98.541	85.153	89.972	83.575
g10033	0	0.0441124	0.979382	3.97436	0.834211	363	273	365	390	183	300	401	314	378	612	558	506	94	643	172	225	269	337	17.477	15.24	15.513	12.877	10.235	14.141	21.024	20.019	18.69	18.697	22.599	22.373	9.184	20.787	9.035	11.697	16.634	17.29
g10034	0	0.122296	0.941558	8.08226	0.566566	5111	3986	8338	8595	4919	5953	4625	3666	4486	9387	9424	7170	2842	16614	4529	4749	3750	3215	246.078	222.516	354.365	283.787	275.126	280.61	242.489	233.729	221.812	286.773	381.669	317.029	277.666	537.091	237.895	246.882	231.886	164.943
g10035	0	0.0711648	0.871562	6.82296	0.330321	2644	1990	2882	3456	1795	2341	1966	1592	2211	3672	2586	2690	1349	2615	2423	2300	1989	2485	127.3	111.091	122.485	114.109	100.397	110.349	103.077	101.499	109.324	112.18	104.732	118.941	131.799	84.537	127.273	119.568	122.992	127.491
g10036	0	-0.188114	0.904469	1.85722	0.440837	101	69	61	123	51	90	101	51	97	127	129	36	22	79	62	47	88	130	4.863	3.852	2.593	4.061	2.852	4.242	5.295	3.252	4.796	3.88	5.224	1.592	2.149	2.554	3.257	2.443	5.442	6.67
g10037	0	0.169877	0.637184	5.28347	0.0691041	928	673	857	1130	583	650	757	520	829	1623	1043	1032	368	1211	805	710	626	820	44.68	37.57	36.423	37.31	32.608	30.639	39.69	33.153	40.99	49.583	42.241	45.631	35.954	39.149	42.284	36.91	38.709	42.069
g10038	0	0.0409954	0.969442	5.49232	0.728295	901	643	1282	1211	935	1001	825	666	882	1690	1285	1104	449	1670	855	688	668	804	43.38	35.895	54.485	39.984	52.296	47.185	43.255	42.461	43.611	51.629	52.042	48.814	43.868	53.987	44.911	35.766	41.307	41.249
g10039	0	-0.0492525	0.963903	3.44204	0.699264	268	225	253	319	185	258	191	150	254	407	349	258	58	224	204	220	199	242	12.903	12.56	10.753	10.533	10.347	12.161	10.014	9.563	12.559	12.434	14.134	11.408	5.667	7.241	10.716	11.437	12.305	12.416
g1004	0	-0.894584	0.1897	2.72737	0.000619977	198	113	182	288	104	223	327	151	169	189	83	61	46	95	103	126	110	167	9.533	6.308	7.735	9.509	5.817	10.512	17.145	9.627	8.356	5.774	3.361	2.697	4.494	3.071	5.41	6.55	6.802	8.568
g10040	0	0.518394	0.467393	4.23849	0.0220488	550	280	219	270	313	218	468	294	477	709	723	561	203	720	409	314	336	496	26.481	15.631	9.308	8.915	17.507	10.276	24.537	18.744	23.585	21.66	29.281	24.805	19.833	23.276	21.484	16.324	20.777	25.447
g10041	0	0.0557493	0.928855	6.54787	0.527907	2474	1513	2062	2273	1543	1936	1954	1325	2094	2890	1983	2525	978	1875	2106	2091	1619	2272	119.115	84.462	87.635	75.049	86.302	91.258	102.448	84.476	103.539	88.289	80.311	111.645	95.551	60.614	110.622	108.703	100.113	116.563
g10042	0	-0.0553176	0.957032	4.56591	0.650613	391	389	529	650	377	473	588	501	634	942	428	521	211	510	473	429	524	524	18.825	21.716	22.483	21.461	21.086	22.296	30.829	31.942	31.348	28.778	17.334	23.037	20.615	16.487	24.845	22.302	32.402	26.883
g10043	0	0.341824	0.755238	2.06173	0.146253	119	75	78	75	71	55	125	49	71	197	116	123	46	185	97	43	80	76	5.729	4.187	3.315	2.476	3.971	2.593	6.554	3.124	3.511	6.018	4.698	5.439	4.494	5.981	5.095	2.235	4.947	3.899
g10044	0	0.254653	0.762721	3.06616	0.161459	153	87	165	171	140	146	207	163	209	363	196	132	129	325	188	133	181	164	7.366	4.857	7.013	5.646	7.83	6.882	10.853	10.392	10.334	11.09	7.938	5.837	12.603	10.506	9.875	6.914	11.192	8.414
g10045	0	-0.234692	0.943228	-0.0745255	0.586751	8	22	22	15	19	30	69	10	33	68	12	10	5	10	17	28	17	36	0.385	1.228	0.935	0.495	1.063	1.414	3.618	0.638	1.632	2.077	0.486	0.442	0.489	0.323	0.893	1.456	1.051	1.847
g10046	0	-0.24091	0.851274	9.95508	0.284315	29391	21489	15998	31589	15208	24104	20723	20457	26201	23190	17817	16169	13477	10256	26018	25770	15876	27829	1415.08	1199.61	679.916	1043	850.604	1136.2	1086.51	1304.25	1295.52	708.454	721.583	714.929	1316.71	331.552	1366.65	1339.68	981.712	1427.75
g10047	0	-0.0515301	0.93808	5.40068	0.553489	921	706	1079	1064	697	939	989	695	913	1306	795	892	389	922	954	842	821	1099	44.343	39.412	45.858	35.131	38.984	44.262	51.853	44.31	45.144	39.898	32.197	39.441	38.006	29.806	50.111	43.772	50.768	56.383
g10048	0	-0.0776494	0.962535	7.40353	0.689112	3816	3629	5083	5546	2861	3263	3110	2418	3034	6634	6074	4570	1098	7734	2422	2265	2436	3049	183.728	202.587	216.028	183.116	160.02	153.81	163.057	154.162	150.018	202.669	245.995	202.067	107.276	250.022	127.22	117.748	150.633	156.427
g10049	0	0.123608	0.984677	-0.771883	0.883111	14	89	4	4	14	10	15	9	8	256	1	5	5	4	45	19	4	25	0.674	4.968	0.17	0.132	0.783	0.471	0.786	0.574	0.396	7.821	0.04	0.221	0.489	0.129	2.364	0.988	0.247	1.283
g1005	0	0.169213	0.769989	7.71642	0.166791	5029	3276	4201	5616	3969	3885	3412	3111	4842	5267	4706	5892	3147	4386	4758	4980	3930	4547	242.13	182.881	178.543	185.427	221.991	183.13	178.891	198.344	239.415	160.907	190.591	260.521	307.465	141.789	249.923	258.89	243.016	233.28
g10050	0	1.17522	0.249606	1.7989	0.00202384	26	33	50	37	47	51	47	60	85	97	167	74	96	103	171	200	51	104	1.252	1.842	2.125	1.222	2.629	2.404	2.464	3.825	4.203	2.963	6.763	3.272	9.379	3.33	8.982	10.397	3.154	5.336
g10051	0	-0.147162	0.901198	8.93507	0.421185	13742	11182	13609	17531	9315	11380	9246	6006	6909	16889	14888	13218	3518	18362	7710	8554	6556	7629	661.633	624.228	578.383	578.833	521	536.426	484.768	382.918	341.619	515.959	602.959	584.447	343.712	593.6	404.983	444.689	405.398	391.4
g10052	0	0.0635365	0.984484	4.87401	0.880446	390	198	977	649	1253	2263	149	661	602	915	719	1195	190	349	1024	702	508	654	18.777	11.053	41.523	21.428	70.082	106.672	7.812	42.143	29.766	27.953	29.119	52.838	18.563	11.282	53.788	36.494	31.413	33.553
g10053	0	0.264297	0.96973	1.35555	0.735032	11	29	558	18	74	347	35	10	28	62	48	145	35	14	382	30	63	55	0.53	1.619	23.715	0.594	4.139	16.357	1.835	0.638	1.384	1.894	1.944	6.411	3.42	0.453	20.065	1.56	3.896	2.822
g10054	0	0.176776	0.974676	4.44357	0.7666	232	138	2208	178	710	1795	150	460	383	1071	368	1832	133	243	1151	140	509	582	11.17	7.704	93.84	5.877	39.711	84.612	7.865	29.328	18.938	32.719	14.904	81.004	12.994	7.856	60.459	7.278	31.475	29.859
g10055	0	-0.282751	0.756648	7.42545	0.154169	5897	4381	2898	5354	3137	3545	3986	2986	3822	2977	3155	3684	2579	4824	3436	3696	1951	3221	283.921	244.567	123.165	176.777	175.457	167.103	208.986	190.375	188.981	90.947	127.776	162.892	251.971	155.948	180.483	192.14	120.642	165.251
g10056	0	2.19218	0.248525	4.68926	0.00166426	412	354	191	90	101	97	481	266	1211	533	4387	809	675	5407	963	1162	683	504	19.836	19.762	8.118	2.972	5.649	4.572	25.219	16.959	59.878	16.283	177.672	35.771	65.948	174.795	50.583	60.408	42.234	25.857
g10057	0	-0.0379017	0.975996	7.63385	0.803325	4272	3485	5614	6530	4583	5598	2295	3062	3418	6750	4083	6250	2162	3493	3942	4191	3069	4230	205.683	194.548	238.595	215.606	256.333	263.876	120.327	195.22	169.005	206.212	165.36	276.35	211.229	112.92	207.061	217.873	189.775	217.017
g10058	0	-0.0403402	0.971774	7.29329	0.745352	4413	2852	2819	4969	2991	3237	2939	2258	3622	4089	3695	3619	1660	2673	3763	4117	2688	3230	212.472	159.211	119.808	164.065	167.291	152.584	154.092	143.961	179.091	124.919	149.646	160.018	162.183	86.412	197.659	214.027	166.216	165.713
g10059	0	-0.0900924	0.88603	5.19629	0.367243	763	551	1196	1023	730	740	605	665	839	1332	775	600	430	919	808	648	634	755	36.736	30.759	50.83	33.777	40.83	34.882	31.72	42.398	41.485	40.693	31.387	26.53	42.011	29.709	42.442	33.687	39.204	38.735
g1006	0	0.275649	0.562186	2.54592	0.0448193	88	85	131	181	90	111	83	88	150	224	170	137	64	208	110	107	121	122	4.237	4.745	5.568	5.976	5.034	5.232	4.352	5.611	7.417	6.843	6.885	6.058	6.253	6.724	5.778	5.563	7.482	6.259
g10060	0	-0.0635541	0.943391	6.4231	0.588313	1461	1874	2120	2693	1483	1647	2024	1333	1791	3684	2008	1723	686	2353	1311	1812	1454	1963	70.342	104.615	90.1	88.917	82.946	77.636	106.118	84.987	88.557	112.546	81.323	76.184	67.023	76.067	68.863	94.199	89.91	100.71
g10061	0	0.399051	0.889936	4.3446	0.380815	323	158	206	411	348	424	630	227	908	481	602	211	500	223	1872	1105	276	428	15.551	8.82	8.755	13.57	19.464	19.986	33.031	14.473	44.896	14.695	24.381	9.33	48.85	7.209	98.331	57.445	17.067	21.958
g10062	0	0.0717912	0.97957	3.4334	0.836549	396	118	123	410	241	261	212	134	186	355	93	200	254	757	247	291	124	176	19.066	6.587	5.228	13.537	13.479	12.303	11.115	8.543	9.197	10.845	3.766	8.843	24.816	24.472	12.974	15.128	7.668	9.03
g10063	0	-0.0346425	0.973124	5.49329	0.760254	1319	834	1124	1619	771	890	771	576	855	1429	1123	1428	389	1014	887	794	753	938	63.506	46.558	47.77	53.456	43.123	41.952	40.424	36.723	42.276	43.656	45.481	63.14	38.006	32.78	46.591	41.277	46.563	48.123
g10064	0	-0.724565	0.313201	9.66432	0.00495336	11640	14054	30171	30549	18450	24963	27175	22867	19332	27306	16028	7728	4487	30831	10516	12820	12878	13940	560.428	784.556	1282.27	1008.66	1031.93	1176.7	1424.79	1457.9	955.88	834.198	649.129	341.701	438.384	996.693	552.374	666.461	796.327	715.181
g10065	0	0.507713	0.861246	7.31892	0.303397	5162	10601	7398	5061	1818	901	1499	708	2453	6237	5229	5303	2016	9393	2788	3829	4828	1249	248.534	591.794	314.415	167.103	101.683	42.471	78.593	45.139	121.29	190.54	211.773	234.478	196.965	303.653	146.445	199.055	298.545	64.079
g10066	0	0.242525	0.871562	9.28406	0.330229	17236	17210	19048	20927	5386	7618	8027	7249	14797	23583	12689	18553	7127	25906	10918	18775	10366	9032	829.858	960.738	809.541	690.961	301.246	359.094	420.856	462.166	731.644	720.461	513.9	820.34	696.314	837.48	573.49	976.038	640.994	463.38
g10067	0	-0.487224	0.914863	-4.16153	0.462876	0	0	7	1	1	2	0	5	0	1	0	4	0	0	1	0	2	0	0	0	0.298	0.033	0.056	0.094	0	0.319	0	0.031	0	0.177	0	0	0.053	0	0.124	0
g10068	0	-0.0141725	0.984677	6.54694	0.883899	2258	1534	2410	2428	1839	1793	1923	1350	1972	3502	2543	2513	736	2766	1590	1512	1483	2172	108.715	85.635	102.425	80.167	102.858	84.518	100.823	86.07	97.506	106.986	102.991	111.115	71.908	89.418	83.518	78.603	91.703	111.433
g10069	0	0.0698586	0.975996	0.927867	0.812514	43	19	42	50	28	42	26	35	61	53	27	42	25	19	76	81	45	38	2.07	1.061	1.785	1.651	1.566	1.98	1.363	2.231	3.016	1.619	1.093	1.857	2.443	0.614	3.992	4.211	2.783	1.95
g1007	0	-0.186706	0.951198	3.06691	0.629698	92	130	315	74	188	420	145	210	342	268	111	228	70	94	248	114	323	170	4.43	7.257	13.388	2.443	10.515	19.798	7.602	13.389	16.91	8.187	4.495	10.081	6.839	3.039	13.027	5.926	19.973	8.722
g10070	0	1.10472	0.862621	2.45043	0.311449	37	7	48	109	67	59	144	45	832	103	54	41	800	40	1897	1076	27	550	1.781	0.391	2.04	3.599	3.747	2.781	7.55	2.869	41.139	3.147	2.187	1.813	78.161	1.293	99.644	55.937	1.67	28.217
g10071	0	-0.164206	0.975131	-4.80114	0.774498	0	0	0	0	0	0	3	0	3	0	0	0	0	0	3	0	0	1	0	0	0	0	0	0	0.157	0	0.148	0	0	0	0	0	0.158	0	0	0.051
g10072	0	-0.446394	0.901118	-3.35773	0.42069	9	0	1	1	4	2	2	2	2	3	2	2	1	0	0	4	1	2	0.433	0	0.043	0.033	0.224	0.094	0.105	0.128	0.099	0.092	0.081	0.088	0.098	0	0	0.208	0.062	0.103
g10073	0	0.0535803	0.989338	-4.34439	0.936854	0	0	0	0	3	0	6	2	0	1	0	1	1	0	0	0	2	2	0	0	0	0	0.168	0	0.315	0.128	0	0.031	0	0.044	0.098	0	0	0	0.124	0.103
g10074	0	-0.0677829	0.988045	-3.28639	0.92787	0	0	3	7	0	3	12	4	1	13	1	1	1	1	0	8	0	4	0	0	0.128	0.231	0	0.141	0.629	0.255	0.049	0.397	0.04	0.044	0.098	0.032	0	0.416	0	0.205
g10075	0	-0.142509	0.940541	1.03394	0.563235	32	31	54	56	47	42	34	31	97	88	35	41	9	50	45	32	73	35	1.541	1.731	2.295	1.849	2.629	1.98	1.783	1.976	4.796	2.688	1.417	1.813	0.879	1.616	2.364	1.664	4.514	1.796
g10076	0	0.280589	0.82001	1.6274	0.235383	62	56	56	65	29	56	96	50	69	142	59	96	26	103	51	36	100	85	2.985	3.126	2.38	2.146	1.622	2.64	5.033	3.188	3.412	4.338	2.389	4.245	2.54	3.33	2.679	1.871	6.184	4.361
g10077	0	0.336416	0.866028	1.22598	0.320734	34	35	64	40	38	19	70	34	82	140	44	38	22	49	27	46	129	83	1.637	1.954	2.72	1.321	2.125	0.896	3.67	2.168	4.055	4.277	1.782	1.68	2.149	1.584	1.418	2.391	7.977	4.258
g10078	0	0.0706959	0.980254	1.19972	0.843729	27	32	55	48	25	34	85	48	109	111	21	49	15	68	32	35	114	80	1.3	1.786	2.338	1.585	1.398	1.603	4.457	3.06	5.39	3.391	0.85	2.167	1.466	2.198	1.681	1.82	7.049	4.104
g10079	0	-0.0335631	0.984677	2.223	0.904345	128	75	128	101	116	57	127	45	161	224	76	78	28	133	49	79	176	159	6.163	4.187	5.44	3.335	6.488	2.687	6.659	2.869	7.961	6.843	3.078	3.449	2.736	4.3	2.574	4.107	10.883	8.157
g1008	0	0.305231	0.914968	1.49487	0.464065	90	88	45	108	65	71	41	14	24	90	121	69	28	189	76	107	23	23	4.333	4.913	1.913	3.566	3.636	3.347	2.15	0.893	1.187	2.749	4.9	3.051	2.736	6.11	3.992	5.563	1.422	1.18
g10080	0	-0.107642	0.962703	1.32562	0.694886	42	40	52	67	28	45	93	42	123	85	68	46	11	99	37	33	68	59	2.022	2.233	2.21	2.212	1.566	2.121	4.876	2.678	6.082	2.597	2.754	2.034	1.075	3.2	1.943	1.716	4.205	3.027
g10081	0	0.0160712	0.993729	1.1639	0.962782	38	28	49	41	27	43	80	38	111	131	31	35	16	59	29	23	112	78	1.83	1.563	2.083	1.354	1.51	2.027	4.194	2.423	5.488	4.002	1.255	1.548	1.563	1.907	1.523	1.196	6.926	4.002
g10082	0	0.635148	0.686876	2.46589	0.0935049	82	110	136	186	37	47	97	122	101	202	314	106	20	349	93	128	269	118	3.948	6.141	5.78	6.141	2.069	2.215	5.086	7.778	4.994	6.171	12.717	4.687	1.954	11.282	4.885	6.654	16.634	6.054
g10083	0	-0.00363131	0.997612	1.39801	0.990212	43	48	109	88	27	56	43	45	58	84	81	96	27	103	80	40	38	17	2.07	2.68	4.633	2.906	1.51	2.64	2.254	2.869	2.868	2.566	3.28	4.245	2.638	3.33	4.202	2.079	2.35	0.872
g10084	0	-0.294726	0.514563	3.01763	0.0309713	199	135	228	224	190	232	184	134	162	289	121	164	54	199	155	124	168	179	9.581	7.536	9.69	7.396	10.627	10.936	9.647	8.543	8.01	8.829	4.9	7.251	5.276	6.433	8.142	6.446	10.388	9.183
g10085	0	-0.096771	0.844156	5.42639	0.277671	1182	787	1035	1193	817	878	792	641	979	1338	888	1193	444	930	688	786	782	1004	56.909	43.934	43.988	39.39	45.696	41.387	41.525	40.867	48.407	40.876	35.964	52.75	43.379	30.065	36.139	40.861	48.356	51.509
g10086	0	0.186804	0.753847	6.68523	0.144295	2259	1629	2734	2697	1628	2035	1720	1348	2139	3117	3369	2588	1408	3785	2139	1898	1464	1767	108.764	90.938	116.195	89.049	91.056	95.925	90.18	85.943	105.764	95.224	136.443	114.431	137.563	122.36	112.355	98.67	90.528	90.655
g10087	0	0.047403	0.97198	7.62635	0.747273	4271	3667	5787	6239	3949	4163	2772	2744	3403	7321	5379	4810	2242	8066	3654	3294	2690	3202	205.635	204.708	245.948	205.997	220.873	196.234	145.336	174.946	168.263	223.657	217.848	212.679	219.045	260.755	191.934	171.242	166.339	164.276
g10088	0	-0.415474	0.81884	0.837888	0.232489	65	18	49	50	53	30	46	16	85	54	25	25	36	19	70	52	13	34	3.13	1.005	2.083	1.651	2.964	1.414	2.412	1.02	4.203	1.65	1.012	1.105	3.517	0.614	3.677	2.703	0.804	1.744
g10089	0	-0.0314755	0.982966	4.47865	0.865776	363	391	468	569	520	532	296	441	650	450	808	632	267	645	381	441	315	397	17.477	21.827	19.89	18.787	29.084	25.077	15.519	28.116	32.14	13.747	32.724	27.945	26.086	20.851	20.013	22.926	19.478	20.368
g1009	0	0.713236	0.862621	5.59049	0.307631	322	188	1371	3301	461	980	241	448	5858	4307	246	1891	1999	380	2451	3889	866	798	15.503	10.495	58.268	108.991	25.784	46.195	12.636	28.563	289.651	131.579	9.963	83.612	195.304	12.284	128.744	202.174	53.55	40.941
g10090	0	-1.25907	0.247188	8.02064	0.00107944	7084	7983	5732	15442	7157	12167	7553	7858	6057	5697	3581	3547	680	1919	4145	3266	6566	8896	341.072	445.646	243.61	509.859	400.301	573.523	396.004	500.993	299.491	174.043	145.029	156.834	66.437	62.037	217.724	169.786	406.017	456.403
g10091	0	-0.135632	0.862274	9.63717	0.304758	15082	14715	21432	25660	14006	18926	16276	13945	16290	29509	14836	20503	6767	13706	13860	14435	20907	16162	726.149	821.456	910.861	847.234	783.374	892.126	853.351	889.075	805.466	901.5	600.853	906.561	661.142	443.082	728.024	750.418	1292.81	829.179
g10092	0	0.0956811	0.972456	3.69309	0.750584	320	305	294	317	245	252	241	158	272	1567	183	275	79	192	481	213	249	226	15.407	17.026	12.495	10.467	13.703	11.879	12.636	10.073	13.449	47.872	7.411	12.159	7.718	6.207	25.265	11.073	15.397	11.595
g10093	0	-0.0263525	0.993228	-4.6728	0.959409	0	0	0	0	1	1	1	0	1	3	0	0	0	0	0	0	0	4	0	0	0	0	0.056	0.047	0.052	0	0.049	0.092	0	0	0	0	0	0	0	0.205
g10094	0	-1.00801	0.502129	-0.942306	0.0290796	18	3	21	26	8	24	27	8	21	16	6	3	1	4	19	9	9	18	0.867	0.167	0.893	0.858	0.447	1.131	1.416	0.51	1.038	0.489	0.243	0.133	0.098	0.129	0.998	0.468	0.557	0.923
g10095	0	0.0343744	0.968929	5.58953	0.72212	1285	711	1056	1428	892	1116	857	642	996	1310	1152	1167	541	1432	1097	991	826	847	61.869	39.691	44.88	47.149	49.891	52.606	44.933	40.931	49.248	40.02	46.656	51.6	52.856	46.293	57.622	51.518	51.077	43.455
g10096	0	0.0157014	0.987904	4.20914	0.926708	564	406	472	539	185	397	307	283	379	537	513	372	155	290	441	490	390	465	27.155	22.665	20.06	17.797	10.347	18.714	16.096	18.043	18.74	16.405	20.776	16.448	15.144	9.375	23.164	25.473	24.116	23.856
g10097	0	-0.273975	0.756648	5.22383	0.153297	1530	718	918	998	978	1011	595	499	738	982	910	825	176	669	970	892	558	887	73.665	40.082	39.015	32.952	54.701	47.656	31.196	31.814	36.491	30	36.855	36.478	17.195	21.627	50.951	46.372	34.505	45.507
g10098	0	-0.256024	0.930287	0.843166	0.536014	59	35	34	20	21	40	96	43	53	78	16	35	14	13	44	26	55	87	2.841	1.954	1.445	0.66	1.175	1.886	5.033	2.742	2.621	2.383	0.648	1.548	1.368	0.42	2.311	1.352	3.401	4.463
g10099	0	-0.0503042	0.96264	4.09024	0.691363	453	345	376	459	228	325	377	278	424	668	448	426	144	305	249	364	321	398	21.81	19.259	15.98	15.155	12.752	15.32	19.766	17.724	20.965	20.407	18.144	18.836	14.069	9.86	13.079	18.923	19.849	20.419
g101	0	0.097598	0.981609	-2.69434	0.860264	1	5	0	2	4	3	10	2	5	3	2	1	2	4	2	4	2	10	0.048	0.279	0	0.066	0.224	0.141	0.524	0.128	0.247	0.092	0.081	0.044	0.195	0.129	0.105	0.208	0.124	0.513
g1010	0	0.275367	0.957073	-3.45842	0.660153	4	0	1	1	3	0	11	2	0	4	3	3	0	2	0	1	2	4	0.193	0	0.043	0.033	0.168	0	0.577	0.128	0	0.122	0.121	0.133	0	0.065	0	0.052	0.124	0.205
g10100	0	-0.291584	0.878964	1.2129	0.349029	134	26	77	43	47	72	81	17	53	97	43	83	14	39	40	33	25	68	6.452	1.451	3.273	1.42	2.629	3.394	4.247	1.084	2.621	2.963	1.741	3.67	1.368	1.261	2.101	1.716	1.546	3.489
g10101	0	-0.4947	0.786257	6.44442	0.190793	6581	994	3733	3317	3218	2585	1315	1120	844	3953	1763	3885	383	1074	1679	811	1222	2161	316.854	55.489	158.653	109.52	179.987	121.851	68.945	71.407	41.732	120.764	71.401	171.779	37.419	34.72	88.193	42.161	75.564	110.869
g10102	0	-0.0377551	0.981609	6.01631	0.85777	1608	980	1485	1357	1008	1494	1646	1472	1196	2557	2118	1794	332	1759	1142	646	1290	2144	77.42	54.708	63.113	44.805	56.379	70.424	86.3	93.849	59.137	78.116	85.778	79.324	32.437	56.864	59.986	33.583	79.769	109.996
g10103	0	-0.29928	0.759717	7.57518	0.156497	7293	2609	7207	5283	4991	5048	3212	3004	2823	6727	4745	5984	1137	4584	3224	1993	3501	4052	351.134	145.646	306.298	174.432	279.153	237.951	168.405	191.523	139.585	205.51	192.171	264.589	111.086	148.19	169.347	103.608	216.489	207.885
g10104	0	-1.13223	0.423387	-0.97984	0.0133184	27	12	12	10	37	23	24	4	10	9	5	3	5	13	16	6	3	8	1.3	0.67	0.51	0.33	2.069	1.084	1.258	0.255	0.494	0.275	0.202	0.133	0.489	0.42	0.84	0.312	0.186	0.41
g10105	0	-0.193593	0.974676	-4.07754	0.76933	1	2	0	0	5	0	5	0	1	1	2	0	0	0	3	1	2	0	0.048	0.112	0	0	0.28	0	0.262	0	0.049	0.031	0.081	0	0	0	0.158	0.052	0.124	0
g10106	0	0.966062	0.542535	7.26217	0.0358883	1983	821	5153	2509	2199	4365	1178	1211	5985	4229	2366	7068	5511	1740	8630	9005	2956	3377	95.475	45.832	219.003	82.841	122.993	205.756	61.763	77.208	295.931	129.196	95.822	312.519	538.43	56.25	453.308	468.134	182.788	173.254
g10107	0	1.04894	0.605239	6.73786	0.0597997	963	308	4620	2304	1674	3832	565	957	4481	3153	1594	5258	4236	1122	6028	6561	1977	2709	46.365	17.194	196.35	76.073	93.629	180.631	29.623	61.014	221.565	96.324	64.556	232.488	413.861	36.272	316.633	341.08	122.25	138.983
g10108	0	0.0639144	0.984677	0.542832	0.896664	55	11	42	19	35	50	54	8	33	93	20	12	12	15	179	38	25	29	2.648	0.614	1.785	0.627	1.958	2.357	2.831	0.51	1.632	2.841	0.81	0.531	1.172	0.485	9.402	1.975	1.546	1.488
g10109	0	0.281874	0.594921	4.63219	0.0569601	397	289	470	536	510	505	470	477	514	678	568	699	336	496	682	562	582	585	19.114	16.133	19.975	17.697	28.525	23.804	24.642	30.412	25.415	20.713	23.004	30.907	32.828	16.035	35.823	29.216	35.989	30.013
g1011	0	0.125417	0.90096	5.05924	0.416689	447	485	916	747	611	688	672	624	817	1805	692	564	342	871	638	541	730	920	21.522	27.075	38.93	24.664	34.174	32.431	35.233	39.784	40.397	55.143	28.026	24.938	33.414	28.157	33.512	28.124	45.14	47.2
g10110	0	-0.013136	0.984677	3.77462	0.902831	321	263	374	430	234	237	292	218	228	532	310	341	125	280	316	222	226	327	15.455	14.682	15.895	14.198	13.088	11.172	15.31	13.899	11.274	16.253	12.555	15.078	12.213	9.052	16.599	11.541	13.975	16.776
g10111	0	0.719902	0.147599	2.48205	0.000321195	80	85	114	112	93	75	57	77	122	218	171	230	73	199	106	126	165	118	3.852	4.745	4.845	3.698	5.202	3.535	2.989	4.909	6.032	6.66	6.925	10.17	7.132	6.433	5.568	6.55	10.203	6.054
g10112	0	-0.0508717	0.966183	6.2371	0.709986	1634	1356	2181	2709	1613	1640	1063	1072	1427	2600	1976	1822	791	2773	1376	1255	1081	1170	78.672	75.698	92.693	89.445	90.217	77.306	55.733	68.346	70.559	79.43	80.027	80.562	77.281	89.645	72.277	65.242	66.845	60.026
g10113	0	-0.297475	0.515956	8.38922	0.0311147	6512	7067	8606	10083	7279	9299	7089	6008	6789	13146	6803	6242	2105	7474	5185	5923	7085	7790	313.532	394.511	365.755	332.917	407.124	438.332	371.677	383.045	335.685	401.61	275.519	275.996	205.66	241.617	272.352	307.913	438.11	399.66
g10114	0	0.0757006	0.88603	6.79104	0.372805	2666	1700	2608	2900	1851	2220	2044	1644	2576	3849	2658	2505	1098	1989	2308	2525	2255	2832	128.359	94.901	110.84	95.751	103.529	104.645	107.167	104.815	127.371	117.587	107.648	110.761	107.276	64.3	121.232	131.265	139.441	145.294
g10115	0	0.862795	0.648199	8.38508	0.0731757	4351	2229	4989	3730	9356	1404	9471	6519	14083	9582	22469	13437	5540	30307	6803	9081	2842	6283	209.487	124.433	212.033	123.156	523.294	66.181	496.565	415.624	696.34	292.73	909.987	594.131	541.263	979.753	357.341	472.085	175.739	322.345
g10116	0	0.622268	0.692754	9.30352	0.0973893	8059	6901	9648	9303	13436	4078	15769	11146	27983	17625	35331	25261	8658	40482	14675	16542	5832	9977	388.015	385.244	410.041	307.164	751.493	192.227	826.769	710.622	1383.63	538.444	1430.89	1116.94	845.894	1308.69	770.833	859.953	360.629	511.863
g10117	0	0.2506	0.944763	5.76186	0.592172	271	1775	1138	835	1073	341	1601	1366	3160	1488	2278	1812	735	2545	1152	1555	317	887	13.048	99.088	48.365	27.57	60.014	16.074	83.94	87.09	156.248	45.458	92.258	80.119	71.81	82.274	60.511	80.838	19.602	45.507
g10118	0	1.00499	0.669959	6.60221	0.0836479	215	841	2994	2077	412	788	4238	1558	8033	5869	3395	5419	787	2798	2001	4064	1668	3842	10.352	46.948	127.245	68.578	23.044	37.144	222.198	99.332	397.195	179.298	137.496	239.607	76.891	90.453	105.106	211.271	103.143	197.111
g10119	0	1.29788	0.249606	8.00583	0.00206897	3011	2093	10936	5161	3133	3121	2212	2940	2297	9181	22999	23136	3825	15018	12764	4584	3468	3288	144.97	116.84	464.781	170.404	175.233	147.116	115.975	187.442	113.576	280.48	931.452	1022.98	373.706	485.496	670.454	238.304	214.448	168.688
g1012	0	0.539946	0.86051	0.473312	0.301545	38	33	30	18	10	12	41	20	33	214	40	8	22	19	96	39	12	35	1.83	1.842	1.275	0.594	0.559	0.566	2.15	1.275	1.632	6.538	1.62	0.354	2.149	0.614	5.043	2.027	0.742	1.796
g10120	0	0.42967	0.934859	-4.58705	0.547709	2	0	0	0	0	0	3	0	0	12	0	0	0	0	8	0	0	0	0.096	0	0	0	0	0	0.157	0	0	0.367	0	0	0	0	0.42	0	0	0
g10121	0	-0.0588531	0.97513	7.8119	0.772433	5522	4679	6088	7399	4080	4903	3470	2996	4253	7240	7522	7129	1634	10674	3280	3977	3609	2637	265.866	261.202	258.74	244.298	228.2	231.116	181.932	191.012	210.292	221.182	304.639	315.216	159.643	345.065	172.288	206.748	223.167	135.289
g10122	0	-0.0930986	0.902447	6.46117	0.43445	2588	1562	2165	2659	1597	2088	1383	1252	1984	2378	1945	2102	952	1349	1953	1930	1698	1943	124.604	87.198	92.013	87.794	89.322	98.423	72.511	79.822	98.1	72.648	78.772	92.942	93.011	43.61	102.585	100.333	104.998	99.684
g10123	0	-0.0381371	0.963903	5.14392	0.701871	882	674	849	1158	488	777	723	470	761	1252	756	752	401	704	710	817	532	842	42.465	37.626	36.083	38.234	27.294	36.626	37.907	29.965	37.628	38.249	30.618	33.25	39.178	22.759	37.294	42.473	32.897	43.198
g10124	0	1.17962	0.809505	4.83076	0.216502	46	295	5628	212	342	2340	186	684	112	1064	2070	7470	1027	864	1772	1004	155	79	2.215	16.468	239.19	7	19.129	110.302	9.752	43.609	5.538	32.505	83.834	330.294	100.339	27.931	93.078	52.194	9.585	4.053
g10125	0	-0.129459	0.85496	5.51527	0.290294	1250	811	846	1368	752	892	1228	715	1169	1359	962	1056	365	859	825	977	896	1222	60.183	45.274	35.955	45.168	42.06	42.047	64.384	45.585	57.802	41.517	38.961	46.692	35.661	27.769	43.335	50.79	55.405	62.694
g10126	0	0.0340226	0.975131	7.48124	0.774121	4962	2987	3669	4529	2989	4377	3173	2826	3640	5211	3746	4045	2040	2964	4087	4633	3518	4178	238.904	166.747	155.933	149.537	167.179	206.321	166.361	180.174	179.981	159.196	151.712	178.854	199.31	95.819	214.678	240.851	217.54	214.349
g10127	0	0.201417	0.916753	-0.238672	0.468699	16	18	11	27	14	12	27	8	15	15	19	26	11	16	25	27	17	17	0.77	1.005	0.468	0.891	0.783	0.566	1.416	0.51	0.742	0.458	0.769	1.15	1.075	0.517	1.313	1.404	1.051	0.872
g10128	0	0.264358	0.876209	1.24233	0.344072	38	24	72	108	40	33	34	28	44	45	58	104	43	58	66	73	40	35	1.83	1.34	3.06	3.566	2.237	1.556	1.783	1.785	2.176	1.375	2.349	4.598	4.201	1.875	3.467	3.795	2.473	1.796
g10129	0	0.301884	0.875648	3.95778	0.342082	190	150	618	345	271	258	129	300	588	423	343	284	310	197	577	650	351	343	9.148	8.374	26.265	11.391	15.157	12.161	6.763	19.127	29.074	12.923	13.891	12.557	30.287	6.369	30.308	33.791	21.705	17.597
g1013	0	0.0511594	0.973278	1.96865	0.762732	95	33	92	126	71	92	61	56	109	131	66	103	54	81	105	82	65	87	4.574	1.842	3.91	4.16	3.971	4.337	3.198	3.57	5.39	4.002	2.673	4.554	5.276	2.619	5.515	4.263	4.019	4.463
g10130	0	-0.16401	0.95867	2.09071	0.673886	104	70	79	141	72	74	138	100	76	238	53	65	41	26	64	58	185	282	5.007	3.908	3.358	4.655	4.027	3.488	7.235	6.376	3.758	7.271	2.146	2.874	4.006	0.841	3.362	3.015	11.44	14.468
g10131	0	0.595214	0.545152	4.62978	0.0374668	138	238	817	686	372	443	318	404	782	692	614	1047	405	845	664	603	456	574	6.644	13.286	34.723	22.65	20.806	20.882	16.673	25.757	38.666	21.141	24.867	46.294	39.569	27.317	34.878	31.348	28.197	29.449
g10132	0	2.4841	0.576678	1.39802	0.0490596	23	9	22	16	10	16	45	20	54	55	203	35	610	43	3579	387	26	53	1.107	0.502	0.935	0.528	0.559	0.754	2.359	1.275	2.67	1.68	8.221	1.548	59.598	1.39	187.994	20.119	1.608	2.719
g10133	0	2.96753	0.430048	0.697426	0.0141401	11	7	7	6	5	9	18	40	23	77	572	58	240	206	582	138	4	13	0.53	0.391	0.298	0.198	0.28	0.424	0.944	2.55	1.137	2.352	23.166	2.565	23.448	6.659	30.571	7.174	0.247	0.667
g10134	0	3.90294	0.46802	-0.17889	0.0222888	10	1	0	1	6	2	12	14	26	54	520	33	377	325	556	116	0	12	0.481	0.056	0	0.033	0.336	0.094	0.629	0.893	1.286	1.65	21.06	1.459	36.833	10.506	29.205	6.03	0	0.616
g10135	0	0.203866	0.806642	5.00356	0.210569	806	551	571	627	480	452	754	570	814	1054	1085	907	346	954	672	546	380	900	38.806	30.759	24.268	20.702	26.847	21.306	39.532	36.341	40.249	32.2	43.942	40.104	33.805	30.841	35.298	28.384	23.498	46.174
g10136	0	0.0954031	0.933904	4.34902	0.545798	590	216	433	329	425	413	492	304	573	551	498	479	196	619	470	448	347	459	28.407	12.058	18.403	10.863	23.771	19.468	25.796	19.382	28.332	16.833	20.169	21.179	19.149	20.011	24.688	23.29	21.457	23.549
g10137	0	0.0720441	0.957032	7.17545	0.656613	3741	2621	4060	4937	2647	2862	2109	1819	2352	4944	4556	3961	1502	5801	2498	2652	2237	1988	180.117	146.316	172.55	163.008	148.05	134.908	110.575	115.972	116.296	151.039	184.517	175.14	146.747	187.533	131.212	137.867	138.328	101.993
g10138	0	0.0838732	0.931703	2.52359	0.54143	102	111	147	177	110	149	79	67	115	195	128	110	65	170	162	109	97	116	4.911	6.197	6.248	5.844	6.152	7.024	4.142	4.272	5.686	5.957	5.184	4.864	6.351	5.496	8.509	5.666	5.998	5.951
g10139	0	-0.0993091	0.939496	7.1297	0.558775	2599	1450	3973	3115	3479	3303	3448	2483	3740	5644	2436	3051	1166	2103	3031	2816	3183	3625	125.133	80.945	168.853	102.85	194.585	155.695	180.779	158.306	184.926	172.424	98.657	134.903	113.919	67.985	159.209	146.393	196.825	185.978
g1014	0	-0.0273406	0.974676	5.87564	0.767961	1404	1083	1472	1538	843	1051	1443	969	1304	2139	1514	1475	457	1452	1118	1093	1017	1266	67.598	60.458	62.56	50.781	47.15	49.542	75.657	61.779	64.477	65.346	61.317	65.219	44.649	46.94	58.725	56.821	62.887	64.951
g10140	0	0.0705158	0.951382	4.42836	0.633082	356	427	575	624	296	454	400	326	532	1090	540	409	206	676	366	274	408	564	17.14	23.837	24.438	20.603	16.556	21.4	20.972	20.784	26.305	33.299	21.87	18.084	20.126	21.853	19.225	14.244	25.229	28.936
g10141	0	-0.0442026	0.983302	2.5013	0.870447	267	83	149	77	110	166	87	117	96	205	114	127	38	139	109	62	237	117	12.855	4.633	6.333	2.542	6.152	7.825	4.561	7.459	4.747	6.263	4.617	5.615	3.713	4.494	5.725	3.223	14.655	6.003
g10142	0	-0.383128	0.639813	7.85311	0.069837	8063	3802	5659	5423	4529	5898	5187	4529	6193	8380	4185	5177	1281	2696	3718	3912	5976	7263	388.207	212.244	240.508	179.055	253.313	278.017	271.955	288.75	306.216	256.009	169.491	228.906	125.155	87.155	195.295	203.369	369.533	372.623
g10143	0	0.2122	0.894036	8.89207	0.398087	13016	5345	7284	10816	7393	9663	8193	8834	15245	11697	9275	8938	9347	6200	15169	17354	7365	13119	626.678	298.381	309.57	357.119	413.5	455.49	429.559	563.219	753.796	357.343	375.634	395.203	913.21	200.431	796.782	902.166	455.424	673.061
g10144	0	-0.118132	0.781214	7.31959	0.1865	3391	2904	4129	5007	3539	3710	2779	2533	3145	5833	3310	3196	1481	4029	2987	2472	3007	3843	163.266	162.114	175.483	165.32	197.941	174.88	145.703	161.494	155.506	178.198	134.054	141.314	144.695	130.248	156.898	128.509	185.941	197.162
g10145	0	0.402487	0.716216	2.37608	0.116216	128	117	114	232	46	91	32	54	135	214	147	118	59	100	139	134	116	151	6.163	6.531	4.845	7.66	2.573	4.29	1.678	3.443	6.675	6.538	5.953	5.217	5.764	3.233	7.301	6.966	7.173	7.747
g10146	0	-0.544728	0.911629	-2.18911	0.456387	12	7	8	6	0	4	11	7	4	29	1	3	0	0	6	8	5	10	0.578	0.391	0.34	0.198	0	0.189	0.577	0.446	0.198	0.886	0.04	0.133	0	0	0.315	0.416	0.309	0.513
g10147	0	0.280989	0.862621	4.2633	0.308834	351	392	314	949	271	344	422	183	272	681	405	223	211	327	769	704	560	484	16.9	21.883	13.345	31.334	15.157	16.215	22.125	11.667	13.449	20.805	16.402	9.86	20.615	10.571	40.393	36.598	34.628	24.831
g10149	0	1.36883	0.448968	5.0042	0.0154842	323	934	728	2381	727	130	393	50	281	2513	634	612	338	1036	2728	1552	969	1352	15.551	52.14	30.94	78.615	40.662	6.128	20.605	3.188	13.894	76.772	25.677	27.06	33.023	33.491	143.294	80.682	59.919	69.363
g1015	0	0.028437	0.975996	4.72979	0.787326	656	463	556	749	484	494	587	376	557	1056	696	644	245	715	486	352	572	563	31.584	25.847	23.63	24.73	27.071	23.286	30.776	23.972	27.541	32.261	28.188	28.475	23.937	23.114	25.528	18.299	35.37	28.884
g10150	0	0.841964	0.686876	-0.84981	0.0935143	5	17	7	9	7	5	15	2	22	82	14	4	8	9	31	14	12	16	0.241	0.949	0.298	0.297	0.392	0.236	0.786	0.128	1.088	2.505	0.567	0.177	0.782	0.291	1.628	0.728	0.742	0.821
g10151	0	0.273003	0.414085	4.56025	0.0120262	454	376	440	622	311	511	551	322	445	955	622	498	261	668	478	617	446	514	21.859	20.99	18.7	20.537	17.395	24.087	28.889	20.529	22.003	29.175	25.191	22.02	25.5	21.595	25.108	32.075	27.579	26.37
g10152	0	0.130841	0.873851	2.83787	0.337023	132	121	183	210	99	132	117	123	159	304	177	146	113	212	162	97	124	135	6.355	6.755	7.778	6.934	5.537	6.222	6.134	7.842	7.862	9.287	7.168	6.456	11.04	6.853	8.509	5.043	7.668	6.926
g10153	0	0.147952	0.880575	6.21513	0.352728	1448	1226	1928	2635	1548	1500	992	1007	1257	2761	2462	1937	805	3091	1454	1085	1084	1303	69.717	68.441	81.94	87.002	86.582	70.706	52.011	64.202	62.153	84.349	99.71	85.646	78.649	99.925	76.374	56.405	67.03	66.849
g10154	0	0.0203708	0.984677	8.90109	0.894848	9671	7643	11910	13971	11042	11115	7764	8625	7389	14442	13030	10293	5767	20398	9872	7485	6935	7925	465.627	426.666	506.176	461.29	617.594	523.934	407.067	549.894	365.352	441.203	527.711	455.115	563.441	659.419	518.546	389.115	428.834	406.586
g10155	0	0.213033	0.523657	6.49682	0.0325896	1580	1436	2453	2532	1262	1686	1709	1423	1706	3757	2290	2234	1035	2992	1759	1826	1568	1732	76.072	80.164	104.253	83.601	70.585	79.474	89.603	90.725	84.354	114.776	92.744	98.779	101.12	96.724	92.395	94.927	96.959	88.859
g10156	0	0.104658	0.933733	5.85854	0.544689	1127	860	1592	2118	1246	1268	821	878	886	1524	2024	1829	590	2179	1044	868	1080	957	54.261	48.009	67.66	69.931	69.69	59.77	43.045	55.978	43.809	46.558	81.971	80.871	57.644	70.442	54.838	45.124	66.783	49.098
g10157	0	0.1564	0.861735	4.79725	0.304151	606	338	693	744	650	659	443	417	414	865	667	533	464	1050	609	539	420	552	29.177	18.869	29.453	24.565	36.355	31.064	23.227	26.586	20.47	26.426	27.013	23.567	45.333	33.944	31.989	28.02	25.971	28.32
g10158	0	-0.077244	0.965419	2.08872	0.705564	83	59	101	92	85	103	88	80	124	204	74	65	45	58	109	60	100	130	3.996	3.294	4.293	3.038	4.754	4.855	4.614	5.1	6.131	6.232	2.997	2.874	4.397	1.875	5.725	3.119	6.184	6.67
g10159	0	-0.291402	0.681421	7.10269	0.0879482	2650	2970	3452	5362	1856	2926	3623	2385	3780	5180	3023	3168	830	3648	1896	2212	3310	2303	127.589	165.798	146.71	177.041	103.809	137.925	189.954	152.058	186.904	158.249	122.431	140.076	81.092	117.931	99.591	114.993	204.678	118.154
g1016	0	-0.028115	0.973441	6.74496	0.763468	2734	1867	2088	2933	1775	2119	2204	1934	2519	3145	2311	2320	1066	2058	2402	2227	2090	2737	131.633	104.224	88.74	96.841	99.278	99.885	115.556	123.304	124.553	96.08	93.595	102.581	104.149	66.53	126.17	115.773	129.238	140.42
g10160	0	0.116794	0.88305	4.531	0.355843	440	286	736	602	422	487	422	315	507	828	585	565	270	897	459	415	372	391	21.185	15.966	31.28	19.877	23.603	22.956	22.125	20.083	25.069	25.295	23.692	24.982	26.379	28.998	24.11	21.574	23.003	20.06
g10161	0	0.157204	0.833757	5.81054	0.25958	1375	957	1161	1672	812	995	948	849	1226	1484	1702	1169	825	2097	1288	1141	742	1085	66.202	53.424	49.343	55.206	45.416	46.902	49.704	54.129	60.62	45.336	68.93	51.689	80.603	67.791	67.655	59.316	45.882	55.665
g10162	0	-0.0567861	0.970871	6.28138	0.741343	2132	996	1383	1702	1469	1384	1382	1471	3638	2976	1747	1781	853	1509	1180	1745	1436	1657	102.649	55.601	58.778	56.196	82.163	65.238	72.458	93.785	179.883	90.917	70.753	78.749	83.339	48.782	61.982	90.716	88.797	85.011
g10163	0	0.301676	0.672531	4.72808	0.0853135	640	312	751	630	388	413	337	327	840	891	615	985	384	658	615	740	404	473	30.814	17.417	31.918	20.801	21.701	19.468	17.669	20.848	41.534	27.22	24.907	43.553	37.517	21.272	32.304	38.47	24.982	24.267
g10164	0	0.0108394	0.987869	5.56961	0.925617	1275	844	936	1265	704	796	1141	780	1133	1504	1072	1134	513	922	1030	1198	676	1171	61.387	47.116	39.78	41.767	39.376	37.522	59.823	49.73	56.022	45.947	43.416	50.141	50.121	29.806	54.103	62.279	41.801	60.077
g10165	0	-0.0501285	0.984677	2.61482	0.885443	67	88	225	95	128	204	148	92	229	391	74	75	34	92	255	90	155	222	3.226	4.913	9.563	3.137	7.159	9.616	7.76	5.866	11.323	11.945	2.997	3.316	3.322	2.974	13.394	4.679	9.585	11.39
g10166	0	0.695161	0.896685	0.269309	0.402712	29	35	26	3	12	15	60	14	31	337	19	11	19	2	156	31	24	50	1.396	1.954	1.105	0.099	0.671	0.707	3.146	0.893	1.533	10.295	0.769	0.486	1.856	0.065	8.194	1.612	1.484	2.565
g10167	0	-0.140496	0.709157	5.50203	0.110712	965	866	1028	1278	885	1030	1003	739	1045	1547	999	1035	349	926	755	1005	885	972	46.462	48.344	43.69	42.197	49.499	48.552	52.587	47.116	51.67	47.261	40.459	45.764	34.098	29.935	39.658	52.246	54.725	49.868
g10168	0	0.0754496	0.830755	6.4117	0.254581	1805	1402	1978	2579	1380	1653	1646	1355	1729	3079	1830	1830	989	2011	1964	1740	1543	1818	86.905	78.266	84.065	85.153	77.185	77.918	86.3	86.389	85.491	94.063	74.114	80.915	96.626	65.011	103.163	90.456	95.413	93.271
g10169	0	0.324742	0.554211	4.99211	0.0412271	452	315	640	686	570	500	727	571	986	1133	729	693	379	881	716	684	819	804	21.762	17.585	27.2	22.65	31.881	23.569	38.117	36.405	48.753	34.613	29.524	30.642	37.029	28.481	37.609	35.558	50.644	41.249
g1017	0	-0.509856	0.529015	8.09119	0.0334335	5308	9054	9259	11690	6369	9439	4092	4338	4296	6839	7969	5428	1710	10504	3739	4335	3097	4438	255.563	505.434	393.508	385.977	356.227	444.932	214.544	276.573	212.418	208.931	322.742	240.005	167.069	339.569	196.398	225.359	191.507	227.688
g10170	0	0.499973	0.818953	6.13323	0.232869	1327	961	2364	1781	1581	1109	504	1015	1111	1239	5136	4233	892	7109	1478	942	727	746	63.891	53.647	100.47	58.805	88.427	52.276	26.425	64.712	54.934	37.851	208.006	187.166	87.149	229.817	77.635	48.971	44.955	38.273
g10171	0	-0.42707	0.417926	5.1172	0.0127426	758	610	1076	940	830	1039	1061	646	646	1669	554	534	222	655	650	527	615	793	36.495	34.053	45.73	31.037	46.423	48.976	55.628	41.186	31.942	50.988	22.437	23.611	21.69	21.175	34.143	27.397	38.029	40.684
g10172	0	-0.0582631	0.984677	0.777438	0.888185	9	22	63	74	39	37	56	28	48	96	74	12	9	94	27	32	18	42	0.433	1.228	2.678	2.443	2.181	1.744	2.936	1.785	2.373	2.933	2.997	0.531	0.879	3.039	1.418	1.664	1.113	2.155
g10173	0	0.103454	0.939496	4.11382	0.560148	253	257	472	481	231	249	522	314	442	640	359	324	146	329	478	340	469	461	12.181	14.347	20.06	15.882	12.92	11.737	27.368	20.019	21.855	19.552	14.539	14.326	14.264	10.636	25.108	17.675	29.001	23.651
g10174	0	-0.14619	0.902092	8.04767	0.430581	7684	4187	5087	7871	4058	5418	5318	4748	8900	7370	4621	4711	2569	3210	7284	6535	5396	7583	369.96	233.737	216.198	259.882	226.969	255.391	278.823	302.713	440.065	225.153	187.149	208.302	250.994	103.772	382.607	339.729	333.668	389.04
g10175	0	0.0303083	0.970714	7.83879	0.739934	4677	3527	6265	6538	4418	4820	4272	3667	4204	8400	6078	5866	2310	7106	3865	4211	3583	4456	225.182	196.893	266.263	215.87	247.105	227.203	223.981	233.793	207.869	256.62	246.157	259.371	225.689	229.72	203.017	218.913	221.559	228.612
g10176	0	-0.145172	0.855686	3.45518	0.295412	205	245	271	352	168	259	288	180	214	395	294	242	83	228	144	227	228	224	9.87	13.677	11.518	11.622	9.396	12.209	15.1	11.476	10.581	12.067	11.907	10.7	8.109	7.371	7.564	11.801	14.099	11.492
g10177	0	-0.119211	0.951402	1.23895	0.634379	48	34	73	43	52	50	65	39	57	52	42	73	21	94	65	26	22	76	2.311	1.898	3.103	1.42	2.908	2.357	3.408	2.486	2.818	1.589	1.701	3.228	2.052	3.039	3.414	1.352	1.36	3.899
g10178	0	-0.829142	0.556353	1.53826	0.0429888	27	52	204	81	112	168	94	49	62	76	44	100	11	29	76	24	48	62	1.3	2.903	8.67	2.674	6.264	7.919	4.928	3.124	3.066	2.322	1.782	4.422	1.075	0.938	3.992	1.248	2.968	3.181
g10179	0	-0.0342217	0.984677	2.41136	0.893444	98	45	218	119	109	161	108	107	89	181	81	100	48	76	227	90	126	152	4.718	2.512	9.265	3.929	6.097	7.589	5.662	6.822	4.401	5.53	3.28	4.422	4.69	2.457	11.924	4.679	7.791	7.798
g1018	0	0.123506	0.979586	8.34553	0.839527	11602	11331	12781	21324	7628	11682	1688	1940	1744	4921	19866	13482	4830	38326	5539	7658	2129	1678	558.599	632.546	543.193	704.069	426.644	550.661	88.502	123.686	86.233	150.337	804.567	596.12	471.895	1238.99	290.947	398.109	131.649	86.089
g10180	0	-0.112038	0.913927	1.93993	0.458992	80	78	104	103	69	93	61	71	86	135	96	105	35	130	57	65	58	55	3.852	4.354	4.42	3.401	3.859	4.384	3.198	4.527	4.252	4.124	3.888	4.643	3.42	4.203	2.994	3.379	3.587	2.822
g10181	0	0.106356	0.875755	8.30948	0.342646	7481	4659	8163	8909	4834	5823	6489	4561	6655	12176	8900	9140	2932	10153	4834	5269	6303	6467	360.186	260.086	346.928	294.155	270.372	274.482	340.218	290.79	329.059	371.977	360.447	404.134	286.459	328.222	253.915	273.914	389.754	331.785
g10182	0	-0.00040505	0.999354	6.96049	0.998354	3390	1588	3371	3542	1936	2576	2440	1826	3359	2803	2699	2848	2188	1691	3717	3605	1802	2279	163.218	88.649	143.268	116.949	108.283	121.426	127.929	116.418	166.087	85.632	109.309	125.927	213.77	54.666	195.243	187.41	111.429	116.922
g10183	0	0.198683	0.542535	8.15092	0.0358985	5548	4347	6167	7750	5046	4599	5319	4320	6461	9296	7051	6408	2963	9268	7903	5633	4957	5885	267.118	242.669	262.098	255.887	282.23	216.786	278.875	275.425	319.467	283.993	285.563	283.336	289.488	299.612	415.121	292.837	306.522	301.926
g10184	0	0.454977	0.775269	6.62682	0.176333	1496	926	2222	2750	3671	1508	826	1683	2077	2030	5047	5415	1702	4631	2100	1283	1110	1848	72.028	51.693	94.435	90.799	205.324	71.083	43.307	107.301	102.698	62.016	204.402	239.43	166.287	149.709	110.307	66.698	68.638	94.81
g10185	0	-0.546957	0.62526	-0.019957	0.0653238	47	14	28	23	25	23	32	12	25	31	12	7	7	21	21	20	28	18	2.263	0.782	1.19	0.759	1.398	1.084	1.678	0.765	1.236	0.947	0.486	0.31	0.684	0.679	1.103	1.04	1.731	0.923
g10186	0	-0.556404	0.822876	-4.91682	0.244021	0	0	4	0	1	0	0	0	1	0	0	1	0	0	0	0	0	0	0	0	0.17	0	0.056	0	0	0	0.049	0	0	0.044	0	0	0	0	0	0
g10187	0	-0.109829	0.94313	2.98061	0.580879	228	95	199	173	120	186	261	98	204	209	190	160	82	99	199	201	140	216	10.977	5.303	8.458	5.712	6.712	8.768	13.684	6.248	10.087	6.385	7.695	7.075	8.011	3.2	10.453	10.449	8.657	11.082
g10188	0	-0.018087	0.979135	4.47082	0.829372	510	303	512	628	362	486	436	387	550	766	441	463	249	650	490	388	349	491	24.555	16.915	21.76	20.735	20.247	22.909	22.859	24.674	27.195	23.401	17.86	20.472	24.328	21.013	25.738	20.171	21.581	25.19
g10189	0	0.00897506	0.987022	4.55742	0.91569	534	383	602	540	498	513	448	388	471	834	571	574	193	706	454	408	408	504	25.71	21.381	25.585	17.83	27.854	24.182	23.489	24.737	23.289	25.479	23.125	25.38	18.856	22.823	23.847	21.21	25.229	25.857
g1019	0	0.270024	0.948426	2.06144	0.605898	62	26	376	74	89	226	53	63	25	87	105	231	31	68	137	51	392	57	2.985	1.451	15.98	2.443	4.978	10.653	2.779	4.017	1.236	2.658	4.252	10.214	3.029	2.198	7.196	2.651	24.24	2.924
g10190	0	0.000678543	0.997961	5.85059	0.99354	1546	960	1503	1644	980	1281	1040	756	1191	1801	1543	1362	573	1686	1157	1165	876	1090	74.435	53.591	63.878	54.281	54.813	60.383	54.527	48.199	58.89	55.021	62.491	60.222	55.983	54.504	60.774	60.564	54.169	55.922
g10191	0	0.587285	0.855274	4.05269	0.294662	273	113	282	384	253	245	186	130	1031	529	203	287	1767	138	667	1530	206	439	13.144	6.308	11.985	12.679	14.151	11.549	9.752	8.288	50.978	16.161	8.221	12.69	172.637	4.461	35.035	79.539	12.738	22.523
g10192	0	-0.0509388	0.913865	4.47633	0.458872	494	384	523	650	425	491	407	336	541	864	525	501	176	538	418	440	382	476	23.785	21.437	22.228	21.461	23.771	23.145	21.339	21.422	26.75	26.395	21.262	22.152	17.195	17.392	21.956	22.874	23.621	24.421
g10193	0	0.068478	0.965419	6.06568	0.70632	1408	1487	1691	2286	961	1175	1212	1103	1094	2563	2252	1781	503	3160	961	1143	1035	1197	67.791	83.011	71.868	75.478	53.75	55.387	63.545	70.323	54.093	78.3	91.205	78.749	49.144	102.155	50.478	59.42	64	61.411
g10194	0	-0.00908859	0.984338	6.88378	0.879294	2961	1909	2817	3153	2048	2470	2375	1756	2627	4231	2986	2734	1067	2929	2422	2371	2027	2311	142.563	106.569	119.723	104.105	114.547	116.43	124.521	111.955	129.893	129.257	120.932	120.887	104.247	94.688	127.22	123.259	125.342	118.564
g10195	0	-0.0301357	0.990787	3.35758	0.943567	209	94	254	195	190	354	317	97	208	154	109	261	915	129	371	295	118	216	10.063	5.247	10.795	6.438	10.627	16.687	16.62	6.184	10.285	4.705	4.414	11.54	89.396	4.17	19.488	15.336	7.297	11.082
g10196	0	0.569804	0.887461	3.77463	0.375686	210	74	174	1134	275	121	110	78	1085	696	125	519	708	141	740	1516	107	214	10.111	4.131	7.395	37.442	15.381	5.704	5.767	4.973	53.648	21.263	5.062	22.948	69.172	4.558	38.87	78.811	6.616	10.979
g10197	0	0.271184	0.577621	4.45658	0.0502138	358	275	645	391	395	435	345	366	574	832	562	480	273	809	457	435	369	498	17.237	15.352	27.413	12.91	22.093	20.505	18.088	23.335	28.382	25.418	22.761	21.224	26.672	26.153	24.005	22.614	22.818	25.55
g10198	0	1.24424	0.729582	4.30966	0.125347	137	59	202	519	241	237	328	124	1939	689	688	226	1675	161	3315	3442	105	666	6.596	3.294	8.585	17.136	13.479	11.172	17.197	7.906	95.875	21.049	27.864	9.993	163.649	5.205	174.127	178.936	6.493	34.169
g10199	0	-0.0928085	0.945877	2.79199	0.595493	198	115	269	205	137	177	87	93	118	218	216	178	59	213	101	121	94	145	9.533	6.42	11.433	6.769	7.663	8.343	4.561	5.929	5.835	6.66	8.748	7.87	5.764	6.886	5.305	6.29	5.813	7.439
g102	0	-0.0175976	0.983302	8.52179	0.870931	10084	7479	7503	13399	6298	7979	6238	5140	6641	11470	8043	8283	4230	9371	6727	7871	6222	7515	485.512	417.511	318.878	442.404	352.256	376.111	327.059	327.705	328.367	350.408	325.739	366.241	413.275	302.942	353.349	409.182	384.745	385.552
g1020	0	0.0529177	0.981609	7.02527	0.855508	4903	1780	4466	2042	1838	2332	3080	1727	2866	4439	7192	4484	837	7134	2231	1945	1274	1921	236.064	99.367	189.805	67.422	102.802	109.925	161.485	110.106	141.711	135.611	291.274	198.265	81.776	230.625	117.188	101.113	78.779	98.555
g10200	0	-0.763163	0.566229	-0.19575	0.0458054	27	9	31	16	22	37	39	13	29	18	16	3	9	19	14	22	13	22	1.3	0.502	1.318	0.528	1.23	1.744	2.045	0.829	1.434	0.55	0.648	0.133	0.879	0.614	0.735	1.144	0.804	1.129
g10201	0	0.578044	0.662767	4.99524	0.0814158	427	250	694	970	714	648	258	272	1198	949	726	1286	1205	599	801	1122	415	700	20.559	13.956	29.495	32.027	39.935	30.545	13.527	17.342	59.236	28.992	29.403	56.862	117.73	19.364	42.074	58.328	25.662	35.913
g10202	0	0.535489	0.865009	-0.0349844	0.318581	21	15	11	20	29	21	20	10	9	102	26	25	21	5	92	37	5	16	1.011	0.837	0.468	0.66	1.622	0.99	1.049	0.638	0.445	3.116	1.053	1.105	2.052	0.162	4.832	1.923	0.309	0.821
g10203	0	0.453738	0.711272	6.37651	0.111722	1614	674	1858	2048	1198	1392	975	1084	3989	2557	2013	1961	2223	2659	1850	3067	1342	1088	77.709	37.626	78.965	67.62	67.006	65.616	51.119	69.111	197.238	78.116	81.526	86.708	217.189	85.959	97.175	159.441	82.984	55.819
g10204	0	0.0348106	0.983302	5.49016	0.874407	1171	503	610	917	809	994	1114	897	1509	1159	938	842	546	617	1268	1413	934	1094	56.38	28.08	25.925	30.277	45.248	46.855	58.407	57.189	74.613	35.407	37.989	37.23	53.345	19.946	66.604	73.456	57.755	56.127
g10205	0	0.217699	0.918019	2.24798	0.474911	58	22	87	102	65	108	210	117	168	149	106	101	56	87	182	108	89	124	2.793	1.228	3.698	3.368	3.636	5.091	11.01	7.459	8.307	4.552	4.293	4.466	5.471	2.813	9.56	5.614	5.503	6.362
g10206	0	-0.075195	0.890729	5.51556	0.384784	1093	790	1045	1296	813	1024	850	728	1123	1495	926	1051	410	828	1027	1096	801	1028	52.624	44.101	44.413	42.791	45.472	48.269	44.566	46.414	55.527	45.672	37.503	46.471	40.057	26.767	53.945	56.977	49.531	52.741
g10207	0	0.0621199	0.94303	2.61801	0.58038	139	104	155	154	105	150	90	80	157	234	139	122	50	155	123	150	121	137	6.692	5.806	6.588	5.085	5.873	7.071	4.719	5.1	7.763	7.149	5.629	5.394	4.885	5.011	6.461	7.798	7.482	7.029
g10208	0	0.0493181	0.975996	8.28965	0.802761	8888	4237	5911	8253	6046	6520	5245	5558	7595	9566	6336	5727	4414	3358	7459	7722	6497	10880	427.928	236.528	251.218	272.495	338.161	307.337	274.996	354.355	375.538	292.241	256.606	253.225	431.252	108.556	391.799	401.436	401.75	558.19
g10209	0	0.534421	0.494123	2.90805	0.0254513	171	89	171	178	81	120	181	73	143	327	216	181	93	537	185	110	128	154	8.233	4.968	7.268	5.877	4.53	5.657	9.49	4.654	7.071	9.99	8.748	8.003	9.086	17.36	9.717	5.718	7.915	7.901
g1021	0	0.428253	0.72895	4.57479	0.123649	501	271	616	691	333	504	292	193	610	452	636	814	439	1452	604	703	343	338	24.122	15.128	26.18	22.815	18.625	23.757	15.31	12.305	30.162	13.809	25.758	35.992	42.891	46.94	31.726	36.546	21.21	17.341
g10210	0	-0.090831	0.957032	3.95672	0.647995	305	264	228	597	198	334	454	249	480	592	299	282	177	214	338	430	270	372	14.685	14.738	9.69	19.712	11.074	15.744	23.803	15.875	23.734	18.086	12.109	12.469	17.293	6.918	17.754	22.354	16.696	19.085
g10211	0	0.428535	0.870386	4.59691	0.325605	891	388	504	769	470	424	209	326	248	891	1228	771	422	2567	513	593	141	182	42.899	21.66	21.42	25.391	26.288	19.986	10.958	20.784	12.262	27.22	49.734	34.091	41.23	82.985	26.946	30.828	8.719	9.337
g10212	0	0.673541	0.669992	6.33895	0.0839682	2659	1294	1418	2790	1026	844	773	1180	1049	2503	2797	2695	1862	7648	2006	3045	664	732	128.022	72.237	60.265	92.119	57.386	39.784	40.528	75.232	51.868	76.467	113.278	119.162	181.919	247.242	105.369	158.297	41.059	37.555
g10213	0	-0.385842	0.755731	0.770263	0.146494	63	24	22	50	32	34	46	51	57	69	29	24	11	21	39	40	31	35	3.033	1.34	0.935	1.651	1.79	1.603	2.412	3.252	2.818	2.108	1.174	1.061	1.075	0.679	2.049	2.079	1.917	1.796
g10214	0	-0.143318	0.880575	1.48295	0.3527	61	62	70	80	71	50	41	50	62	75	70	71	25	73	62	53	33	53	2.937	3.461	2.975	2.641	3.971	2.357	2.15	3.188	3.066	2.291	2.835	3.139	2.443	2.36	3.257	2.755	2.041	2.719
g10215	0	-0.0797483	0.957032	3.17212	0.658882	232	156	297	265	225	196	138	114	139	296	183	207	142	324	212	119	119	140	11.17	8.709	12.623	8.75	12.585	9.239	7.235	7.268	6.873	9.043	7.411	9.153	13.874	10.474	11.136	6.186	7.359	7.183
g10216	0	-0.100843	0.897257	6.60341	0.406615	2572	1420	1899	2685	1817	2023	2042	1908	2438	3337	1898	2164	899	1482	1970	2303	1838	2467	123.833	79.271	80.708	88.652	101.627	95.359	107.062	121.646	120.548	101.945	76.868	95.683	87.833	47.91	103.478	119.724	113.655	126.568
g10217	0	1.25696	0.756238	-4.20994	0.147955	0	5	0	0	1	0	0	0	0	61	0	0	0	0	2	1	1	4	0	0.279	0	0	0.056	0	0	0	0	1.864	0	0	0	0	0.105	0.052	0.062	0.205
g10218	0	0.501395	0.957032	0.825689	0.65214	24	7	5	29	6	13	555	38	302	49	4	5	86	267	153	275	5	108	1.156	0.391	0.213	0.958	0.336	0.613	29.099	2.423	14.933	1.497	0.162	0.221	8.402	8.631	8.037	14.296	0.309	5.541
g10219	0	0.63814	0.81847	3.6605	0.227279	206	67	321	280	185	262	158	83	443	275	111	505	928	179	789	920	213	192	9.918	3.74	13.643	9.245	10.347	12.35	8.284	5.292	21.904	8.401	4.495	22.329	90.666	5.787	41.444	47.827	13.171	9.85
g1022	0	2.18963	0.685051	1.78287	0.0918961	30	14	67	30	15	45	31	24	32	27	23	4046	474	108	79	150	819	87	1.444	0.782	2.848	0.991	0.839	2.121	1.625	1.53	1.582	0.825	0.931	178.898	46.31	3.491	4.15	7.798	50.644	4.463
g10220	0	0.441732	0.815941	6.73742	0.226108	10071	2072	2138	3344	1673	1310	1070	772	1055	2881	3411	4369	1566	4543	2411	2023	1525	2008	484.886	115.668	90.865	110.411	93.573	61.75	56.1	49.22	52.165	88.015	138.144	193.18	153	146.864	126.643	105.168	94.3	103.019
g10221	0	-0.710596	0.693335	5.66422	0.0981907	3553	517	2235	1613	2325	1601	764	1147	635	2350	912	1726	180	689	967	207	932	1682	171.065	28.861	94.988	53.258	130.04	75.467	40.057	73.128	31.398	71.792	36.936	76.317	17.586	22.274	50.794	10.761	57.631	86.294
g10222	0	-0.376537	0.859866	3.74507	0.300006	214	409	776	543	364	440	154	194	177	696	363	291	76	232	129	87	503	335	10.303	22.832	32.98	17.929	20.359	20.741	8.074	12.369	8.752	21.263	14.701	12.867	7.425	7.5	6.776	4.523	31.104	17.187
g10223	0	-0.365956	0.887461	0.913358	0.375885	32	63	97	60	43	61	36	15	37	173	62	32	11	12	30	13	39	63	1.541	3.517	4.123	1.981	2.405	2.875	1.887	0.956	1.829	5.285	2.511	1.415	1.075	0.388	1.576	0.676	2.412	3.232
g10224	0	0.081909	0.951198	4.25736	0.63101	574	296	511	393	331	400	355	252	405	745	517	416	161	316	791	297	390	380	27.636	16.524	21.718	12.976	18.513	18.855	18.613	16.066	20.025	22.76	20.938	18.394	15.73	10.216	41.549	15.44	24.116	19.496
g10225	0	-0.0500565	0.975996	5.17577	0.785394	561	547	1464	1058	890	1007	464	580	677	1541	1044	771	281	1221	715	557	623	543	27.01	30.536	62.22	34.933	49.779	47.468	24.328	36.978	33.475	47.078	42.282	34.091	27.454	39.472	37.557	28.956	38.524	27.858
g10226	0	0.109043	0.939496	5.96089	0.559272	1898	1322	1133	2121	953	921	1382	809	1036	1803	1857	2349	669	2028	1243	1324	722	1034	91.383	73.8	48.153	70.031	53.303	43.414	72.458	51.578	51.225	55.082	75.208	103.863	65.362	65.56	65.291	68.83	44.646	53.049
g10227	0	0.560221	0.396679	7.08936	0.0107935	4503	1633	2611	4214	1774	1722	2462	1276	2232	7116	3184	3822	1743	5412	2866	5352	2140	2261	216.805	91.161	110.968	139.137	99.222	81.171	129.083	81.352	110.362	217.394	128.951	168.994	170.293	174.957	150.542	278.229	132.329	115.999
g10228	0	0.204991	0.865009	8.49919	0.316266	5601	4857	12771	9635	5726	6632	5751	5978	7474	17930	13054	8480	3469	20197	5650	5635	5612	5654	269.67	271.139	542.768	318.125	320.263	312.616	301.525	381.132	369.555	547.761	528.683	374.952	338.924	652.921	296.777	292.941	347.025	290.074
g10229	0	2.59317	0.147599	6.04676	0.000299346	751	602	413	729	173	178	937	459	2743	1074	11984	3186	2724	10421	3634	7831	1649	864	36.158	33.606	17.553	24.07	9.676	8.39	49.127	29.264	135.629	32.811	485.348	140.872	266.137	336.886	190.883	407.103	101.968	44.327
g1023	0	-0.30263	0.891523	0.618335	0.388757	22	14	32	42	31	84	45	34	38	72	32	23	24	12	27	16	23	69	1.059	0.782	1.36	1.387	1.734	3.96	2.359	2.168	1.879	2.2	1.296	1.017	2.345	0.388	1.418	0.832	1.422	3.54
g10230	0	-0.11658	0.767486	7.47196	0.16499	4290	3373	3993	4641	3040	3750	3928	2994	4264	5727	3575	3871	1626	3445	3473	3701	3296	4317	206.55	188.296	169.703	153.235	170.031	176.766	205.945	190.885	210.835	174.96	144.786	171.16	158.862	111.369	182.426	192.4	203.812	221.48
g10231	0	-0.011617	0.983302	5.70317	0.873906	1039	783	1229	1424	1046	1166	922	919	1222	1860	1278	1007	460	1234	1051	1169	967	1110	50.024	43.71	52.233	47.017	58.504	54.962	48.34	58.592	60.422	56.823	51.759	44.526	44.942	39.892	55.206	60.772	59.796	56.948
g10232	0	-0.0107375	0.989377	6.85526	0.938406	3599	2077	1998	3796	1980	2172	1862	1895	2834	2966	2310	2830	1297	2176	2855	3122	1950	2441	173.28	115.947	84.915	125.335	110.744	102.383	97.625	120.817	140.128	90.611	93.554	125.131	126.718	70.345	149.965	162.3	120.581	125.234
g10233	0	0.0506477	0.984677	5.74151	0.904538	2839	1417	398	2556	783	1068	1021	886	602	1251	1856	1522	656	5098	475	761	1113	586	136.689	79.103	16.915	84.393	43.794	50.343	53.531	56.488	29.766	38.218	75.167	67.297	64.092	164.806	24.95	39.561	68.824	30.064
g10234	0	-0.434904	0.756238	5.26827	0.149652	1494	1557	449	1671	1005	934	861	642	525	1279	555	528	225	1771	727	639	729	587	71.931	86.919	19.083	55.173	56.211	44.027	45.142	40.931	25.959	39.073	22.477	23.346	21.983	57.252	38.187	33.219	45.079	30.116
g10235	0	0.32632	0.776894	7.90296	0.180206	5849	2710	3382	4016	4119	4407	4272	4177	8781	5755	5655	5720	4417	4185	8551	8491	3676	4794	281.61	151.284	143.735	132.599	230.381	207.735	223.981	266.308	434.181	175.815	229.026	252.916	431.545	135.291	449.158	441.413	227.31	245.953
g10236	0	0.51287	0.862998	5.18672	0.31298	748	281	544	536	337	511	741	623	2434	760	486	562	1550	306	2504	2526	565	1221	36.014	15.687	23.12	17.697	18.849	24.087	38.851	39.72	120.35	23.218	19.683	24.849	151.436	9.892	131.528	131.317	34.937	62.643
g10237	0	-0.259528	0.554211	7.37746	0.041232	4347	3275	3486	5308	2857	4750	3277	3094	3656	5699	3427	3012	1323	2637	2942	3510	3444	3957	209.294	182.825	148.155	175.258	159.796	223.904	171.813	197.261	180.773	174.104	138.792	133.179	129.258	85.248	154.534	182.471	212.964	203.011
g10238	0	-0.594924	0.754956	-2.20476	0.146125	5	5	4	5	5	3	5	3	15	7	2	10	1	5	1	6	4	1	0.241	0.279	0.17	0.165	0.28	0.141	0.262	0.191	0.742	0.214	0.081	0.442	0.098	0.162	0.053	0.312	0.247	0.051
g10239	0	-0.0921355	0.972134	1.59612	0.748571	81	24	42	55	54	88	136	64	84	74	61	55	24	49	67	56	77	117	3.9	1.34	1.785	1.816	3.02	4.148	7.13	4.08	4.153	2.261	2.47	2.432	2.345	1.584	3.519	2.911	4.761	6.003
g10240	0	-0.172457	0.918019	3.13101	0.478372	285	95	140	178	193	231	270	129	252	195	200	197	113	115	325	198	151	139	13.722	5.303	5.95	5.877	10.795	10.889	14.156	8.225	12.46	5.957	8.1	8.711	11.04	3.718	17.071	10.293	9.337	7.131
g10241	0	0.66613	0.758063	-3.17083	0.15587	0	0	3	2	2	1	2	3	2	1	3	5	1	3	2	4	3	2	0	0	0.128	0.066	0.112	0.047	0.105	0.191	0.099	0.031	0.121	0.221	0.098	0.097	0.105	0.208	0.186	0.103
g10242	0	-0.115569	0.97802	-1.07725	0.822637	16	12	9	10	6	8	21	3	12	31	1	8	5	8	39	8	4	19	0.77	0.67	0.383	0.33	0.336	0.377	1.101	0.191	0.593	0.947	0.04	0.354	0.489	0.259	2.049	0.416	0.247	0.975
g10243	0	0.0930227	0.891438	6.20982	0.388265	1201	1147	2086	2322	1393	1628	1091	1061	1729	3013	1576	1472	922	1935	1683	1649	1175	1459	57.824	64.031	88.655	76.667	77.912	76.74	57.201	67.645	85.491	92.047	63.827	65.086	90.08	62.554	88.403	85.725	72.658	74.853
g10244	0	-0.0227564	0.984677	4.13742	0.883794	279	238	586	415	353	376	373	301	468	824	391	293	146	587	291	269	378	385	13.433	13.286	24.905	13.702	19.744	17.724	19.556	19.191	23.14	25.173	15.835	12.955	14.264	18.976	15.285	13.984	23.374	19.752
g10245	0	1.74539	0.552913	-2.62089	0.0404153	0	5	0	1	2	4	6	1	1	110	2	4	0	8	22	6	1	6	0	0.279	0	0.033	0.112	0.189	0.315	0.064	0.049	3.36	0.081	0.177	0	0.259	1.156	0.312	0.062	0.308
g10246	0	0.89763	0.871938	-2.59681	0.331478	0	8	0	0	2	1	16	10	7	43	2	0	1	11	12	3	2	6	0	0.447	0	0	0.112	0.047	0.839	0.638	0.346	1.314	0.081	0	0.098	0.356	0.63	0.156	0.124	0.308
g10247	0	-0.874053	0.88603	-2.7493	0.368035	0	11	6	1	24	16	9	1	1	70	0	0	0	1	5	1	1	6	0	0.614	0.255	0.033	1.342	0.754	0.472	0.064	0.049	2.138	0	0	0	0.032	0.263	0.052	0.062	0.308
g10248	0	-0.533486	0.886942	-0.102248	0.374852	62	36	10	113	15	20	8	16	18	51	32	13	0	14	30	16	19	31	2.985	2.01	0.425	3.731	0.839	0.943	0.419	1.02	0.89	1.558	1.296	0.575	0	0.453	1.576	0.832	1.175	1.59
g10249	0	-1.51305	0.659809	5.59347	0.0801536	884	1107	2756	3458	3223	2632	2239	1262	944	5560	813	543	2	385	437	405	3030	3067	42.562	61.798	117.13	114.175	180.267	124.066	117.391	80.46	46.677	169.858	32.926	24.009	0.195	12.446	22.954	21.054	187.364	157.35
g1025	0	-0.806762	0.756648	7.17721	0.153801	2201	6415	8485	5614	3366	5258	3492	2443	1782	14091	3531	2420	333	4128	717	463	5503	5736	105.971	358.113	360.613	185.361	188.265	247.849	183.086	155.755	88.112	430.48	143.004	107.003	32.534	133.448	37.662	24.07	340.285	294.281
g10250	0	0.126281	0.948487	3.66928	0.60812	250	364	170	385	200	275	208	191	286	354	293	320	95	159	367	362	204	590	12.037	20.32	7.225	12.712	11.186	12.963	10.905	12.177	14.141	10.815	11.866	14.149	9.282	5.14	19.277	18.819	12.615	30.27
g10251	0	0.396516	0.758364	5.01631	0.156005	1250	449	566	475	562	386	732	456	656	1054	1280	1454	381	1829	634	471	417	498	60.183	25.065	24.055	15.683	31.433	18.195	38.379	29.073	32.436	32.2	51.84	64.29	37.224	59.127	33.302	24.485	25.786	25.55
g10252	0	-0.779186	0.486127	6.64835	0.0243908	3015	4827	3481	6470	1899	2664	1261	2378	1459	1486	3545	3651	702	1673	818	1155	1523	1814	145.162	269.464	147.943	213.624	106.214	125.575	66.114	151.611	72.141	45.397	143.571	161.433	68.586	54.084	42.967	60.044	94.177	93.066
g10253	0	-0.155772	0.851274	3.7451	0.284269	367	337	341	537	197	239	208	188	322	407	367	370	124	269	256	227	181	296	17.67	18.813	14.493	17.73	11.018	11.266	10.905	11.986	15.921	12.434	14.863	16.36	12.115	8.696	13.447	11.801	11.192	15.186
g10254	0	-0.0583524	0.97802	2.28953	0.822589	84	29	109	111	86	124	186	110	167	163	79	92	38	86	113	106	135	139	4.044	1.619	4.633	3.665	4.81	5.845	9.752	7.013	8.257	4.98	3.199	4.068	3.713	2.78	5.936	5.511	8.348	7.131
g10255	0	0.111124	0.941936	2.94206	0.573325	116	93	198	162	112	124	158	154	298	222	203	165	116	138	167	235	106	194	5.585	5.192	8.415	5.349	6.264	5.845	8.284	9.818	14.735	6.782	8.221	7.296	11.333	4.461	8.772	12.217	6.555	9.953
g10256	0	-0.22831	0.82123	2.57132	0.241837	122	102	175	166	139	149	153	116	109	209	186	114	25	209	100	65	97	151	5.874	5.694	7.438	5.481	7.774	7.024	8.022	7.396	5.39	6.385	7.533	5.041	2.443	6.756	5.253	3.379	5.998	7.747
g10257	0	0.0201611	0.984677	2.0098	0.902482	69	71	107	120	68	74	86	71	86	164	60	114	30	121	61	72	80	118	3.322	3.964	4.548	3.962	3.803	3.488	4.509	4.527	4.252	5.01	2.43	5.041	2.931	3.912	3.204	3.743	4.947	6.054
g10258	0	0.00198926	0.997612	6.98511	0.990818	3706	2677	2835	4701	2564	3339	1598	1672	1726	3558	3199	2915	1623	3763	2520	2933	1620	2259	178.432	149.442	120.488	155.216	143.408	157.392	83.783	106.6	85.343	108.697	129.558	128.89	158.569	121.649	132.368	152.475	100.175	115.896
g10259	0	-0.0333763	0.972667	7.75644	0.75135	5542	3735	4419	7138	3229	4267	4221	3624	5179	6672	4646	4564	2099	3797	4817	4945	4061	5573	266.829	208.504	187.808	235.68	180.602	201.136	221.307	231.051	256.078	203.83	188.161	201.802	205.074	122.748	253.022	257.071	251.117	285.919
g1026	0	0.554856	0.876931	7.26384	0.345402	3176	3750	14626	6525	771	2108	1980	1441	987	8252	11965	8493	2330	12102	1071	588	3380	3536	152.914	209.341	621.606	215.44	43.123	99.366	103.811	91.872	48.803	252.099	484.579	375.527	227.643	391.229	56.256	30.568	209.006	181.412
g10260	0	-0.308526	0.542236	4.77449	0.0355368	774	590	657	1017	451	789	447	527	573	1032	562	602	167	466	482	453	450	758	37.266	32.936	27.923	33.579	25.225	37.192	23.436	33.599	28.332	31.528	22.761	26.618	16.316	15.065	25.318	23.55	27.826	38.889
g10261	0	-0.327564	0.459582	5.05201	0.0192053	785	717	826	954	562	942	668	711	764	1097	690	663	238	512	630	482	611	982	37.795	40.026	35.105	31.499	31.433	44.404	35.023	45.33	37.776	33.513	27.945	29.315	23.253	16.552	33.092	25.057	37.782	50.381
g10262	0	-0.284624	0.440116	6.59295	0.0149055	2907	1997	2661	3442	1460	2231	1820	1579	2153	3665	2370	1868	793	2177	1738	1719	1120	2134	139.963	111.481	113.093	113.647	81.66	105.164	95.423	100.67	106.456	111.966	95.984	82.596	77.477	70.377	91.292	89.364	69.257	109.483
g10263	0	-0.278891	0.857613	6.77516	0.296776	3320	1758	1513	4084	1426	3646	3343	2350	2337	2894	1824	1432	1789	1170	2746	3170	2089	2103	159.847	98.139	64.303	134.844	79.758	171.864	175.274	149.826	115.554	88.412	73.871	63.317	174.787	37.823	144.239	164.796	129.176	107.893
g10264	0	-0.00659681	0.993988	2.04729	0.97003	133	53	84	94	64	92	113	75	79	163	106	68	37	92	84	53	101	114	6.404	2.959	3.57	3.104	3.58	4.337	5.925	4.782	3.906	4.98	4.293	3.007	3.615	2.974	4.412	2.755	6.245	5.849
g10265	0	0.77003	0.806642	3.84085	0.21232	114	203	129	267	161	238	238	111	1075	279	288	208	1335	175	773	1425	102	665	5.489	11.332	5.483	8.816	9.005	11.219	12.478	7.077	53.154	8.523	11.664	9.197	130.431	5.657	40.603	74.08	6.307	34.117
g10266	0	-0.203123	0.862621	11.1097	0.31029	45531	56853	45818	74705	35739	76170	46574	43406	27904	81104	51094	36406	16734	87997	38555	35467	34823	44574	2192.17	3173.78	1947.27	2466.59	1998.93	3590.47	2441.88	2767.39	1379.73	2477.73	2069.29	1609.73	1634.93	2844.73	2025.18	1843.79	2153.32	2286.84
g10267	0	-0.38877	0.752814	6.67841	0.143072	2156	2912	1624	4259	1529	5177	2103	2416	1377	4838	2517	2750	697	3084	1511	1493	1156	1379	103.804	162.561	69.02	140.622	85.519	244.031	110.26	154.034	68.086	147.801	101.938	121.594	68.098	99.698	79.368	77.615	71.483	70.749
g10268	0	1.48346	0.82001	4.95137	0.239006	611	137	61	483	31	41	15471	1860	1760	5613	20	748	878	12433	1186	1659	555	1609	29.418	7.648	2.593	15.948	1.734	1.933	811.145	118.586	87.024	171.477	0.81	33.074	85.781	401.929	62.297	86.245	34.319	82.549
g10269	0	-0.0179757	0.993988	9.38457	0.96933	11510	26935	22583	31610	19099	23328	7698	6079	3836	17363	18928	16072	11311	44262	15618	21089	3377	5531	554.169	1503.63	959.779	1043.69	1068.23	1099.63	403.606	387.572	189.673	530.44	766.578	710.64	1105.1	1430.89	820.366	1096.33	208.821	283.764
g1027	0	-0.205595	0.815941	8.221	0.225817	9777	5478	5509	10526	5489	6989	5610	5760	5892	8311	4382	5182	3192	4473	7229	6580	6765	7251	470.731	305.806	234.133	347.544	307.007	329.445	294.132	367.234	291.333	253.901	177.47	229.127	311.861	144.601	379.718	342.068	418.322	372.007
g10270	0	-0.011812	0.993228	0.953479	0.959828	78	26	46	50	48	36	29	27	30	56	25	31	24	40	58	45	35	65	3.755	1.451	1.955	1.651	2.685	1.697	1.52	1.721	1.483	1.711	1.012	1.371	2.345	1.293	3.047	2.339	2.164	3.335
g10271	0	-0.0209015	0.984677	4.39531	0.882982	424	374	381	513	393	438	525	423	468	730	418	410	169	420	378	406	480	718	20.414	20.878	16.193	16.938	21.981	20.646	27.526	26.969	23.14	22.301	16.929	18.129	16.511	13.578	19.855	21.106	29.681	36.836
g10272	0	0.257636	0.853003	4.25618	0.286264	559	422	509	571	283	303	306	166	327	820	822	697	167	871	233	283	302	344	26.914	23.558	21.633	18.853	15.829	14.283	16.044	10.583	16.169	25.051	33.291	30.819	16.316	28.157	12.239	14.712	18.675	17.649
g10273	0	-0.190653	0.88603	8.46653	0.364491	7367	7118	7812	11046	5113	7291	13432	4849	8001	15313	9677	9479	1740	9691	4252	6849	7008	7184	354.697	397.358	332.01	364.713	285.977	343.68	704.24	309.152	395.613	467.812	391.915	419.124	170	313.287	223.345	356.052	433.348	368.57
g10274	0	0.160658	0.862621	5.4512	0.307465	849	650	976	1229	718	1092	780	590	868	1267	976	763	680	818	1305	1438	666	1020	40.877	36.286	41.48	40.579	40.159	51.474	40.895	37.616	42.919	38.707	39.528	33.737	66.437	26.444	68.548	74.756	41.183	52.33
g10275	0	0.0742637	0.96264	9.81815	0.691613	15499	18536	24253	30991	11180	16507	22506	12471	16361	39535	28097	24021	6876	35707	13150	12540	19245	16925	746.227	1034.76	1030.75	1023.25	625.312	778.1	1179.99	795.099	808.977	1207.79	1137.92	1062.11	671.791	1154.32	690.73	651.905	1190.04	868.325
g10276	0	-0.424995	0.939425	-1.49877	0.555858	8	4	6	0	14	32	20	14	13	9	5	3	2	3	28	7	4	8	0.385	0.223	0.255	0	0.783	1.508	1.049	0.893	0.643	0.275	0.202	0.133	0.195	0.097	1.471	0.364	0.247	0.41
g10277	0	0.0398147	0.983302	4.50707	0.868048	553	461	738	861	441	480	219	270	413	615	923	578	267	1115	400	339	288	329	26.625	25.735	31.365	28.428	24.666	22.626	11.482	17.214	20.421	18.788	37.381	25.557	26.086	36.045	21.011	17.623	17.809	16.879
g10278	0	-0.131226	0.770465	5.23069	0.169422	937	520	1064	1086	923	841	656	558	837	1060	874	949	364	813	838	625	640	757	45.114	29.029	45.22	35.857	51.625	39.643	34.394	35.576	41.386	32.383	35.397	41.961	35.563	26.282	44.018	32.491	39.575	38.837
g10279	0	-0.000419208	0.998845	5.63183	0.997303	1034	736	1028	1421	869	1156	972	732	1386	1848	1067	1052	465	761	943	1224	1010	1403	49.784	41.087	43.69	46.918	48.604	54.491	50.962	46.669	68.531	56.456	43.213	46.515	45.431	24.601	49.533	63.631	62.455	71.98
g1028	0	0.0766347	0.886942	4.95661	0.375085	721	512	722	888	437	592	600	485	706	906	646	788	319	753	796	677	577	666	34.714	28.582	30.685	29.32	24.442	27.905	31.458	30.922	34.908	27.678	26.163	34.842	31.167	24.343	41.811	35.195	35.679	34.169
g10280	0	0.0639739	0.909717	4.08978	0.452408	314	267	389	476	288	363	344	289	384	721	358	353	153	433	362	306	350	395	15.118	14.905	16.533	15.716	16.108	17.111	18.036	18.425	18.987	22.027	14.499	15.608	14.948	13.998	19.015	15.908	21.643	20.265
g10281	0	0.363913	0.637137	3.40981	0.0688482	270	137	236	163	195	171	185	167	221	295	343	259	173	525	247	185	156	212	13	7.648	10.03	5.382	10.907	8.061	9.7	10.647	10.927	9.012	13.891	11.452	16.902	16.972	12.974	9.617	9.646	10.877
g10282	0	-0.428514	0.463596	6.59041	0.0213767	1778	3046	2079	3407	1978	2377	2453	2086	1765	2590	1451	1817	754	2562	2279	1900	1027	2173	85.605	170.041	88.358	112.491	110.632	112.046	128.611	132.995	87.271	79.124	58.765	80.341	73.666	82.823	119.709	98.773	63.506	111.484
g10283	0	0.14833	0.97802	-2.99386	0.822042	4	0	0	1	1	6	10	3	4	3	3	2	3	0	4	4	1	5	0.193	0	0	0.033	0.056	0.283	0.524	0.191	0.198	0.092	0.121	0.088	0.293	0	0.21	0.208	0.062	0.257
g10284	0	-0.2347	0.96786	-3.14877	0.717677	0	0	3	2	4	3	12	6	1	3	0	6	0	3	2	2	1	4	0	0	0.128	0.066	0.224	0.141	0.629	0.383	0.049	0.092	0	0.265	0	0.097	0.105	0.104	0.062	0.205
g10285	0	0.167692	0.89835	7.52136	0.411342	2673	3939	3070	5479	3905	3339	2958	4169	3046	7408	2711	2560	2743	5234	4060	4728	4015	4672	128.696	219.892	130.475	180.904	218.412	157.392	155.088	265.798	150.611	226.314	109.795	113.193	267.994	169.203	213.26	245.79	248.272	239.694
g10286	0	0.028086	0.984677	2.25234	0.888013	117	104	164	150	67	84	77	66	90	192	153	140	27	157	52	92	95	96	5.633	5.806	6.97	4.953	3.747	3.96	4.037	4.208	4.45	5.866	6.196	6.19	2.638	5.075	2.731	4.783	5.874	4.925
g10287	0	0.0521943	0.958082	7.51373	0.666773	4411	2388	5326	5413	3693	4201	3062	2596	3137	6757	4599	5077	1729	5969	3821	3361	3079	2771	212.375	133.309	226.355	178.725	206.554	198.025	160.541	165.51	155.11	206.426	186.258	224.485	168.925	192.964	200.706	174.725	190.394	142.164
g10288	0	-0.216396	0.955599	-0.573908	0.643356	9	12	9	44	17	11	6	16	24	7	16	5	9	6	26	12	25	33	0.433	0.67	0.383	1.453	0.951	0.519	0.315	1.02	1.187	0.214	0.648	0.221	0.879	0.194	1.366	0.624	1.546	1.693
g10289	0	-0.498427	0.276981	7.45467	0.00311288	4355	3256	3647	6247	4435	5556	3682	3999	3895	3939	3295	3173	1219	2506	3746	3152	3575	4137	209.679	181.764	154.998	206.262	248.055	261.896	193.047	254.96	192.59	120.336	133.446	140.297	119.097	81.013	196.766	163.86	221.064	212.246
g1029	0	0.358504	0.939496	-3.38662	0.559493	3	2	3	0	1	1	2	0	3	6	1	1	0	1	13	6	0	2	0.144	0.112	0.128	0	0.056	0.047	0.105	0	0.148	0.183	0.04	0.044	0	0.032	0.683	0.312	0	0.103
g10290	0	0.338073	0.839978	5.63341	0.270489	386	580	2448	1299	1408	1077	328	799	1394	1679	1393	2109	408	1462	1140	1033	956	1031	18.585	32.378	104.04	42.89	78.751	50.767	17.197	50.941	68.927	51.293	56.416	93.252	39.862	47.263	59.881	53.702	59.115	52.895
g10291	0	-0.0508463	0.941936	4.81811	0.571999	558	457	784	906	562	683	433	444	598	957	724	709	290	679	561	447	423	624	26.866	25.512	33.32	29.914	31.433	32.195	22.702	28.308	29.568	29.236	29.322	31.349	28.333	21.95	29.468	23.238	26.157	32.014
g10292	0	-0.171852	0.762132	5.28248	0.158839	699	541	1261	1099	804	1021	680	700	1039	1372	750	829	359	1218	679	608	741	695	33.655	30.201	53.593	36.286	44.969	48.127	35.652	44.629	51.374	41.915	30.375	36.655	35.075	39.375	35.666	31.608	45.821	35.656
g10293	0	0.234275	0.82001	5.35125	0.238794	668	727	1325	1282	446	802	735	479	886	2004	1282	1185	401	1898	578	619	744	701	32.162	40.584	56.313	42.329	24.945	37.804	38.536	30.539	43.809	61.222	51.921	52.396	39.178	61.358	30.361	32.179	46.006	35.964
g10294	0	0.0794529	0.943157	3.93576	0.583015	419	338	417	493	272	264	212	182	274	479	460	482	131	448	280	273	236	336	20.173	18.869	17.723	16.278	15.213	12.444	11.115	11.604	13.548	14.633	18.63	21.312	12.799	14.483	14.708	14.192	14.593	17.238
g10295	0	-0.00897269	0.993155	6.78055	0.95329	2540	1598	2219	2701	1931	2664	2260	1965	2745	2869	1925	2383	1447	1677	3207	2994	2026	2351	122.293	89.207	94.308	89.181	108.003	125.575	118.492	125.28	135.728	87.648	77.962	105.367	141.373	54.213	168.454	155.646	125.28	120.616
g10296	0	0.0256677	0.976862	3.56028	0.814392	214	193	356	306	214	262	202	184	281	445	286	305	94	376	215	183	215	250	10.303	10.774	15.13	10.103	11.969	12.35	10.591	11.731	13.894	13.595	11.583	13.486	9.184	12.155	11.293	9.513	13.295	12.826
g10297	0	0.200677	0.877223	1.87732	0.345808	67	49	83	67	38	93	91	57	122	140	65	94	24	130	67	67	104	104	3.226	2.735	3.528	2.212	2.125	4.384	4.771	3.634	6.032	4.277	2.632	4.156	2.345	4.203	3.519	3.483	6.431	5.336
g10298	0	-0.532875	0.741661	2.45983	0.136527	299	43	252	81	161	161	260	95	87	187	69	133	39	105	66	77	166	91	14.396	2.4	10.71	2.674	9.005	7.589	13.632	6.057	4.302	5.713	2.794	5.881	3.81	3.394	3.467	4.003	10.265	4.669
g10299	0	1.99689	0.762532	0.446212	0.159333	2	1	2	10	24	7	127	5	772	29	88	4	415	49	387	461	2	100	0.096	0.056	0.085	0.33	1.342	0.33	6.659	0.319	38.172	0.886	3.564	0.177	40.546	1.584	20.328	23.966	0.124	5.13
g103	0	0.0797031	0.966183	7.76441	0.710261	6131	3337	3095	5681	3054	4099	4344	4168	6769	7063	3913	3736	3567	2718	5333	5772	4249	6622	295.188	186.286	131.538	187.573	170.814	193.217	227.756	265.734	334.696	215.775	158.475	165.191	348.499	87.866	280.126	300.063	262.742	339.737
g1030	0	1.29055	0.82001	5.0725	0.23583	162	72	265	3060	305	281	496	133	7313	2081	209	264	6908	160	7526	7282	200	2216	7.8	4.019	11.263	101.034	17.059	13.246	26.005	8.48	361.595	63.575	8.464	11.673	674.918	5.172	395.318	378.562	12.367	113.69
g10300	0	-1.49449	0.632942	-0.825693	0.067728	5	1	119	40	51	76	45	5	9	19	4	5	0	7	16	12	8	11	0.241	0.056	5.058	1.321	2.852	3.582	2.359	0.319	0.445	0.58	0.162	0.221	0	0.226	0.84	0.624	0.495	0.564
g10301	0	2.86967	0.37917	2.92565	0.00747541	58	278	8	30	54	14	167	39	304	48	965	335	303	1069	637	1137	450	258	2.793	15.519	0.34	0.991	3.02	0.66	8.756	2.486	15.031	1.466	39.082	14.812	29.603	34.558	33.46	59.108	27.826	13.236
g10302	0	0.395863	0.905945	-2.0036	0.44707	1	6	3	6	2	2	15	3	10	42	5	3	2	6	6	8	1	6	0.048	0.335	0.128	0.198	0.112	0.094	0.786	0.191	0.494	1.283	0.202	0.133	0.195	0.194	0.315	0.416	0.062	0.308
g10304	0	0.250126	0.967849	-0.209881	0.71617	9	1	22	44	14	20	61	2	81	28	15	16	22	9	28	91	4	30	0.433	0.056	0.935	1.453	0.783	0.943	3.198	0.128	4.005	0.855	0.607	0.707	2.149	0.291	1.471	4.731	0.247	1.539
g10305	0	0.0361137	0.984677	3.30382	0.898675	214	163	287	388	181	165	229	110	183	349	438	313	80	622	186	85	102	150	10.303	9.099	12.198	12.811	10.124	7.778	12.006	7.013	9.049	10.662	17.739	13.84	7.816	20.108	9.77	4.419	6.307	7.696
g10306	0	-0.147259	0.83142	6.42744	0.256176	1793	1384	2924	2476	2135	2085	1367	1367	1650	3509	1857	1812	900	2662	1492	1159	1261	1786	86.327	77.261	124.27	81.752	119.413	98.282	71.672	87.154	81.585	107.2	75.208	80.119	87.931	86.056	78.37	60.252	77.975	91.629
g10307	0	0.0749961	0.969442	2.82827	0.729254	175	104	149	112	130	158	176	135	162	294	143	128	57	98	166	129	170	306	8.426	5.806	6.333	3.698	7.271	7.448	9.228	8.607	8.01	8.982	5.791	5.66	5.569	3.168	8.719	6.706	10.512	15.699
g10308	0	0.30627	0.556353	3.33158	0.0426083	232	121	285	311	199	218	123	98	167	411	270	272	142	323	210	196	186	190	11.17	6.755	12.113	10.269	11.13	10.276	6.449	6.248	8.257	12.556	10.935	12.027	13.874	10.442	11.031	10.189	11.502	9.748
g10309	0	0.0491315	0.941936	7.90344	0.577643	5246	4381	6602	6965	4335	5028	3579	3549	4564	10132	5714	5533	2406	6484	4611	3981	4047	5471	252.578	244.567	280.585	229.968	242.462	237.008	187.647	226.269	225.669	309.533	231.415	244.647	235.068	209.612	242.202	206.956	250.251	280.686
g1031	0	-0.535885	0.698131	6.31426	0.104114	3253	904	2351	1123	3142	3455	1362	1508	2395	2495	1668	1523	428	842	1153	878	2014	3424	156.621	50.465	99.918	37.079	175.736	162.86	71.41	96.144	118.422	76.222	67.553	67.341	41.816	27.22	60.564	45.644	124.538	175.666
g10310	0	0.290533	0.545152	3.03571	0.0377673	189	107	210	178	127	170	128	111	191	368	229	244	68	294	149	128	161	193	9.1	5.973	8.925	5.877	7.103	8.013	6.711	7.077	9.444	11.242	9.274	10.789	6.644	9.504	7.827	6.654	9.956	9.902
g10311	0	0.0962028	0.88305	5.81702	0.360018	1095	930	1646	1701	1058	1258	709	886	1091	2098	1347	1362	549	1731	1264	1018	1000	1090	52.721	51.917	69.955	56.163	59.175	59.299	37.173	56.488	53.945	64.094	54.553	60.222	53.638	55.959	66.394	52.922	61.836	55.922
g10312	0	-0.0194523	0.980496	3.90131	0.845448	342	266	353	440	283	303	267	221	350	532	301	401	104	372	286	283	355	304	16.466	14.849	15.003	14.528	15.829	14.283	13.999	14.09	17.306	16.253	12.19	17.731	10.161	12.026	15.023	14.712	21.952	15.596
g10313	0	0.11138	0.89835	3.42756	0.412076	265	189	313	311	168	232	191	152	149	357	292	311	113	360	222	182	153	217	12.759	10.551	13.303	10.269	9.396	10.936	10.014	9.691	7.367	10.906	11.826	13.751	11.04	11.638	11.661	9.461	9.461	11.133
g10314	0	0.0725567	0.948487	5.58219	0.609671	1075	666	1352	1464	921	932	754	686	1019	1625	1616	1381	522	1730	828	880	637	730	51.758	37.179	57.46	48.338	51.513	43.932	39.532	43.736	50.385	49.644	65.447	61.062	51	55.927	43.492	45.748	39.39	37.452
g10315	0	0.635727	0.729582	4.91205	0.124521	521	254	331	416	407	344	1029	515	1157	662	940	446	775	360	2238	1317	632	732	25.084	14.179	14.068	13.735	22.764	16.215	53.951	32.834	57.208	20.224	38.07	19.72	75.718	11.638	117.555	68.466	39.08	37.555
g10316	0	1.38724	0.276981	-0.787077	0.00315462	12	1	5	9	6	7	15	6	10	21	13	15	10	15	68	32	18	14	0.578	0.056	0.213	0.297	0.336	0.33	0.786	0.383	0.494	0.642	0.526	0.663	0.977	0.485	3.572	1.664	1.113	0.718
g10317	0	1.20765	0.459582	-1.21072	0.02055	1	4	6	4	6	11	11	2	15	18	5	13	11	6	31	25	12	16	0.048	0.223	0.255	0.132	0.336	0.519	0.577	0.128	0.742	0.55	0.202	0.575	1.075	0.194	1.628	1.3	0.742	0.821
g10318	0	-0.186108	0.89835	4.10254	0.411937	623	248	253	426	300	416	617	243	389	313	410	321	245	288	404	408	239	484	29.995	13.844	10.753	14.066	16.779	19.609	32.349	15.493	19.234	9.562	16.605	14.193	23.937	9.31	21.221	21.21	14.779	24.831
g10319	0	-1.14824	0.581501	1.10054	0.0518117	38	46	190	82	42	31	218	43	53	35	11	21	14	158	151	19	38	8	1.83	2.568	8.075	2.707	2.349	1.461	11.43	2.742	2.621	1.069	0.445	0.929	1.368	5.108	7.932	0.988	2.35	0.41
g1032	0	0.123479	0.984677	3.56232	0.894865	149	61	147	2008	131	121	153	73	1631	760	89	57	749	35	1577	2943	102	205	7.174	3.405	6.248	66.3	7.327	5.704	8.022	4.654	80.646	23.218	3.604	2.52	73.178	1.131	82.835	152.995	6.307	10.517
g10320	0	0.134415	0.975996	-3.13545	0.794314	6	0	2	4	0	3	1	2	4	2	1	1	1	1	6	2	2	7	0.289	0	0.085	0.132	0	0.141	0.052	0.128	0.198	0.061	0.04	0.044	0.098	0.032	0.315	0.104	0.124	0.359
g10321	0	0.259228	0.552913	5.46769	0.0403483	794	888	1293	1255	657	816	670	623	693	1527	1320	1285	473	1464	903	918	751	860	38.229	49.572	54.953	41.437	36.747	38.464	35.128	39.72	34.266	46.65	53.46	56.818	46.213	47.328	47.432	47.723	46.439	44.122
g10322	0	-0.124683	0.904786	9.19128	0.441393	11500	11659	17032	20352	9733	14014	11575	8769	10719	22367	18328	14419	4157	18150	8514	8048	13268	9234	553.688	650.856	723.861	671.976	544.38	660.586	606.878	559.075	530.006	683.312	742.278	637.551	406.143	586.746	447.215	418.384	820.443	473.744
g10323	0	0.318345	0.729582	7.41369	0.124348	3492	3015	4503	5948	3033	3058	2164	2040	2389	6015	6258	6473	2106	8037	2914	2718	2547	2621	168.128	168.311	191.378	196.389	169.64	144.147	113.459	130.062	118.125	183.758	253.447	286.21	205.758	259.817	153.064	141.298	157.497	134.468
g10324	0	0.0622128	0.941936	6.96971	0.577069	2102	2125	2930	3838	1937	2730	2355	2231	2764	5071	2358	2091	1394	2921	2919	2387	2684	3215	101.204	118.627	124.525	126.722	108.339	128.686	123.473	142.239	136.667	154.919	95.498	92.456	136.195	94.429	153.326	124.091	165.968	164.943
g10325	0	-0.0727805	0.896685	6.17191	0.402244	1625	1166	1944	2137	1329	1516	1562	1040	1568	2637	1432	1384	669	1363	1460	1555	1462	1752	78.238	65.091	82.62	70.559	74.333	71.461	81.896	66.306	77.53	80.56	57.996	61.195	65.362	44.063	76.689	80.838	90.405	89.885
g10326	0	8.94776e-05	0.999608	7.52889	0.999415	3478	3001	5773	4883	3623	4359	2891	3347	3304	6944	4672	4363	1793	6776	3225	3089	2815	3535	167.454	167.529	245.353	161.225	202.639	205.473	151.575	213.391	163.368	212.139	189.214	192.914	175.178	219.052	169.4	160.585	174.069	181.361
g10327	0	-0.316758	0.891299	2.19034	0.387392	80	48	141	55	147	102	145	163	182	171	127	101	20	65	95	36	58	245	3.852	2.68	5.993	1.816	8.222	4.808	7.602	10.392	8.999	5.224	5.143	4.466	1.954	2.101	4.99	1.871	3.587	12.57
g10329	0	-0.105991	0.787007	8.15973	0.191366	7353	5727	6509	8796	5130	6511	4909	4524	6077	8794	6448	5551	2664	7381	5410	5479	4984	6682	354.023	319.706	276.633	290.424	286.928	306.913	257.379	288.431	300.48	268.657	261.142	245.443	260.275	238.61	284.171	284.832	308.192	342.815
g1033	0	-0.409874	0.815747	0.609048	0.224726	56	17	26	25	31	47	104	19	52	33	29	28	7	49	23	37	18	44	2.696	0.949	1.105	0.825	1.734	2.215	5.453	1.211	2.571	1.008	1.174	1.238	0.684	1.584	1.208	1.923	1.113	2.257
g10331	0	0.151773	0.928264	4.53883	0.521813	605	356	320	716	222	356	598	393	812	902	406	532	192	362	531	889	488	673	29.129	19.873	13.6	23.641	12.417	16.781	31.353	25.056	40.15	27.556	16.443	23.523	18.759	11.703	27.892	46.216	30.176	34.528
g10332	0	0.294054	0.891438	2.46025	0.38825	79	53	235	94	99	166	94	91	71	182	109	361	89	62	215	86	139	85	3.804	2.959	9.988	3.104	5.537	7.825	4.928	5.802	3.511	5.56	4.414	15.962	8.695	2.004	11.293	4.471	8.595	4.361
g10333	0	0.148995	0.902447	2.72096	0.433938	125	83	204	128	105	210	96	83	175	201	216	222	60	106	165	159	111	141	6.018	4.633	8.67	4.226	5.873	9.899	5.033	5.292	8.653	6.141	8.748	9.816	5.862	3.427	8.667	8.266	6.864	7.234
g10334	0	0.545081	0.879713	-2.95588	0.351088	2	4	0	4	3	0	1	6	2	5	1	2	3	2	8	3	4	1	0.096	0.223	0	0.132	0.168	0	0.052	0.383	0.099	0.153	0.04	0.088	0.293	0.065	0.42	0.156	0.247	0.051
g10335	0	0.283479	0.966183	-3.27838	0.707426	2	2	0	9	0	6	0	3	1	3	2	0	10	0	5	2	2	3	0.096	0.112	0	0.297	0	0.283	0	0.191	0.049	0.092	0.081	0	0.977	0	0.263	0.104	0.124	0.154
g10336	0	0.674188	0.792464	-2.05514	0.198645	6	3	4	12	1	4	6	6	0	12	2	6	7	6	4	7	7	6	0.289	0.167	0.17	0.396	0.056	0.189	0.315	0.383	0	0.367	0.081	0.265	0.684	0.194	0.21	0.364	0.433	0.308
g10337	0	-0.207269	0.889936	7.05292	0.380408	5163	2394	2015	3537	2314	2810	2997	2421	3756	3482	2208	2394	1608	1247	3357	4153	2420	3431	248.582	133.644	85.638	116.784	129.425	132.457	157.133	154.353	185.717	106.375	89.423	105.853	157.103	40.313	176.333	215.898	149.644	176.025
g10338	0	0.20883	0.839978	7.39554	0.27067	5274	3019	4228	6152	3015	3105	1869	1969	2486	5740	4426	5410	2233	6628	3137	3003	2207	3197	253.926	168.534	179.69	203.125	168.633	146.362	97.992	125.535	122.921	175.357	179.252	239.209	218.166	214.268	164.777	156.114	136.473	164.02
g10339	0	0.15047	0.756648	5.42719	0.153417	901	675	852	956	611	827	1084	722	992	1453	997	1027	417	926	909	987	874	1174	43.38	37.681	36.21	31.565	34.174	38.983	56.834	46.032	49.05	44.389	40.378	45.41	40.741	29.935	47.747	51.31	54.045	60.231
g1034	0	0.0895284	0.939106	6.95956	0.555453	3123	1878	3383	3597	2436	2702	1691	1918	2115	4986	3473	2939	1089	5701	1898	2251	2150	2224	150.362	104.838	143.778	118.765	136.249	127.366	88.659	122.284	104.577	152.322	140.655	129.951	106.396	184.3	99.696	117.021	132.948	114.101
g10340	0	-0.31633	0.756238	7.5183	0.148829	8257	3337	2540	6095	3208	3859	4292	3730	4797	4011	2963	4178	2334	2238	3643	3921	3070	4811	397.548	186.286	107.95	201.243	179.428	181.904	225.03	237.809	237.19	122.536	120.001	184.735	228.034	72.349	191.356	203.837	189.837	246.825
g10341	0	0.250637	0.880431	-0.464876	0.351951	22	6	22	8	12	14	9	14	21	22	25	16	8	14	18	22	12	13	1.059	0.335	0.935	0.264	0.671	0.66	0.472	0.893	1.038	0.672	1.012	0.707	0.782	0.453	0.945	1.144	0.742	0.667
g10342	0	0.178441	0.88603	7.55043	0.367793	5977	2998	3546	4656	2360	3296	3012	2833	5507	4697	4483	4531	3200	3016	6377	4865	2599	4127	287.773	167.362	150.705	153.73	131.998	155.365	157.919	180.62	272.296	143.493	181.56	200.343	312.643	97.5	334.965	252.912	160.712	211.733
g10343	0	0.0355235	0.96264	4.75829	0.692235	536	495	704	606	492	571	551	418	607	1141	612	584	239	789	464	531	454	634	25.807	27.633	29.92	20.009	27.518	26.916	28.889	26.65	30.013	34.858	24.786	25.822	23.351	25.506	24.373	27.605	28.074	32.527
g10344	0	0.0175651	0.984677	6.57643	0.895326	2864	1802	1685	3407	1727	1679	1570	1389	2080	2541	2044	1971	1148	1896	2459	2369	1619	2130	137.892	100.596	71.613	112.491	96.593	79.144	82.315	88.557	102.847	77.628	82.781	87.15	112.161	61.293	129.164	123.155	100.113	109.278
g10345	0	-0.153194	0.682202	4.38419	0.0903052	397	371	553	603	435	477	433	344	508	701	457	453	161	529	337	354	384	519	19.114	20.711	23.503	19.91	24.33	22.485	22.702	21.932	25.118	21.416	18.508	20.03	15.73	17.101	17.702	18.403	23.745	26.627
g10346	0	0.12854	0.820757	5.99003	0.241095	1453	1245	1484	2084	904	1222	1014	985	1112	2350	1632	1583	759	2008	1314	1247	875	1270	69.957	69.501	63.07	68.809	50.562	57.602	53.164	62.799	54.983	71.792	66.095	69.994	74.155	64.914	69.02	64.827	54.107	65.156
g10347	0	-0.0862034	0.975131	6.2823	0.774299	1725	1198	2605	2380	1711	2170	1263	878	1595	2340	3380	2558	491	4689	1016	1568	1299	547	83.053	66.878	110.713	78.582	95.699	102.289	66.219	55.978	78.865	71.487	136.889	113.105	47.971	151.584	53.367	81.514	80.325	28.063
g10348	0	-0.189172	0.891098	7.46472	0.385277	6478	2737	4386	4890	4516	5113	2487	2708	3448	4004	3299	3311	3371	2197	3882	3497	3014	4208	311.895	152.791	186.405	161.457	252.586	241.014	130.393	172.651	170.488	122.322	133.608	146.399	329.35	71.024	203.91	181.795	186.374	215.888
g10349	0	0.542414	0.941974	-4.30195	0.5783	0	7	5	0	0	0	0	0	0	54	0	0	0	0	14	0	0	0	0	0.391	0.213	0	0	0	0	0	0	1.65	0	0	0	0	0.735	0	0	0
g1035	0	0.0816657	0.967849	0.449321	0.716418	32	26	22	36	18	24	23	25	35	27	39	22	17	25	38	26	33	43	1.541	1.451	0.935	1.189	1.007	1.131	1.206	1.594	1.731	0.825	1.579	0.973	1.661	0.808	1.996	1.352	2.041	2.206
g10350	0	0.190211	0.975996	-3.25495	0.801649	5	0	0	1	3	0	18	1	4	3	0	1	3	2	1	11	3	1	0.241	0	0	0.033	0.168	0	0.944	0.064	0.198	0.092	0	0.044	0.293	0.065	0.053	0.572	0.186	0.051
g10351	0	-0.332479	0.716216	6.13228	0.11603	1215	1730	2769	2766	1518	1696	1346	1058	1208	2951	2077	1619	423	2380	1033	965	1179	815	58.498	96.576	117.683	91.327	84.904	79.945	70.571	67.454	59.73	90.153	84.118	71.586	41.327	76.94	54.26	50.167	72.905	41.813
g10352	0	0.150614	0.943157	2.53599	0.584535	117	101	207	212	105	114	64	72	111	263	183	255	37	326	85	69	93	80	5.633	5.638	8.798	7	5.873	5.374	3.356	4.59	5.488	8.035	7.411	11.275	3.615	10.539	4.465	3.587	5.751	4.104
g10353	0	0.0105763	0.989338	4.82829	0.937837	469	345	897	690	630	651	565	519	596	1265	535	570	294	828	638	405	495	674	22.581	19.259	38.123	22.782	35.237	30.687	29.623	33.089	29.469	38.646	21.667	25.203	28.724	26.767	33.512	21.054	30.609	34.579
g10354	0	0.152339	0.875648	5.35466	0.342238	850	887	1003	1481	745	846	551	527	600	1417	1206	1103	418	1605	783	803	510	833	40.925	49.516	42.628	48.899	41.669	39.878	28.889	33.599	29.667	43.289	48.843	48.77	40.839	51.886	41.129	41.745	31.536	42.736
g10355	0	-0.103394	0.862621	5.52242	0.305949	905	676	1274	1217	1122	1130	760	778	1102	1584	997	979	368	1387	812	854	769	1023	43.573	37.737	54.145	40.183	62.755	53.265	39.847	49.602	54.489	48.391	40.378	43.287	35.954	44.838	42.652	44.396	47.552	52.484
g10356	0	0.045152	0.970813	3.26556	0.740922	163	151	250	271	149	219	237	140	218	422	217	169	84	367	186	172	167	191	7.848	8.429	10.625	8.948	8.334	10.323	12.426	8.926	10.779	12.892	8.788	7.473	8.207	11.864	9.77	8.942	10.327	9.799
g10357	0	0.152974	0.82371	2.6805	0.247991	132	76	167	157	100	115	135	119	150	290	182	142	56	184	121	94	142	139	6.355	4.243	7.098	5.184	5.593	5.421	7.078	7.587	7.417	8.859	7.371	6.279	5.471	5.948	6.356	4.887	8.781	7.131
g10358	0	0.0351565	0.96264	6.14361	0.692907	1512	1118	1749	2054	1437	1477	1107	1212	1388	2445	1447	1463	838	2162	1330	1312	1407	1423	72.798	62.412	74.333	67.818	80.373	69.622	58.04	77.272	68.63	74.695	58.603	64.688	81.873	69.892	69.861	68.206	87.004	73.006
g10359	0	0.00938058	0.993155	3.56915	0.951481	280	202	324	316	284	230	173	151	282	406	320	259	128	492	183	180	153	287	13.481	11.277	13.77	10.434	15.884	10.842	9.07	9.627	13.944	12.403	12.96	11.452	12.506	15.905	9.612	9.357	9.461	14.724
g1036	0	-0.357261	0.81884	-1.34355	0.232756	11	3	8	17	9	7	11	10	7	9	11	4	6	7	6	4	10	7	0.53	0.167	0.34	0.561	0.503	0.33	0.577	0.638	0.346	0.275	0.445	0.177	0.586	0.226	0.315	0.208	0.618	0.359
g10360	0	-0.218885	0.792464	4.02178	0.198151	317	249	462	343	343	462	415	301	393	614	293	280	137	267	255	266	372	541	15.263	13.9	19.635	11.325	19.184	21.778	21.758	19.191	19.432	18.758	11.866	12.38	13.385	8.631	13.394	13.828	23.003	27.756
g10361	0	0.0744656	0.896685	6.82803	0.403794	2900	2141	2218	3438	1719	2067	2197	1854	2251	3735	2500	2709	1299	2562	2388	2576	2076	2430	139.626	119.52	94.265	113.515	96.146	97.433	115.189	118.203	111.302	114.104	101.249	119.781	126.913	82.823	125.434	133.916	128.372	124.669
g10362	0	0.306374	0.868232	1.35432	0.322873	70	54	52	58	41	33	69	25	45	213	57	67	24	30	115	41	29	76	3.37	3.015	2.21	1.915	2.293	1.556	3.618	1.594	2.225	6.507	2.308	2.962	2.345	0.97	6.041	2.131	1.793	3.899
g10363	0	0.0876198	0.957032	4.06712	0.652679	255	210	568	519	299	413	317	213	374	656	482	441	140	775	323	269	328	203	12.277	11.723	24.14	17.136	16.723	19.468	16.62	13.58	18.493	20.041	19.521	19.499	13.678	25.054	16.966	13.984	20.282	10.415
g10364	0	0.336736	0.762721	5.56172	0.161343	1132	917	1606	1477	643	701	544	496	816	1598	1826	1636	604	2609	887	766	640	689	54.502	51.191	68.255	48.767	35.964	33.043	28.522	31.623	40.347	48.819	73.952	72.337	59.011	84.343	46.591	39.821	39.575	35.349
g10365	0	0.482523	0.692505	5.92492	0.0964359	2095	504	1545	2122	808	736	863	738	1159	1384	3723	2751	1125	1149	1392	1489	893	995	100.867	28.135	65.663	70.064	45.193	34.693	45.247	47.052	57.307	42.281	150.78	121.638	109.914	37.144	73.118	77.407	55.22	51.048
g10366	0	0.0229203	0.994194	-3.43631	0.972603	1	0	2	1	0	1	16	2	3	7	1	0	0	2	4	0	4	4	0.048	0	0.085	0.033	0	0.047	0.839	0.128	0.148	0.214	0.04	0	0	0.065	0.21	0	0.247	0.205
g10367	0	0.145097	0.96264	4.40408	0.690019	171	153	890	504	691	1159	189	632	301	1016	372	562	229	468	690	549	263	378	8.233	8.541	37.825	16.641	38.649	54.632	9.909	40.294	14.883	31.039	15.066	24.849	22.374	15.129	36.244	28.54	16.263	19.393
g10368	0	-0.0958202	0.937955	4.62432	0.553325	295	500	585	897	607	460	365	453	776	784	628	594	251	551	493	462	388	459	14.203	27.912	24.863	29.617	33.95	21.683	19.137	28.881	38.37	23.951	25.434	26.264	24.523	17.813	25.896	24.018	23.992	23.549
g10369	0	-0.160572	0.898812	3.48535	0.413415	315	188	211	252	233	153	255	226	432	432	252	149	113	210	179	313	219	227	15.166	10.495	8.968	8.32	13.032	7.212	13.37	14.409	21.36	13.198	10.206	6.588	11.04	6.789	9.402	16.272	13.542	11.646
g1037	0	-0.0855917	0.984677	-3.00984	0.903511	1	0	2	6	5	6	3	6	0	4	0	3	3	2	8	5	2	0	0.048	0	0.085	0.198	0.28	0.283	0.157	0.383	0	0.122	0	0.133	0.293	0.065	0.42	0.26	0.124	0
g10370	0	-0.311838	0.775814	7.58523	0.178735	4345	2900	3969	5745	3483	5982	4378	4169	5596	5028	2731	2121	2293	2232	4664	4728	4614	5516	209.198	161.891	168.683	189.687	194.809	281.977	229.539	265.798	276.697	153.605	110.605	93.782	224.028	72.155	244.986	245.79	285.312	282.994
g10371	0	-0.401833	0.844269	1.63354	0.28018	81	71	71	113	29	45	52	102	136	88	48	24	38	22	90	83	89	100	3.9	3.964	3.018	3.731	1.622	2.121	2.726	6.503	6.725	2.688	1.944	1.061	3.713	0.711	4.727	4.315	5.503	5.13
g10372	0	-0.144197	0.909031	7.87458	0.451095	5620	4040	4726	6775	3574	5461	5419	4638	5909	8692	4385	3684	2373	2441	5042	5459	5472	7329	270.585	225.531	200.855	223.695	199.899	257.418	284.118	295.7	292.173	265.541	177.591	162.892	231.844	78.912	264.841	283.792	338.368	376.009
g10373	0	-0.0302836	0.969265	6.01766	0.723295	1370	916	1782	1537	1383	1505	1374	1028	1328	2609	1423	1660	568	1597	1167	1170	1120	1423	65.961	51.135	75.735	50.748	77.353	70.942	72.039	65.541	65.664	79.705	57.631	73.399	55.494	51.627	61.299	60.824	69.257	73.006
g10374	0	-0.0984606	0.941936	3.19337	0.576414	225	175	267	297	189	238	120	115	184	338	236	230	105	337	140	164	134	109	10.833	9.769	11.348	9.806	10.571	11.219	6.292	7.332	9.098	10.326	9.558	10.17	10.259	10.894	7.354	8.526	8.286	5.592
g10375	0	0.0408652	0.984677	5.4567	0.897924	796	528	1816	1246	1151	2134	255	565	915	1240	1169	2036	650	618	914	862	664	777	38.325	29.475	77.18	41.14	64.377	100.592	13.37	36.022	45.243	37.882	47.344	90.024	63.506	19.978	48.01	44.812	41.059	39.863
g10376	0	-0.0283667	0.98944	1.44218	0.938881	44	30	67	53	45	56	155	41	62	140	34	29	34	23	66	57	98	119	2.118	1.675	2.848	1.75	2.517	2.64	8.127	2.614	3.066	4.277	1.377	1.282	3.322	0.744	3.467	2.963	6.06	6.105
g10377	0	0.866356	0.951198	3.039	0.630012	20	25	5	2932	1	8	3217	4213	3071	808	3	8	415	1555	961	278	1073	595	0.963	1.396	0.213	96.808	0.056	0.377	168.667	268.603	151.847	24.684	0.121	0.354	40.546	50.269	50.478	14.452	66.35	30.526
g10378	0	0.707184	0.962535	2.60408	0.687501	9	11	3	2000	3	6	3557	2214	3245	495	3	5	443	986	643	228	709	270	0.433	0.614	0.128	66.035	0.168	0.283	186.494	141.155	160.45	15.122	0.121	0.221	43.281	31.875	33.775	11.853	43.842	13.852
g10379	0	0.290094	0.974676	3.84256	0.77107	77	22	40	1829	47	49	3035	1843	2722	439	123	129	480	1185	621	236	490	201	3.707	1.228	1.7	60.389	2.629	2.31	159.125	117.502	134.591	13.411	4.981	5.704	46.896	38.308	32.619	12.269	30.3	10.312
g1038	0	-0.424423	0.914863	-3.93294	0.463145	0	1	2	2	3	0	1	1	2	0	0	3	0	1	1	3	2	0	0	0.056	0.085	0.066	0.168	0	0.052	0.064	0.099	0	0	0.133	0	0.032	0.053	0.156	0.124	0
g10380	0	2.01093	0.577621	-3.16849	0.0497464	0	21	1	2	0	0	1	0	0	99	2	6	2	0	12	5	0	10	0	1.172	0.043	0.066	0	0	0.052	0	0	3.024	0.081	0.265	0.195	0	0.63	0.26	0	0.513
g10382	0	-0.0692694	0.984677	-3.32593	0.903789	3	1	0	4	0	5	3	1	4	4	3	0	0	1	3	1	2	6	0.144	0.056	0	0.132	0	0.236	0.157	0.064	0.198	0.122	0.121	0	0	0.032	0.158	0.052	0.124	0.308
g10383	0	0.291601	0.962535	1.27525	0.68579	10	19	325	22	83	178	31	62	22	116	52	326	5	15	103	22	111	75	0.481	1.061	13.813	0.726	4.642	8.39	1.625	3.953	1.088	3.544	2.106	14.414	0.489	0.485	5.41	1.144	6.864	3.848
g10384	0	-0.20582	0.714856	4.82607	0.114654	830	478	665	906	479	616	542	464	744	813	521	628	269	426	618	723	432	728	39.962	26.684	28.263	29.914	26.791	29.037	28.417	29.583	36.787	24.837	21.1	27.768	26.282	13.772	32.462	37.586	26.713	37.35
g10385	0	-0.09683	0.894036	7.839	0.397426	5842	4247	4399	6757	3692	4554	5444	3711	5602	7742	5491	5172	1821	4265	3755	4930	4630	5909	281.273	237.086	186.958	223.101	206.498	214.665	285.429	236.598	276.993	236.518	222.384	228.685	177.913	137.877	197.239	256.291	286.302	303.157
g10386	0	-0.177715	0.97802	-2.52917	0.818923	5	5	1	4	0	9	30	0	9	3	3	4	1	1	13	10	0	6	0.241	0.279	0.043	0.132	0	0.424	1.573	0	0.445	0.092	0.121	0.177	0.098	0.032	0.683	0.52	0	0.308
g10387	0	0.174489	0.975996	-3.5707	0.798473	0	0	0	3	0	3	8	4	2	4	0	0	1	2	3	1	2	4	0	0	0	0.099	0	0.141	0.419	0.255	0.099	0.122	0	0	0.098	0.065	0.158	0.052	0.124	0.205
g10388	0	-0.517639	0.82371	-1.17698	0.247729	9	5	5	10	14	11	30	8	17	25	5	2	1	7	9	10	11	16	0.433	0.279	0.213	0.33	0.783	0.519	1.573	0.51	0.841	0.764	0.202	0.088	0.098	0.226	0.473	0.52	0.68	0.821
g10389	0	0.45674	0.901118	-3.94383	0.420346	0	0	2	1	0	0	3	1	2	5	0	2	0	0	3	2	2	1	0	0	0.085	0.033	0	0	0.157	0.064	0.099	0.153	0	0.088	0	0	0.158	0.104	0.124	0.051
g1039	0	-0.558024	0.581501	1.68592	0.0529096	119	65	85	71	34	97	159	51	94	77	68	37	26	60	42	42	59	129	5.729	3.629	3.613	2.344	1.902	4.572	8.336	3.252	4.648	2.352	2.754	1.636	2.54	1.94	2.206	2.183	3.648	6.618
g10390	0	-0.103018	0.901118	5.27496	0.420614	843	710	946	1131	846	892	631	639	877	1547	1042	908	308	1280	586	490	602	901	40.588	39.635	40.205	37.343	47.318	42.047	33.083	40.74	43.364	47.261	42.201	40.148	30.092	41.379	30.781	25.473	37.225	46.225
g10391	0	-0.0692191	0.951402	4.87707	0.635064	792	439	623	769	445	616	676	472	802	965	617	508	332	406	737	656	583	796	38.132	24.507	26.478	25.391	24.889	29.037	35.443	30.093	39.655	29.481	24.988	22.462	32.437	13.125	38.712	34.103	36.051	40.838
g10392	0	-0.0918187	0.958082	5.08104	0.667382	990	893	429	1173	417	538	911	545	975	1146	736	926	265	493	598	795	746	780	47.665	49.851	18.233	38.73	23.323	25.36	47.764	34.747	48.209	35.01	29.808	40.944	25.891	15.938	31.411	41.329	46.13	40.017
g10393	0	-0.160353	0.90096	2.46226	0.419648	112	115	95	165	78	119	126	117	189	232	91	82	33	100	154	113	101	156	5.392	6.42	4.038	5.448	4.363	5.609	6.606	7.459	9.345	7.088	3.685	3.626	3.224	3.233	8.089	5.874	6.245	8.003
g10394	0	-0.246461	0.771497	4.61336	0.170145	442	444	438	908	483	553	546	595	664	943	396	514	147	382	568	404	481	741	21.281	24.786	18.615	29.98	27.015	26.067	28.627	37.935	32.832	28.809	16.038	22.727	14.362	12.349	29.835	21.002	29.743	38.016
g10395	0	-0.163201	0.862621	4.16104	0.308002	260	342	562	534	417	509	360	310	305	624	405	300	185	601	380	311	271	268	12.518	19.092	23.885	17.631	23.323	23.993	18.875	19.764	15.081	19.063	16.402	13.265	18.075	19.429	19.96	16.168	16.758	13.75
g10396	0	0.46427	0.90096	-1.24833	0.417477	18	0	4	9	4	10	14	8	20	6	20	9	10	5	11	15	6	17	0.867	0	0.17	0.297	0.224	0.471	0.734	0.51	0.989	0.183	0.81	0.398	0.977	0.162	0.578	0.78	0.371	0.872
g10397	0	-0.0248273	0.97822	2.69955	0.824802	163	110	155	168	110	176	120	107	114	221	163	142	67	177	102	111	132	134	7.848	6.141	6.588	5.547	6.152	8.296	6.292	6.822	5.637	6.752	6.601	6.279	6.546	5.722	5.358	5.77	8.162	6.875
g10398	0	0.0388044	0.974676	5.15678	0.771199	758	654	814	872	600	652	931	584	739	1744	962	841	211	1055	617	680	566	851	36.495	36.509	34.595	28.791	33.559	30.734	48.812	37.233	36.54	53.279	38.961	37.186	20.615	34.106	32.409	35.351	34.999	43.66
g10399	0	0.0982543	0.898264	4.77926	0.409904	454	435	773	651	452	498	540	483	709	1136	706	498	222	781	499	596	643	575	21.859	24.284	32.853	21.495	25.281	23.475	28.312	30.794	35.057	34.705	28.593	22.02	21.69	25.248	26.211	30.984	39.761	29.5
g104	0	0.452561	0.524619	4.12981	0.0327001	334	161	341	460	283	288	280	216	444	468	484	395	376	444	516	707	327	287	16.081	8.988	14.493	15.188	15.829	13.576	14.68	13.771	21.954	14.297	19.602	17.465	36.736	14.353	27.104	36.754	20.22	14.724
g1040	0	-0.718598	0.739204	-0.887488	0.135308	14	5	6	15	9	17	39	14	26	9	6	5	9	3	15	15	4	25	0.674	0.279	0.255	0.495	0.503	0.801	2.045	0.893	1.286	0.275	0.243	0.221	0.879	0.097	0.788	0.78	0.247	1.283
g10400	0	1.47245	0.645517	-3.19277	0.0722798	2	1	2	0	0	6	3	0	0	0	5	5	0	19	2	8	6	7	0.096	0.056	0.085	0	0	0.283	0.157	0	0	0	0.202	0.221	0	0.614	0.105	0.416	0.371	0.359
g10401	0	0.10067	0.919151	2.30962	0.489042	123	132	96	126	81	91	110	62	86	185	107	126	39	110	130	105	82	119	5.922	7.369	4.08	4.16	4.53	4.29	5.767	3.953	4.252	5.652	4.333	5.571	3.81	3.556	6.829	5.459	5.071	6.105
g10402	0	0.116832	0.919151	5.95842	0.493077	1126	1109	1655	2072	1302	1222	836	1143	903	2208	1737	1232	636	2956	1315	1036	1090	1005	54.213	61.909	70.338	68.413	72.823	57.602	43.832	72.873	44.649	67.454	70.348	54.474	62.138	95.56	69.073	53.858	67.401	51.561
g10403	0	0.0711827	0.975996	-0.0682202	0.790337	32	7	14	18	15	26	24	13	31	25	22	14	15	19	24	29	17	19	1.541	0.391	0.595	0.594	0.839	1.226	1.258	0.829	1.533	0.764	0.891	0.619	1.466	0.614	1.261	1.508	1.051	0.975
g10404	0	-0.385723	0.545152	7.70297	0.0378724	3255	6163	5445	10062	4430	6155	3958	3288	3956	6262	3508	2783	2094	4049	4242	4125	3824	4154	156.718	344.046	231.413	332.224	247.776	290.132	207.518	209.629	195.606	191.304	142.073	123.053	204.586	130.895	222.819	214.442	236.462	213.118
g10405	0	0.0404148	0.993155	2.73273	0.953647	204	185	288	68	138	397	118	30	113	1052	151	38	77	35	1367	172	40	95	9.822	10.328	12.24	2.245	7.719	18.714	6.187	1.913	5.587	32.139	6.115	1.68	7.523	1.131	71.804	8.942	2.473	4.874
g10406	0	1.43279	0.309116	4.24196	0.00432237	138	91	235	264	309	135	443	368	400	687	1584	703	731	2457	378	373	290	320	6.644	5.08	9.988	8.717	17.283	6.364	23.227	23.462	19.778	20.988	64.151	31.084	71.419	79.429	19.855	19.391	17.933	16.417
g10407	0	0.0513231	0.981609	3.57043	0.859014	176	136	360	214	513	232	186	156	345	211	394	383	185	560	204	156	158	238	8.474	7.592	15.3	7.066	28.693	10.936	9.752	9.946	17.059	6.446	15.957	16.935	18.075	18.103	10.716	8.11	9.77	12.21
g10408	0	-0.310022	0.892414	2.68212	0.391733	177	137	305	89	162	152	203	52	178	249	169	51	47	80	422	109	87	130	8.522	7.648	12.963	2.939	9.061	7.165	10.643	3.315	8.801	7.607	6.844	2.255	4.592	2.586	22.166	5.666	5.38	6.67
g10409	0	0.843188	0.682202	-4.58475	0.0911007	0	0	0	0	0	0	1	0	1	3	1	0	0	0	1	4	0	1	0	0	0	0	0	0	0.052	0	0.049	0.092	0.04	0	0	0	0.053	0.208	0	0.051
g1041	0	-0.156226	0.976994	-1.25944	0.815107	16	5	8	9	4	8	26	2	18	19	4	2	6	1	45	27	2	26	0.77	0.279	0.34	0.297	0.224	0.377	1.363	0.128	0.89	0.58	0.162	0.088	0.586	0.032	2.364	1.404	0.124	1.334
g10410	0	0.169848	0.96042	-4.91682	0.677323	0	0	0	0	0	0	0	1	1	1	0	1	0	0	0	1	0	0	0	0	0	0	0	0	0	0.064	0.049	0.031	0	0.044	0	0	0	0.052	0	0
g10411	0	-0.854415	0.780505	-4.499	0.184297	0	3	2	2	0	0	2	0	1	0	0	0	0	0	0	8	0	0	0	0.167	0.085	0.066	0	0	0.105	0	0.049	0	0	0	0	0	0	0.416	0	0
g10412	0	0.269561	0.957032	0.398318	0.650428	16	18	34	37	11	18	20	14	86	55	18	46	50	3	50	123	14	35	0.77	1.005	1.445	1.222	0.615	0.848	1.049	0.893	4.252	1.68	0.729	2.034	4.885	0.097	2.626	6.394	0.866	1.796
g10413	0	-0.104129	0.909717	6.69382	0.45315	2670	1763	2427	3162	2480	2431	1793	1723	1735	2158	2636	2795	1024	3456	1950	2009	1403	2091	128.552	98.418	103.148	104.402	138.71	114.591	94.007	109.851	85.788	65.927	106.757	123.584	100.046	111.724	102.428	104.44	86.756	107.277
g10414	0	0.0859954	0.907756	4.73111	0.450143	585	427	588	571	392	594	521	503	606	862	506	696	234	558	697	551	621	589	28.166	23.837	24.99	18.853	21.925	28	27.316	32.069	29.964	26.334	20.493	30.774	22.862	18.039	36.611	28.644	38.4	30.218
g10415	0	-0.048398	0.969442	3.89232	0.730671	341	268	450	466	305	300	210	232	287	475	475	356	155	492	274	213	244	227	16.418	14.961	19.125	15.386	17.059	14.141	11.01	14.791	14.191	14.511	19.237	15.741	15.144	15.905	14.392	11.073	15.088	11.646
g10416	0	0.107069	0.943157	4.97731	0.583204	796	487	773	618	482	557	793	555	650	1195	1120	768	277	1609	549	367	461	617	38.325	27.186	32.853	20.405	26.959	26.256	41.577	35.384	32.14	36.507	45.36	33.958	27.063	52.015	28.837	19.079	28.506	31.655
g10417	0	0.607574	0.924093	2.55642	0.513193	73	12	53	448	61	48	142	40	876	533	38	40	658	28	691	1015	54	145	3.515	0.67	2.253	14.792	3.412	2.263	7.445	2.55	43.314	16.283	1.539	1.769	64.287	0.905	36.296	52.766	3.339	7.439
g10418	0	0.230825	0.957032	2.82636	0.649428	83	46	71	404	60	58	309	274	380	235	151	44	70	534	130	132	227	277	3.996	2.568	3.018	13.339	3.356	2.734	16.201	17.469	18.789	7.179	6.115	1.946	6.839	17.263	6.829	6.862	14.037	14.211
g10419	0	0.555159	0.50023	7.49148	0.0269722	2494	2004	3787	5087	3583	2303	2238	2523	5081	5137	5050	11835	3286	4350	4120	4674	2860	2882	120.078	111.872	160.948	167.961	200.402	108.558	117.338	160.856	251.232	156.935	204.523	523.297	321.045	140.625	216.411	242.983	176.852	147.859
g1042	0	-0.289194	0.955599	-1.94918	0.64296	5	2	3	7	1	7	12	13	10	12	1	0	5	7	7	7	9	7	0.241	0.112	0.128	0.231	0.056	0.33	0.629	0.829	0.494	0.367	0.04	0	0.489	0.226	0.368	0.364	0.557	0.359
g10420	0	-0.338146	0.74045	3.68455	0.135673	618	291	202	315	370	229	334	191	284	343	451	233	108	283	171	291	177	212	29.755	16.245	8.585	10.401	20.695	10.795	17.512	12.177	14.043	10.479	18.265	10.302	10.552	9.149	8.982	15.128	10.945	10.877
g10421	0	-0.0788125	0.904469	4.90154	0.440596	585	481	883	937	661	706	465	464	626	907	777	574	295	904	553	606	449	609	28.166	26.852	37.528	30.938	36.971	33.279	24.38	29.583	30.953	27.709	31.468	25.38	28.822	29.224	29.047	31.504	27.764	31.244
g10422	0	-0.0287339	0.9734	5.26163	0.763017	789	573	877	1008	740	836	807	697	856	1359	769	736	376	718	881	764	864	905	37.988	31.987	37.273	33.282	41.389	39.407	42.311	44.438	42.325	41.517	31.144	32.543	36.736	23.211	46.276	39.717	53.426	46.43
g10423	0	0.206207	0.894036	1.70418	0.397301	114	39	51	110	53	75	43	29	81	79	118	81	34	53	95	116	58	69	5.489	2.177	2.168	3.632	2.964	3.535	2.254	1.849	4.005	2.413	4.779	3.581	3.322	1.713	4.99	6.03	3.587	3.54
g10424	0	0.148732	0.891438	4.94498	0.388185	668	405	557	877	382	622	890	432	757	819	736	715	342	565	821	1088	488	752	32.162	22.609	23.673	28.957	21.366	29.32	46.663	27.543	37.43	25.02	29.808	31.614	33.414	18.265	43.125	56.561	30.176	38.581
g10425	0	0.459633	0.766915	3.61269	0.164092	157	104	556	215	331	288	100	198	219	241	562	530	175	530	348	213	144	256	7.559	5.806	23.63	7.099	18.513	13.576	5.243	12.624	10.829	7.363	22.761	23.434	17.098	17.134	18.279	11.073	8.904	13.134
g10426	0	0.633602	0.771609	-0.829741	0.170493	28	9	9	17	8	8	10	2	6	94	11	14	5	10	31	14	4	12	1.348	0.502	0.383	0.561	0.447	0.377	0.524	0.128	0.297	2.872	0.445	0.619	0.489	0.323	1.628	0.728	0.247	0.616
g10427	0	-0.0633118	0.902447	6.4298	0.433947	2119	1666	1993	2621	1604	2040	1536	1208	1756	2600	1885	2072	812	1906	1834	1836	1310	2053	102.023	93.003	84.703	86.539	89.714	96.161	80.533	77.017	86.826	79.43	76.342	91.616	79.333	61.616	96.334	95.446	81.005	105.328
g10428	0	0.000252729	0.999354	6.40385	0.998152	1779	1399	2587	2475	1737	2009	1368	1266	1406	3055	2454	2056	820	2513	1595	1286	1368	1677	85.653	78.098	109.948	81.719	97.153	94.699	71.724	80.715	69.52	93.33	99.386	90.908	80.115	81.239	83.781	66.854	84.592	86.037
g10429	0	0.0389654	0.975996	3.61124	0.784015	247	173	396	304	237	291	213	226	206	536	266	265	108	427	229	162	232	274	11.892	9.658	16.83	10.037	13.256	13.717	11.168	14.409	10.186	16.375	10.773	11.717	10.552	13.804	12.029	8.422	14.346	14.057
g1043	0	-0.161171	0.930154	0.736037	0.53323	45	34	28	64	28	39	28	23	36	50	38	26	38	15	31	37	29	46	2.167	1.898	1.19	2.113	1.566	1.838	1.468	1.466	1.78	1.527	1.539	1.15	3.713	0.485	1.628	1.923	1.793	2.36
g10430	0	-0.225684	0.782066	3.87937	0.187617	308	291	441	582	236	347	289	247	317	471	460	314	96	566	185	209	274	247	14.829	16.245	18.743	19.216	13.2	16.357	15.152	15.748	15.674	14.389	18.63	13.884	9.379	18.297	9.717	10.865	16.943	12.672
g10431	0	0.0410631	0.962703	5.7163	0.693909	954	792	1559	1571	878	1178	1022	766	1105	1981	1293	1406	452	1750	966	912	981	931	45.932	44.213	66.258	51.871	49.108	55.528	53.583	48.837	54.637	60.52	52.366	62.168	44.161	56.573	50.741	47.411	60.661	47.764
g10432	0	-0.362541	0.950084	-3.20201	0.625016	15	0	0	5	4	4	12	0	1	4	3	0	0	1	7	1	1	4	0.722	0	0	0.165	0.224	0.189	0.629	0	0.049	0.122	0.121	0	0	0.032	0.368	0.052	0.062	0.205
g10433	0	0.0296255	0.973124	4.99548	0.753147	723	405	783	837	646	779	584	490	711	1312	822	730	259	948	633	522	504	741	34.81	22.609	33.278	27.636	36.132	36.72	30.619	31.24	35.156	40.082	33.291	32.278	25.305	30.647	33.25	27.137	31.165	38.016
g10434	0	0.972605	0.905945	-1.82064	0.444849	23	46	5	2	0	3	10	0	3	296	1	0	0	2	176	31	4	16	1.107	2.568	0.213	0.066	0	0.141	0.524	0	0.148	9.043	0.04	0	0	0.065	9.245	1.612	0.247	0.821
g10435	0	-0.0699625	0.890729	7.03515	0.384612	3176	2688	2861	3864	2260	2737	2459	2207	2739	4448	2826	2707	1203	2749	2538	2866	2464	3053	152.914	150.056	121.593	127.58	126.405	129.016	128.925	140.709	135.431	135.886	114.452	119.693	117.534	88.869	133.313	148.992	152.364	156.632
g10436	0	0.457036	0.958601	-1.91653	0.672268	4	32	14	1	2	3	13	0	6	352	0	2	5	9	25	5	0	8	0.193	1.786	0.595	0.033	0.112	0.141	0.682	0	0.297	10.754	0	0.088	0.489	0.291	1.313	0.26	0	0.41
g10437	0	-0.00476	0.997612	6.42755	0.990012	2449	1951	1729	1016	2733	2236	1650	1067	1648	7759	2212	1433	311	1546	1131	905	2884	5231	117.911	108.913	73.483	33.546	152.86	105.4	86.51	68.027	81.486	237.037	89.585	63.362	30.385	49.979	59.408	47.047	178.336	268.373
g10438	0	0.439894	0.414135	9.22371	0.0121076	13787	6619	14400	14484	9551	15324	8256	7023	9773	16036	18711	25504	7399	16314	16159	14745	10294	10822	663.799	369.502	612.001	478.228	534.2	722.336	432.862	447.757	483.23	489.9	757.789	1127.68	722.889	527.393	848.783	766.534	636.542	555.215
g10439	0	0.0653292	0.962535	5.31104	0.687365	989	704	1146	903	603	726	972	497	842	1428	1381	1190	264	1509	701	587	617	791	47.617	39.3	48.705	29.815	33.727	34.222	50.962	31.687	41.633	43.625	55.93	52.617	25.793	48.782	36.821	30.516	38.153	40.582
g1044	0	-1.42248	0.37917	-0.886813	0.00878642	22	2	22	22	39	10	48	13	23	6	6	3	3	5	12	4	12	17	1.059	0.112	0.935	0.726	2.181	0.471	2.517	0.829	1.137	0.183	0.243	0.133	0.293	0.162	0.63	0.208	0.742	0.872
g10440	0	0.0721522	0.92596	3.93799	0.516944	314	231	290	412	229	284	359	298	379	585	351	275	160	340	358	315	261	416	15.118	12.895	12.325	13.603	12.808	13.387	18.822	18.999	18.74	17.872	14.215	12.159	15.632	10.991	18.805	16.376	16.139	21.343
g10441	0	0.0441751	0.976543	4.83286	0.813535	779	447	971	969	552	610	415	315	447	1003	858	1076	312	936	484	460	324	489	37.506	24.953	41.268	31.994	30.874	28.754	21.758	20.083	22.102	30.642	34.749	47.576	30.483	30.259	25.423	23.914	20.035	25.088
g10442	0	-0.170442	0.838809	3.18558	0.265138	208	182	346	273	197	208	143	130	167	331	243	198	81	303	146	150	133	136	10.015	10.16	14.705	9.014	11.018	9.805	7.497	8.288	8.257	10.112	9.841	8.755	7.914	9.795	7.669	7.798	8.224	6.977
g10443	0	-0.0406071	0.974676	5.86912	0.771136	830	796	1353	1583	1185	1233	1176	1082	2079	2488	1315	1000	573	1263	1107	1157	1194	1291	39.962	44.436	57.503	52.267	66.279	58.121	61.658	68.984	102.797	76.008	53.257	44.216	55.983	40.83	58.147	60.148	73.832	66.234
g10444	0	0.147503	0.882176	2.77433	0.35498	133	98	223	130	135	105	116	136	165	288	139	179	60	240	122	112	117	178	6.404	5.471	9.478	4.292	7.551	4.949	6.082	8.671	8.158	8.798	5.629	7.915	5.862	7.759	6.408	5.822	7.235	9.132
g10445	0	-0.0522745	0.969442	4.0261	0.72939	413	315	267	457	277	241	386	290	503	547	382	347	137	320	251	387	318	441	19.885	17.585	11.348	15.089	15.493	11.36	20.238	18.489	24.871	16.711	15.471	15.343	13.385	10.345	13.184	20.119	19.664	22.625
g10446	0	0.0500172	0.974676	6.49243	0.767681	2047	1781	2222	2816	1228	1830	1585	1331	1864	2951	2927	2818	795	3782	1440	1686	1509	1131	98.556	99.423	94.435	92.978	68.684	86.262	83.102	84.859	92.166	90.153	118.543	124.601	77.672	122.263	75.639	87.648	93.311	58.025
g10447	0	0.00759043	0.993228	6.34686	0.957358	1796	1307	2178	2560	1575	1770	1218	1161	1804	2827	2588	2009	601	3362	1316	1502	1340	1357	86.472	72.962	92.565	84.525	88.092	83.434	63.86	74.021	89.2	86.365	104.813	88.83	58.718	108.685	69.126	78.083	82.861	69.62
g10448	0	-0.0685133	0.941936	3.6416	0.575015	322	249	222	368	186	246	292	198	319	459	262	269	114	222	233	279	242	297	15.503	13.9	9.435	12.151	10.403	11.596	15.31	12.624	15.773	14.022	10.611	11.894	11.138	7.177	12.239	14.504	14.964	15.237
g10449	0	0.0466059	0.937312	6.00863	0.55246	1587	989	1471	1758	1195	1422	1072	1027	1325	2120	1696	1613	568	1863	1527	1139	1090	1246	76.409	55.21	62.518	58.045	66.838	67.03	56.205	65.477	65.515	64.766	68.687	71.32	55.494	60.226	80.209	59.212	67.401	63.925
g1045	0	0.107502	0.980496	-3.2688	0.845831	3	0	3	1	1	4	4	0	3	3	2	1	7	1	3	2	0	2	0.144	0	0.128	0.033	0.056	0.189	0.21	0	0.148	0.092	0.081	0.044	0.684	0.032	0.158	0.104	0	0.103
g10450	0	0.0446533	0.948487	4.57349	0.617784	590	412	561	629	391	456	403	374	580	785	549	555	181	523	594	458	473	619	28.407	23	23.843	20.768	21.869	21.495	21.129	23.845	28.678	23.982	22.234	24.54	17.684	16.907	31.201	23.81	29.249	31.757
g10451	0	-0.0098247	0.987525	4.89786	0.917197	870	537	695	828	454	565	654	427	602	949	689	883	291	683	588	573	501	617	41.888	29.978	29.538	27.339	25.393	26.633	34.289	27.224	29.766	28.992	27.904	39.043	28.431	22.08	30.886	29.788	30.98	31.655
g10452	0	0.061911	0.9668	6.80276	0.712098	2336	1736	3283	2936	2213	2367	1788	1702	2106	4559	3521	2737	1077	5498	1825	1415	1764	1890	112.471	96.911	139.528	96.94	123.776	111.575	93.745	108.512	104.132	139.277	142.599	121.019	105.224	177.737	95.862	73.56	109.079	96.965
g10453	0	-0.0703097	0.969265	1.04151	0.726387	40	25	46	48	37	62	65	29	51	66	62	43	18	76	43	26	23	47	1.926	1.396	1.955	1.585	2.069	2.923	3.408	1.849	2.522	2.016	2.511	1.901	1.759	2.457	2.259	1.352	1.422	2.411
g10454	0	0.267497	0.839829	5.58247	0.268824	1053	630	930	1412	852	699	634	697	1474	1258	1655	898	943	2755	1175	962	545	706	50.699	35.169	39.525	46.621	47.653	32.949	33.241	44.438	72.883	38.432	67.027	39.706	92.132	89.063	61.719	50.011	33.701	36.221
g10455	0	0.0689632	0.969265	4.44762	0.725085	573	365	608	612	354	390	284	236	715	625	762	543	276	960	411	282	338	362	27.588	20.376	25.84	20.207	19.8	18.384	14.89	15.046	35.353	19.094	30.861	24.009	26.965	31.035	21.589	14.66	20.901	18.572
g10456	0	-0.0766423	0.951402	8.31715	0.63385	9383	8883	6364	12505	5295	6997	4684	4062	5740	9458	7842	8008	2930	5889	5605	7731	5905	6726	451.761	495.888	270.47	412.886	296.156	329.822	245.582	258.976	283.817	288.942	317.598	354.082	286.264	190.377	294.414	401.904	365.143	345.072
g10457	0	0.111118	0.924093	3.39416	0.511772	199	172	227	284	146	196	236	175	297	521	414	231	83	322	175	132	185	217	9.581	9.602	9.648	9.377	8.166	9.239	12.373	11.157	14.685	15.917	16.767	10.214	8.109	10.409	9.192	6.862	11.44	11.133
g10458	0	0.0476059	0.945446	6.07692	0.594256	1415	1016	1772	1893	1308	1495	1043	1045	1484	2239	1448	1438	765	2225	1512	1310	1161	1229	68.128	56.718	75.31	62.502	73.158	70.471	54.685	66.625	73.377	68.401	58.644	63.583	74.741	71.929	79.421	68.102	71.792	63.053
g10459	0	0.331984	0.955599	-0.117586	0.642485	13	38	31	6	17	36	32	7	7	155	5	2	13	10	56	54	26	30	0.626	2.121	1.318	0.198	0.951	1.697	1.678	0.446	0.346	4.735	0.202	0.088	1.27	0.323	2.942	2.807	1.608	1.539
g1046	0	-0.0135267	0.993228	2.96771	0.956268	187	120	110	235	138	91	226	151	275	300	226	78	75	132	199	192	181	186	9.003	6.699	4.675	7.759	7.719	4.29	11.849	9.627	13.597	9.165	9.153	3.449	7.328	4.267	10.453	9.981	11.192	9.543
g10460	0	0.111943	0.729582	5.26794	0.127655	860	579	834	1043	601	737	801	580	906	1266	1051	920	357	948	750	755	798	931	41.406	32.322	35.445	34.437	33.615	34.74	41.996	36.978	44.798	38.676	42.565	40.679	34.879	30.647	39.395	39.249	49.345	47.764
g10461	0	0.0720379	0.958594	5.25871	0.668706	1004	763	938	1315	680	853	546	488	560	1015	887	1017	593	1418	834	743	516	623	48.339	42.594	39.865	43.418	38.033	40.208	28.627	31.113	27.689	31.008	35.923	44.968	57.937	45.841	43.807	38.626	31.907	31.963
g10462	0	0.111625	0.823913	6.90738	0.248987	2002	1729	2713	3018	1837	2379	2853	1915	3244	4802	2988	2859	1080	2887	2413	2464	2359	2754	96.39	96.52	115.303	99.647	102.746	112.14	149.583	122.092	160.401	146.701	121.013	126.414	105.517	93.33	126.748	128.094	145.872	141.292
g10463	0	0.00370459	0.995372	4.93599	0.980552	719	555	728	1033	682	561	586	390	536	937	999	879	363	1015	610	451	358	531	34.618	30.983	30.94	34.107	38.145	26.444	30.724	24.865	26.503	28.625	40.459	38.866	35.465	32.813	32.041	23.446	22.137	27.243
g10464	0	0.201678	0.762721	6.10932	0.160201	1195	841	1645	1364	1346	1174	1141	1248	2258	2570	1886	1493	840	2412	1584	1070	1209	1489	57.535	46.948	69.913	45.036	75.284	55.34	59.823	79.567	111.648	78.513	76.382	66.015	82.069	77.974	83.203	55.625	74.76	76.392
g10465	0	-0.00894916	0.993228	2.75304	0.955995	138	117	224	186	132	150	94	95	153	261	215	182	71	230	108	92	99	105	6.644	6.531	9.52	6.141	7.383	7.071	4.928	6.057	7.565	7.974	8.707	8.047	6.937	7.435	5.673	4.783	6.122	5.387
g10466	0	0.39701	0.77871	2.33021	0.181573	93	67	123	121	71	43	106	89	149	291	184	123	58	270	130	85	78	44	4.478	3.74	5.228	3.995	3.971	2.027	5.558	5.674	7.367	8.89	7.452	5.439	5.667	8.728	6.829	4.419	4.823	2.257
g10467	0	-0.0550072	0.947887	5.19739	0.603633	805	713	959	1077	737	655	645	633	774	1219	760	927	254	853	698	704	895	788	38.758	39.803	40.758	35.56	41.221	30.875	33.817	40.357	38.271	37.24	30.78	40.988	24.816	27.575	36.664	36.598	55.343	40.428
g10468	0	0.796911	0.459582	5.30942	0.0207001	435	356	1003	364	669	712	586	681	1158	754	1827	1634	702	757	1248	1242	1666	614	20.944	19.873	42.628	12.018	37.418	33.562	30.724	43.418	57.258	23.035	73.993	72.249	68.586	24.472	65.554	64.567	103.019	31.501
g10469	0	-0.0757915	0.941936	3.94806	0.575692	355	249	520	460	383	325	259	214	274	569	382	328	128	558	264	241	238	316	17.092	13.9	22.1	15.188	21.422	15.32	13.579	13.644	13.548	17.383	15.471	14.503	12.506	18.039	13.867	12.529	14.717	16.212
g1047	0	0.58059	0.875648	-4.48206	0.341742	0	0	0	0	2	0	3	0	0	1	0	2	2	1	3	0	0	0	0	0	0	0	0.112	0	0.157	0	0	0.031	0	0.088	0.195	0.032	0.158	0	0	0
g10470	0	0.157731	0.905373	4.77816	0.442597	623	331	534	611	419	432	542	406	1176	1046	483	610	288	459	604	1102	523	695	29.995	18.478	22.695	20.174	23.435	20.363	28.417	25.885	58.148	31.955	19.561	26.972	28.138	14.838	31.726	57.289	32.34	35.656
g10471	0	-0.0258311	0.96264	5.58559	0.690177	1053	806	1030	1348	889	1118	815	777	1196	1626	1107	1081	534	1154	968	866	779	1069	50.699	44.994	43.775	44.508	49.723	52.7	42.73	49.538	59.137	49.674	44.833	47.798	52.172	37.306	50.846	45.02	48.17	54.844
g10472	0	0.0525793	0.940245	5.32422	0.561836	951	510	1072	921	814	872	679	671	880	1398	823	945	413	1114	870	700	843	812	45.788	28.47	45.56	30.409	45.528	41.104	35.6	42.78	43.512	42.709	33.331	41.784	40.35	36.013	45.698	36.39	52.128	41.659
g10473	0	-0.293444	0.943157	-0.977341	0.583191	9	1	4	24	5	17	49	16	27	24	6	14	5	17	4	7	9	8	0.433	0.056	0.17	0.792	0.28	0.801	2.569	1.02	1.335	0.733	0.243	0.619	0.489	0.55	0.21	0.364	0.557	0.41
g10474	0	-0.0456326	0.955599	4.71157	0.643238	723	482	531	761	491	566	482	336	616	786	667	591	328	720	456	498	382	546	34.81	26.907	22.568	25.126	27.462	26.68	25.271	21.422	30.458	24.012	27.013	26.132	32.046	23.276	23.952	25.889	23.621	28.012
g10475	0	0.29642	0.924093	6.2284	0.513297	1164	1651	1763	1349	1702	1999	1413	551	1459	2528	3490	651	1607	12101	1450	1796	777	567	56.043	92.166	74.928	44.541	95.195	94.228	74.084	35.129	72.141	77.23	141.344	28.785	157.005	391.197	76.164	93.367	48.047	29.09
g10476	0	0.961004	0.825614	6.96236	0.250536	6879	7274	7142	4322	215	395	555	1219	2327	22747	8638	5567	1683	10153	799	331	8733	2405	331.202	406.067	303.535	142.702	12.025	18.619	29.099	77.718	115.06	694.921	349.836	246.151	164.431	328.222	41.969	17.207	540.016	123.387
g10477	0	-1.29696	0.657976	7.51862	0.0779304	1126	6119	17937	12924	13320	12493	2555	3595	2854	6422	5095	3092	69	2331	4704	1473	3850	7314	54.213	341.589	762.323	426.721	745.005	588.89	133.959	229.202	141.117	196.192	206.346	136.716	6.741	75.356	247.087	76.575	238.069	375.239
g10478	0	-0.507517	0.714856	12.1752	0.115332	51898	146669	141094	219067	105916	169958	116695	85854	60308	154591	135192	64207	15932	151560	70717	57707	107067	105156	2498.72	8187.71	5996.5	7233.09	5924.02	8011.41	6118.32	5473.69	2981.96	4722.76	5475.23	2838.98	1556.57	4899.58	3714.55	2999.96	6620.62	5394.95
g10479	0	-0.537998	0.476607	5.46596	0.0230118	1175	676	974	1335	917	1468	1310	1073	1069	1198	944	633	311	452	658	652	1240	1490	56.572	37.737	41.395	44.079	51.289	69.198	68.683	68.41	52.857	36.599	38.232	27.989	30.385	14.612	34.563	33.895	76.677	76.443
g1048	0	-0.10044	0.981609	-2.65558	0.856367	2	3	2	2	4	3	8	2	2	3	3	4	5	0	1	7	8	2	0.096	0.167	0.085	0.066	0.224	0.141	0.419	0.128	0.099	0.092	0.121	0.177	0.489	0	0.053	0.364	0.495	0.103
g10480	0	-0.367261	0.716216	6.40706	0.116456	2272	1866	2161	2502	1899	2729	1345	1556	1762	1740	1512	1872	1845	994	1146	1320	1796	1960	109.389	104.168	91.843	82.61	106.214	128.638	70.518	99.204	87.123	53.157	61.236	82.772	180.258	32.134	60.196	68.622	111.058	100.556
g10481	0	0.484386	0.90096	-2.45233	0.418593	2	0	3	1	1	8	26	6	2	15	9	4	1	4	3	4	1	5	0.096	0	0.128	0.033	0.056	0.377	1.363	0.383	0.099	0.458	0.364	0.177	0.098	0.129	0.158	0.208	0.062	0.257
g10482	0	-0.0920063	0.886543	4.605	0.373641	494	488	703	626	475	524	469	429	497	951	507	479	166	737	464	437	439	538	23.785	27.242	29.878	20.669	26.567	24.7	24.59	27.351	24.574	29.053	20.533	21.179	16.218	23.825	24.373	22.718	27.146	27.602
g10483	0	0.116137	0.839978	6.17246	0.270003	2018	1164	1751	1618	1077	1488	1380	932	1638	2492	1974	1756	715	1330	1493	1584	1269	2035	97.16	64.98	74.418	53.423	60.238	70.141	72.353	59.42	80.992	76.131	79.946	77.643	69.856	42.996	78.423	82.346	78.47	104.404
g10484	0	-0.0475941	0.979135	3.92156	0.829266	280	315	436	375	293	296	373	259	269	555	559	342	166	781	216	162	196	228	13.481	17.585	18.53	12.382	16.388	13.953	19.556	16.513	13.301	16.955	22.639	15.122	16.218	25.248	11.346	8.422	12.12	11.697
g10485	0	0.600654	0.458333	3.41193	0.0165739	280	139	207	192	161	104	194	135	228	374	395	315	200	548	358	163	150	173	13.481	7.76	8.798	6.339	9.005	4.902	10.171	8.607	11.274	11.426	15.997	13.928	19.54	17.716	18.805	8.474	9.275	8.876
g10486	0	0.598271	0.723748	6.12804	0.12137	725	525	2511	1447	1540	3562	566	921	985	2103	1464	2537	1015	764	3687	3285	1610	1406	34.906	29.308	106.718	47.777	86.134	167.904	29.675	58.719	48.704	64.247	59.292	112.176	99.166	24.698	193.667	170.774	99.556	72.134
g10487	0	0.0633863	0.957032	4.60786	0.655452	414	369	794	552	468	593	370	427	541	998	608	453	228	963	411	458	378	543	19.933	20.599	33.745	18.226	26.176	27.953	19.399	27.224	26.75	30.489	24.624	20.03	22.276	31.132	21.589	23.81	23.374	27.858
g10489	0	0.357966	0.924093	-4.29198	0.511417	2	0	2	0	0	0	1	0	1	2	0	0	0	0	2	2	3	1	0.096	0	0.085	0	0	0	0.052	0	0.049	0.061	0	0	0	0	0.105	0.104	0.186	0.051
g1049	0	0.927457	0.839771	4.44353	0.2665	63	79	2470	677	181	1011	146	215	548	1280	580	5502	737	273	1101	1671	187	63	3.033	4.41	104.975	22.353	10.124	47.656	7.655	13.708	27.096	39.104	23.49	243.277	72.006	8.825	57.832	86.869	11.563	3.232
g10490	0	-0.310377	0.93541	-4.89602	0.549688	0	0	0	7	1	0	0	0	0	3	0	0	0	0	0	0	0	0	0	0	0	0.231	0.056	0	0	0	0	0.092	0	0	0	0	0	0	0	0
g10491	0	-0.0536374	0.987602	-4.71991	0.919459	0	0	0	0	0	1	1	3	0	1	0	0	0	0	1	0	2	0	0	0	0	0	0	0.047	0.052	0.191	0	0.031	0	0	0	0	0.053	0	0.124	0
g10492	0	-0.178372	0.941982	-0.306981	0.578484	35	10	12	40	18	12	9	11	27	16	14	11	12	23	27	25	9	12	1.685	0.558	0.51	1.321	1.007	0.566	0.472	0.701	1.335	0.489	0.567	0.486	1.172	0.744	1.418	1.3	0.557	0.616
g10493	0	0.207091	0.957032	0.191435	0.654696	26	24	10	17	18	22	25	30	36	205	14	11	18	14	42	18	18	23	1.252	1.34	0.425	0.561	1.007	1.037	1.311	1.913	1.78	6.263	0.567	0.486	1.759	0.453	2.206	0.936	1.113	1.18
g10494	0	-0.381783	0.566229	7.99997	0.0457027	5170	6088	7951	10013	5002	6925	5479	4569	4136	9231	6115	4765	1317	4346	4274	3943	6435	6028	248.919	339.859	337.918	330.606	279.769	326.428	287.264	291.3	204.506	282.007	247.656	210.689	128.672	140.496	224.5	204.981	397.916	309.262
g10495	0	0.0394978	0.958082	7.48221	0.664992	4680	2810	3847	4652	3168	3621	3256	2786	4184	5567	3556	3502	1816	3951	4307	4483	3440	4178	225.327	156.867	163.498	153.598	177.19	170.685	170.712	177.624	206.88	170.072	144.017	154.844	177.425	127.726	226.234	233.053	212.717	214.349
g10496	0	0.2651	0.858529	7.21774	0.297553	2552	1987	3503	3604	4440	2212	2138	1872	3864	3448	5815	9294	1979	4412	3396	2292	1967	2153	122.871	110.923	148.878	118.996	248.335	104.268	112.095	119.351	191.057	105.336	235.506	410.944	193.35	142.63	178.382	119.152	121.632	110.458
g10497	0	1.09972	0.81847	-1.8539	0.227383	0	11	40	0	0	15	5	13	3	11	36	32	2	7	15	4	2	3	0	0.614	1.7	0	0	0.707	0.262	0.829	0.148	0.336	1.458	1.415	0.195	0.226	0.788	0.208	0.124	0.154
g10498	0	0.124857	0.83091	3.98524	0.254789	307	182	417	372	259	394	349	234	344	601	367	376	179	360	370	245	312	413	14.781	10.16	17.723	12.283	14.486	18.572	18.298	14.919	17.009	18.361	14.863	16.625	17.488	11.638	19.435	12.737	19.293	21.189
g10499	0	0.320225	0.838809	2.07915	0.265361	98	39	117	113	65	85	80	32	93	104	107	114	78	84	255	136	43	81	4.718	2.177	4.973	3.731	3.636	4.007	4.194	2.04	4.598	3.177	4.333	5.041	7.621	2.716	13.394	7.07	2.659	4.156
g105	0	0.064925	0.973124	6.96042	0.753861	2016	1888	3951	3062	1665	2507	3024	3028	1945	6031	2362	2000	990	6117	2351	2160	2934	2389	97.064	105.396	167.918	101.1	93.126	118.174	158.548	193.053	96.171	184.247	95.66	88.432	96.724	197.748	123.491	112.29	181.427	122.566
g1050	0	-0.520489	0.830979	2.66837	0.255033	83	36	266	102	162	74	262	344	466	99	96	62	92	134	112	163	119	167	3.996	2.01	11.305	3.368	9.061	3.488	13.737	21.932	23.042	3.024	3.888	2.741	8.988	4.332	5.883	8.474	7.359	8.568
g10500	0	-0.52056	0.960124	4.27631	0.67683	236	1390	43	5172	60	30	6885	1414	1375	354	735	64	24	6449	32	792	1176	409	11.363	77.596	1.828	170.767	3.356	1.414	360.981	90.151	67.987	10.815	29.767	2.83	2.345	208.481	1.681	41.173	72.719	20.983
g10501	0	0.357647	0.83142	1.0269	0.256507	70	26	36	84	50	36	29	30	13	57	58	43	13	103	54	38	31	85	3.37	1.451	1.53	2.773	2.797	1.697	1.52	1.913	0.643	1.741	2.349	1.901	1.27	3.33	2.836	1.975	1.917	4.361
g10502	0	-0.392208	0.432926	4.25129	0.0145311	447	453	503	628	547	620	283	342	349	513	472	376	115	434	302	334	322	398	21.522	25.288	21.378	20.735	30.594	29.225	14.838	21.804	17.256	15.672	19.116	16.625	11.236	14.03	15.863	17.363	19.911	20.419
g10503	0	-0.270281	0.973124	-3.6214	0.761399	3	7	2	0	0	2	5	0	2	57	0	0	0	0	8	0	1	1	0.144	0.391	0.085	0	0	0.094	0.262	0	0.099	1.741	0	0	0	0	0.42	0	0.062	0.051
g10504	0	0.0853029	0.957032	3.9056	0.653263	476	244	270	435	170	238	351	188	429	392	365	355	159	224	424	386	347	357	22.918	13.621	11.475	14.363	9.508	11.219	18.403	11.986	21.212	11.976	14.782	15.697	15.534	7.241	22.271	20.067	21.457	18.316
g10505	0	-0.162242	0.577621	5.76044	0.049891	1327	983	1212	1631	830	1278	1184	953	1314	2027	1246	1041	534	1101	1036	886	990	1156	63.891	54.875	51.51	53.852	46.423	60.242	62.077	60.759	64.971	61.925	50.463	46.029	52.172	35.593	54.418	46.06	61.218	59.308
g10506	0	-0.217228	0.798203	4.21298	0.204134	378	459	519	702	440	443	217	263	405	406	433	454	217	488	344	400	235	343	18.199	25.623	22.058	23.178	24.61	20.882	11.377	16.768	20.025	12.403	17.536	20.074	21.201	15.776	18.069	20.794	14.532	17.597
g10507	0	1.93933	0.430048	1.64737	0.0141496	24	41	15	18	23	14	63	26	215	59	249	63	165	458	215	168	17	209	1.156	2.289	0.638	0.594	1.286	0.66	3.303	1.658	10.631	1.802	10.084	2.786	16.121	14.806	11.293	8.734	1.051	10.723
g10508	0	0.307027	0.566229	6.41975	0.0459984	1212	888	2079	2008	1531	1739	1717	1625	1681	4482	2440	1992	697	3100	1821	1596	1864	1725	58.354	49.572	88.358	66.3	85.631	81.972	90.022	103.603	83.118	136.925	98.819	88.078	68.098	100.216	95.652	82.97	115.263	88.5
g10509	0	0.431484	0.971774	2.55885	0.745536	32	27	4	1698	17	9	3182	993	346	310	10	20	60	853	122	791	719	99	1.541	1.507	0.17	56.064	0.951	0.424	166.832	63.31	17.108	9.47	0.405	0.884	5.862	27.575	6.408	41.121	44.46	5.079
g1051	0	0.487944	0.592565	4.22873	0.0559906	468	401	381	696	253	201	318	190	224	518	648	734	298	669	328	650	321	282	22.533	22.386	16.193	22.98	14.151	9.475	16.673	12.114	11.076	15.825	26.244	32.455	29.115	21.627	17.229	33.791	19.849	14.468
g10510	0	0.0344109	0.975996	6.83427	0.786591	2808	1560	2223	2758	2075	2497	2216	2050	2910	3184	2271	2422	1202	1932	3065	2876	2334	2830	135.196	87.086	94.478	91.063	116.058	117.703	116.185	130.699	143.886	97.271	91.975	107.091	117.436	62.457	160.995	149.512	144.326	145.191
g10513	0	0.819451	0.562186	4.76856	0.0446609	344	213	302	337	488	519	442	337	1158	604	598	968	1471	360	1021	1109	730	552	16.562	11.891	12.835	11.127	27.294	24.464	23.174	21.486	57.258	18.452	24.219	42.801	143.718	11.638	53.63	57.653	45.14	28.32
g10514	0	-0.190164	0.836784	7.34024	0.2633	4263	2843	3982	4798	3051	3198	2759	2115	6348	5026	5007	4213	1239	5906	2311	2802	2359	2425	205.25	158.709	169.235	158.419	170.646	150.746	144.654	134.844	313.88	153.544	202.782	186.282	121.051	190.927	121.39	145.665	145.872	124.413
g10515	0	-0.363703	0.958082	-2.23791	0.663448	4	15	5	2	8	1	6	5	5	88	1	0	0	1	21	10	1	7	0.193	0.837	0.213	0.066	0.447	0.047	0.315	0.319	0.247	2.688	0.04	0	0	0.032	1.103	0.52	0.062	0.359
g10516	0	-0.014061	0.988045	5.65	0.930192	1124	887	1597	1561	1218	1302	637	676	759	1518	1264	1256	533	1875	987	779	685	1015	54.117	49.516	67.873	51.541	68.124	61.373	33.398	43.099	37.529	46.375	51.192	55.535	52.075	60.614	51.844	40.497	42.358	52.074
g10517	0	0.0688661	0.941936	3.47633	0.576032	271	180	210	324	197	207	190	158	324	409	318	225	99	343	277	158	205	228	13.048	10.048	8.925	10.698	11.018	9.757	9.962	10.073	16.02	12.495	12.879	9.949	9.672	11.088	14.55	8.214	12.676	11.697
g10518	0	0.114562	0.876209	2.92568	0.343705	146	102	183	233	106	124	171	114	218	294	169	202	67	227	168	151	134	148	7.029	5.694	7.778	7.693	5.929	5.845	8.966	7.268	10.779	8.982	6.844	8.932	6.546	7.338	8.825	7.85	8.286	7.593
g1052	0	-0.0757998	0.958601	9.78865	0.670662	31817	14127	21992	25544	19139	16505	14985	15965	12782	35060	22064	24745	7442	33940	13249	11087	14013	18359	1531.89	788.631	934.661	843.404	1070.47	778.006	785.664	1017.86	632.012	1071.08	893.585	1094.12	727.09	1097.2	695.93	576.369	866.511	941.895
g10520	0	0.122498	0.957032	3.06399	0.657423	95	150	328	283	165	229	91	143	146	463	227	236	67	285	162	58	175	207	4.574	8.374	13.94	9.344	9.229	10.795	4.771	9.117	7.219	14.145	9.193	10.435	6.546	9.213	8.509	3.015	10.821	10.62
g10521	0	-0.236754	0.929902	-0.26161	0.530389	32	9	14	26	9	22	17	11	39	20	13	7	14	7	28	32	12	29	1.541	0.502	0.595	0.858	0.503	1.037	0.891	0.701	1.928	0.611	0.526	0.31	1.368	0.226	1.471	1.664	0.742	1.488
g10522	0	0.592922	0.928307	-3.47239	0.522211	0	7	1	3	1	0	4	0	1	80	0	1	0	0	13	3	0	3	0	0.391	0.043	0.099	0.056	0	0.21	0	0.049	2.444	0	0.044	0	0	0.683	0.156	0	0.154
g10523	0	0.185197	0.930154	3.7229	0.534908	181	193	269	390	216	293	227	171	404	760	189	378	211	121	489	494	252	190	8.715	10.774	11.433	12.877	12.081	13.811	11.902	10.902	19.976	23.218	7.654	16.714	20.615	3.912	25.686	25.681	15.583	9.748
g10524	0	1.29903	0.756648	2.17041	0.154042	6	13	143	621	33	81	27	10	584	425	27	361	349	79	203	562	49	97	0.289	0.726	6.078	20.504	1.846	3.818	1.416	0.638	28.876	12.984	1.093	15.962	34.098	2.554	10.663	29.216	3.03	4.977
g10525	0	0.057774	0.934963	6.14127	0.548336	1643	1098	1919	2125	1345	1350	1289	974	1323	2004	1844	1704	848	2254	1532	1194	1143	1368	79.105	61.295	81.558	70.163	75.228	63.636	67.582	62.098	65.416	61.222	74.681	75.344	82.85	72.866	80.471	62.071	70.679	70.184
g10526	0	0.284577	0.657976	5.19973	0.0776202	848	474	527	958	542	559	662	582	1249	1282	922	838	516	750	923	1057	621	874	40.828	26.461	22.398	31.631	30.315	26.35	34.709	37.106	61.757	39.165	37.341	37.053	50.414	24.246	48.482	54.949	38.4	44.84
g10527	0	0.104645	0.947455	9.48241	0.602956	24280	13727	10777	26516	7502	16693	11676	8504	18542	20932	19729	19132	5844	13802	14685	24179	12277	16003	1169	766.301	458.023	875.497	419.597	786.868	612.173	542.18	916.818	639.473	799.018	845.941	570.964	446.186	771.359	1256.97	759.163	821.022
g10528	0	-0.622922	0.449418	1.1093	0.0158276	68	64	45	67	48	78	62	43	31	42	43	34	13	32	30	36	43	69	3.274	3.573	1.913	2.212	2.685	3.677	3.251	2.742	1.533	1.283	1.741	1.503	1.27	1.034	1.576	1.871	2.659	3.54
g10529	0	0.169146	0.965896	-0.211858	0.706808	23	18	7	28	20	17	19	9	16	71	10	6	13	12	55	38	7	21	1.107	1.005	0.298	0.924	1.119	0.801	0.996	0.574	0.791	2.169	0.405	0.265	1.27	0.388	2.889	1.975	0.433	1.077
g10530	0	0.220493	0.967081	-2.33057	0.713647	9	9	1	7	0	2	3	4	8	28	3	1	1	6	9	6	2	2	0.433	0.502	0.043	0.231	0	0.094	0.157	0.255	0.396	0.855	0.121	0.044	0.098	0.194	0.473	0.312	0.124	0.103
g10531	0	0.0835692	0.969442	8.7874	0.72985	14830	6400	9758	10347	7015	9673	5689	6521	14059	9647	8494	11848	7861	4912	15671	11305	7019	10582	714.016	357.276	414.716	341.634	392.358	455.962	298.274	415.752	695.154	294.716	344.004	523.871	768.027	158.793	823.15	587.702	434.028	542.902
g10532	0	0.416742	0.773294	5.31451	0.172016	646	374	645	818	661	1266	825	557	795	1050	712	1067	781	393	2103	1375	1011	902	31.103	20.878	27.413	27.008	36.971	59.676	43.255	35.512	39.309	32.077	28.836	47.178	76.304	12.705	110.464	71.481	62.516	46.276
g10533	0	0.30619	0.930287	0.0188166	0.535676	14	13	16	16	37	20	43	11	17	129	8	14	6	16	87	25	9	39	0.674	0.726	0.68	0.528	2.069	0.943	2.254	0.701	0.841	3.941	0.324	0.619	0.586	0.517	4.57	1.3	0.557	2.001
g10534	0	-0.155717	0.8675	10.1602	0.321592	35737	19245	28406	25301	26183	26787	13957	21099	33173	29992	26831	24927	10815	18073	23969	23730	20367	29879	1720.62	1074.34	1207.26	835.381	1464.45	1262.67	731.766	1345.18	1640.25	916.256	1086.65	1102.17	1056.63	584.257	1259.02	1233.63	1259.42	1532.92
g10535	0	0.0759605	0.958082	6.9238	0.662951	2777	1981	3443	3734	2453	2673	1861	1545	2053	4131	3982	3231	1363	5776	2015	2018	1587	1801	133.704	110.588	146.328	123.288	137.2	125.999	97.572	98.503	101.512	126.202	161.27	142.862	133.166	186.724	105.842	104.908	98.134	92.399
g10536	0	-0.078951	0.928855	5.4198	0.525101	1001	751	1215	1208	1132	1000	594	624	815	1459	1096	823	409	1369	873	640	741	814	48.195	41.924	51.638	39.885	63.314	47.138	31.143	39.784	40.298	44.572	44.388	36.39	39.96	44.257	45.856	33.271	45.821	41.762
g10537	0	0.328659	0.861469	0.316226	0.303636	18	20	47	24	15	33	10	26	26	91	14	31	14	25	43	16	32	34	0.867	1.116	1.998	0.792	0.839	1.556	0.524	1.658	1.286	2.78	0.567	1.371	1.368	0.808	2.259	0.832	1.979	1.744
g10538	0	-0.153233	0.775628	4.8453	0.177177	694	512	671	708	655	908	503	383	690	857	731	740	243	636	633	516	423	544	33.414	28.582	28.518	23.377	36.635	42.801	26.372	24.418	34.117	26.181	29.605	32.72	23.741	20.56	33.25	26.825	26.157	27.91
g10539	0	-0.244384	0.921439	3.66421	0.496744	332	271	584	331	312	270	312	166	223	599	447	696	23	508	114	210	252	124	15.985	15.128	24.82	10.929	17.451	12.727	16.358	10.583	11.026	18.299	18.103	30.774	2.247	16.422	5.988	10.917	15.583	6.362
g10540	0	-0.276677	0.901198	3.56686	0.424826	332	248	522	288	304	243	281	162	236	543	427	605	26	443	88	176	264	126	15.985	13.844	22.185	9.509	17.003	11.454	14.733	10.328	11.669	16.589	17.293	26.751	2.54	14.321	4.622	9.15	16.325	6.464
g10541	0	-0.154128	0.957032	0.475602	0.645527	28	20	71	40	23	22	29	25	37	70	51	44	4	85	15	18	17	19	1.348	1.116	3.018	1.321	1.286	1.037	1.52	1.594	1.829	2.138	2.065	1.946	0.391	2.748	0.788	0.936	1.051	0.975
g10542	0	0.17152	0.88603	0.979164	0.368668	40	21	60	62	36	41	31	39	27	77	45	52	16	81	44	41	29	35	1.926	1.172	2.55	2.047	2.014	1.933	1.625	2.486	1.335	2.352	1.822	2.299	1.563	2.619	2.311	2.131	1.793	1.796
g10543	0	-0.335732	0.786257	2.47825	0.191026	156	74	160	118	60	174	129	126	271	243	115	95	25	76	129	89	124	138	7.511	4.131	6.8	3.896	3.356	8.202	6.763	8.033	13.4	7.424	4.657	4.201	2.443	2.457	6.776	4.627	7.668	7.08
g10544	0	0.0147903	0.991819	6.60607	0.946113	1932	2159	2724	3851	2008	2549	1046	1435	1370	2810	3488	2522	1043	4238	1776	1695	1276	1306	93.02	120.525	115.77	127.151	112.31	120.154	54.842	91.49	67.74	85.845	141.263	111.513	101.902	137.004	93.288	88.116	78.903	67.003
g10545	0	-0.000965161	0.997612	6.77525	0.990043	2566	1903	2852	3172	2108	2381	1788	1667	2073	4275	2885	2519	1048	3027	1994	1985	1760	2217	123.545	106.234	121.21	104.732	117.903	112.235	93.745	106.281	102.5	130.601	116.842	111.38	102.391	97.856	104.739	103.192	108.832	113.742
g10546	0	-0.0587714	0.973124	6.03137	0.761547	1288	632	1705	1916	1080	1526	1091	1068	3078	2097	1293	1374	1210	1306	1287	1302	994	1257	62.013	35.281	72.463	63.262	60.406	71.932	57.201	68.091	152.193	64.063	52.366	60.753	118.218	42.22	67.602	67.686	61.465	64.489
g10547	0	0.0639127	0.948487	4.97128	0.622331	636	415	863	850	824	612	400	482	740	899	783	787	434	830	691	635	451	630	30.621	23.167	36.678	28.065	46.087	28.848	20.972	30.73	36.59	27.464	31.711	34.798	42.402	26.832	36.296	33.011	27.888	32.322
g10548	0	0.00206849	0.998081	3.48607	0.994945	208	121	480	260	302	500	84	158	247	224	396	644	85	247	263	139	230	192	10.015	6.755	20.4	8.585	16.891	23.569	4.404	10.073	12.213	6.843	16.038	28.475	8.305	7.985	13.815	7.226	14.222	9.85
g10549	0	-0.159387	0.833757	7.27447	0.258974	3402	3499	3845	5416	2324	2912	4236	2209	3176	5348	3191	4371	990	3404	2779	3488	2623	3322	163.795	195.33	163.413	178.824	129.984	137.265	222.094	140.837	157.039	163.381	129.234	193.268	96.724	110.043	145.972	181.327	162.196	170.433
g10550	0	-0.0227053	0.980496	3.0297	0.84722	157	136	165	259	167	188	156	115	210	318	172	233	72	187	191	175	114	142	7.559	7.592	7.013	8.552	9.341	8.862	8.179	7.332	10.384	9.715	6.966	10.302	7.034	6.045	10.033	9.098	7.049	7.285
g10551	0	0.0998459	0.98606	-3.04516	0.911934	3	4	5	2	1	0	5	2	1	76	1	0	0	0	23	6	0	3	0.144	0.223	0.213	0.066	0.056	0	0.262	0.128	0.049	2.322	0.04	0	0	0	1.208	0.312	0	0.154
g10552	0	-0.0999175	0.880575	5.253	0.35265	811	676	992	1008	732	753	750	610	1052	1354	844	893	309	1332	645	589	724	695	39.047	37.737	42.16	33.282	40.942	35.495	39.323	38.891	52.017	41.365	34.182	39.485	30.19	43.06	33.88	30.62	44.769	35.656
g10553	0	-0.0396535	0.939496	5.5286	0.559336	1190	815	1137	1280	779	934	942	719	950	1475	1017	1172	416	1078	937	924	740	1092	57.295	45.497	48.323	42.263	43.571	44.027	49.389	45.84	46.973	45.061	41.188	51.821	40.644	34.849	49.218	48.035	45.759	56.024
g10554	0	-0.811988	0.789507	1.00364	0.194177	107	53	144	16	93	103	76	6	66	97	41	24	11	8	144	19	25	36	5.152	2.959	6.12	0.528	5.202	4.855	3.985	0.383	3.263	2.963	1.66	1.061	1.075	0.259	7.564	0.988	1.546	1.847
g10555	0	0.265102	0.957032	-3.0083	0.657865	3	0	3	0	1	3	18	2	2	3	2	1	1	1	5	3	3	5	0.144	0	0.128	0	0.056	0.141	0.944	0.128	0.099	0.092	0.081	0.044	0.098	0.032	0.263	0.156	0.186	0.257
g10556	0	0.0535185	0.989962	-3.91995	0.941095	1	1	0	0	0	1	24	0	2	3	0	1	1	1	3	0	0	3	0.048	0.056	0	0	0	0.047	1.258	0	0.099	0.092	0	0.044	0.098	0.032	0.158	0	0	0.154
g10557	0	0.0519516	0.984677	2.06102	0.894265	72	48	43	196	75	74	77	82	157	58	250	232	57	130	91	81	31	58	3.467	2.68	1.828	6.471	4.195	3.488	4.037	5.228	7.763	1.772	10.125	10.258	5.569	4.203	4.78	4.211	1.917	2.976
g10558	0	-0.491961	0.91936	-3.58763	0.494364	3	2	2	0	4	1	8	0	1	0	0	8	1	1	1	2	3	0	0.144	0.112	0.085	0	0.224	0.047	0.419	0	0.049	0	0	0.354	0.098	0.032	0.053	0.104	0.186	0
g10559	0	-0.396386	0.844251	0.421072	0.279975	20	12	34	28	22	37	101	32	42	50	19	17	13	13	40	21	17	54	0.963	0.67	1.445	0.924	1.23	1.744	5.295	2.04	2.077	1.527	0.769	0.752	1.27	0.42	2.101	1.092	1.051	2.77
g10560	0	-0.0128924	0.993931	-5.18098	0.96516	0	0	0	1	0	0	0	0	0	1	0	0	0	0	0	0	0	0	0	0	0	0.033	0	0	0	0	0	0.031	0	0	0	0	0	0	0	0
g10562	0	0.218098	0.855274	2.15143	0.294617	82	82	122	162	48	63	49	76	110	129	79	108	55	105	164	109	101	88	3.948	4.578	5.185	5.349	2.685	2.97	2.569	4.845	5.439	3.941	3.199	4.775	5.374	3.394	8.614	5.666	6.245	4.515
g10563	0	-0.0700096	0.969651	5.80147	0.734438	1062	1044	1292	1408	692	1528	1341	842	1682	2732	1443	1293	321	1033	623	1048	1608	1528	51.132	58.281	54.91	46.489	38.704	72.026	70.309	53.682	83.167	83.463	58.441	57.171	31.362	33.394	32.724	54.481	99.433	78.393
g10564	0	-0.598239	0.733939	0.13481	0.133205	47	10	28	15	29	25	63	29	31	46	6	18	17	34	18	10	14	23	2.263	0.558	1.19	0.495	1.622	1.178	3.303	1.849	1.533	1.405	0.243	0.796	1.661	1.099	0.945	0.52	0.866	1.18
g10565	0	0.00754655	0.99024	5.00912	0.941798	609	454	834	900	624	669	830	476	660	1277	670	727	290	1052	696	523	530	672	29.321	25.344	35.445	29.716	34.901	31.535	43.517	30.348	32.634	39.012	27.135	32.145	28.333	34.009	36.559	27.189	32.773	34.476
g10566	0	0.931339	0.672531	5.76258	0.0853317	1346	773	391	238	877	482	1834	844	2340	885	1408	1022	2036	1027	5563	2291	968	1386	64.806	43.152	16.618	7.858	49.052	22.72	96.157	53.81	115.702	27.037	57.024	45.189	198.919	33.2	292.208	119.1	59.857	71.108
g10567	0	0.134881	0.939496	7.19211	0.556929	3203	1685	2870	3415	2194	3482	2861	2586	4476	4291	2751	2826	2860	1543	4225	4295	2840	3731	154.214	94.064	121.975	112.755	122.713	164.133	150.002	164.873	221.318	131.09	111.415	124.954	279.425	49.882	221.926	223.28	175.615	191.416
g10569	0	0.0205651	0.987694	2.65816	0.920914	94	91	126	126	139	120	116	174	201	221	214	80	87	132	147	99	101	163	4.526	5.08	5.355	4.16	7.774	5.657	6.082	11.094	9.939	6.752	8.667	3.537	8.5	4.267	7.721	5.147	6.245	8.363
g1057	0	-0.0407728	0.966183	3.58875	0.709449	278	193	263	397	214	218	270	162	322	507	219	236	100	308	263	238	232	253	13.385	10.774	11.178	13.108	11.969	10.276	14.156	10.328	15.921	15.489	8.869	10.435	9.77	9.957	13.815	12.373	14.346	12.98
g10570	0	0.130955	0.855274	4.43111	0.292753	380	407	501	580	313	387	465	416	423	910	635	527	184	697	381	321	393	487	18.296	22.721	21.293	19.15	17.507	18.242	24.38	26.522	20.915	27.8	25.717	23.302	17.977	22.532	20.013	16.688	24.302	24.985
g10571	0	-0.110269	0.946956	3.13092	0.601209	125	130	210	192	162	199	285	200	239	391	149	118	74	167	168	169	158	324	6.018	7.257	8.925	6.339	9.061	9.38	14.943	12.751	11.817	11.945	6.034	5.217	7.23	5.399	8.825	8.786	9.77	16.623
g10572	0	-0.0400532	0.974676	4.78493	0.771701	561	431	801	881	633	637	543	393	449	1169	740	635	244	987	424	466	402	488	27.01	24.06	34.043	29.089	35.405	30.027	28.47	25.056	22.201	35.713	29.97	28.077	23.839	31.907	22.271	24.225	24.858	25.036
g10573	0	-0.437538	0.247188	5.76633	0.00124065	1383	1006	1184	1987	1177	1694	1079	1023	1378	1519	1006	821	477	984	922	877	1096	1368	66.587	56.159	50.32	65.606	65.831	79.851	56.572	65.222	68.136	46.405	40.743	36.301	46.603	31.81	48.43	45.592	67.772	70.184
g10574	0	0.0467211	0.975996	4.82407	0.784868	580	477	896	905	551	556	405	351	631	1078	938	700	286	1178	405	526	450	391	27.925	26.628	38.08	29.881	30.818	26.208	21.234	22.378	31.2	32.933	37.989	30.951	27.942	38.082	21.273	27.345	27.826	20.06
g10575	0	0.163802	0.82001	4.02395	0.239207	306	224	329	493	223	247	318	302	470	619	298	324	195	372	384	376	292	498	14.733	12.505	13.983	16.278	12.473	11.643	16.673	19.254	23.239	18.91	12.069	14.326	19.052	12.026	20.17	19.547	18.056	25.55
g10576	0	0.399814	0.520429	5.07914	0.0321879	679	374	918	692	472	630	667	408	701	1051	622	828	638	656	1081	1111	770	695	32.692	20.878	39.015	22.848	26.4	29.697	34.971	26.012	34.661	32.108	25.191	36.611	62.333	21.207	56.782	57.756	47.614	35.656
g10577	0	0.254382	0.770195	3.55864	0.168194	309	154	265	217	134	197	235	194	320	385	192	413	187	290	195	283	280	278	14.877	8.597	11.263	7.165	7.495	9.286	12.321	12.369	15.823	11.762	7.776	18.261	18.27	9.375	10.243	14.712	17.314	14.263
g10578	0	0.300262	0.730645	9.19987	0.129927	13508	7063	13225	12906	8615	7390	13693	9963	13471	30983	18486	14838	5007	22348	8905	8044	17921	12358	650.366	394.288	562.063	426.126	481.848	348.347	717.924	635.199	666.08	946.531	748.677	656.077	489.188	722.458	467.753	418.176	1108.17	634.018
g10579	0	-0.0244289	0.975996	5.87551	0.780298	1062	1038	1707	1684	1114	1314	991	985	1195	2302	1366	1257	614	1729	1126	982	942	1171	51.132	57.946	72.548	55.602	62.308	61.939	51.958	62.799	59.087	70.326	55.323	55.58	59.988	55.894	59.145	51.05	58.25	60.077
g1058	0	0.142942	0.980254	-2.17061	0.843681	1	0	8	2	3	4	42	6	7	12	6	0	2	4	7	4	6	13	0.048	0	0.34	0.066	0.168	0.189	2.202	0.383	0.346	0.367	0.243	0	0.195	0.129	0.368	0.208	0.371	0.667
g10580	0	0.111153	0.886942	3.89363	0.375007	276	309	402	431	228	273	304	229	253	619	448	338	142	450	258	222	240	370	13.289	17.25	17.085	14.231	12.752	12.869	15.939	14.6	12.51	18.91	18.144	14.945	13.874	14.547	13.552	11.541	14.841	18.983
g10581	0	-0.882747	0.756238	0.740075	0.147636	86	41	145	22	79	59	61	4	69	95	31	16	5	7	84	26	17	48	4.141	2.289	6.163	0.726	4.419	2.781	3.198	0.255	3.412	2.902	1.255	0.707	0.489	0.226	4.412	1.352	1.051	2.463
g10582	0	0.00127318	0.998169	8.23399	0.995252	9073	4346	4870	7771	5484	7218	5749	4902	8124	6893	5767	5698	4872	3769	8782	9804	4836	7161	436.836	242.613	206.975	256.58	306.727	340.239	301.42	312.531	401.695	210.581	233.562	251.943	475.999	121.843	461.292	509.671	299.04	367.39
g10583	0	0.123784	0.967849	5.48802	0.716832	879	715	2192	1748	1238	1271	364	406	558	2989	1453	1395	315	1795	632	348	658	1415	42.321	39.914	93.16	57.715	69.243	59.912	19.085	25.885	27.591	91.314	58.846	61.681	30.776	58.028	33.197	18.091	40.688	72.596
g10584	0	-0.191736	0.616839	7.30142	0.0630809	4178	3044	3676	5998	2953	3536	2587	2915	3099	4619	3443	3300	1617	2957	2797	3213	2691	3569	201.157	169.929	156.23	198.04	165.165	166.678	135.637	185.848	153.231	141.11	139.44	145.913	157.982	95.593	146.918	167.031	166.401	183.105
g10585	0	-0.152781	0.741661	3.97444	0.137446	308	268	473	544	303	412	281	210	369	580	306	346	123	413	305	291	276	307	14.829	14.961	20.103	17.962	16.947	19.421	14.733	13.389	18.245	17.719	12.393	15.299	12.017	13.351	16.021	15.128	17.067	15.75
g10586	0	0.1307	0.839829	5.79357	0.26867	1371	769	1734	1435	854	1072	1032	645	1247	1943	1404	1938	613	1462	1105	966	955	1034	66.009	42.929	73.695	47.38	47.765	50.531	54.108	41.123	61.658	59.359	56.862	85.691	59.891	47.263	58.042	50.219	59.054	53.049
g10587	0	0.00874641	0.995144	3.60854	0.977125	227	337	348	529	239	269	140	142	167	254	580	249	210	476	319	283	114	123	10.929	18.813	14.79	17.466	13.368	12.68	7.34	9.053	8.257	7.76	23.49	11.01	20.517	15.388	16.756	14.712	7.049	6.31
g10588	0	0.342317	0.716216	3.33885	0.115901	243	174	157	135	125	156	241	188	285	264	313	171	151	349	256	261	185	231	11.7	9.713	6.673	4.457	6.991	7.353	12.636	11.986	14.092	8.065	12.676	7.561	14.753	11.282	13.447	13.568	11.44	11.851
g10589	0	0.102397	0.780505	5.48888	0.18497	929	768	1139	1351	717	854	876	652	848	1489	1076	1115	502	1029	1064	1027	711	951	44.728	42.873	48.408	44.607	40.103	40.255	45.929	41.569	41.93	45.489	43.578	49.301	49.046	33.265	55.889	53.39	43.966	48.79
g1059	0	-0.729124	0.756238	-4.82877	0.149491	0	0	1	0	1	0	1	0	4	0	0	0	0	0	0	0	1	0	0	0	0.043	0	0.056	0	0.052	0	0.198	0	0	0	0	0	0	0	0.062	0
g10590	0	-0.707963	0.839978	-1.60889	0.273983	9	1	7	3	33	10	41	5	9	12	5	1	1	21	10	2	2	12	0.433	0.056	0.298	0.099	1.846	0.471	2.15	0.319	0.445	0.367	0.202	0.044	0.098	0.679	0.525	0.104	0.124	0.616
g10591	0	-0.171806	0.969442	-4.83493	0.729302	0	0	4	0	2	0	0	0	0	2	0	0	0	1	0	0	0	0	0	0	0.17	0	0.112	0	0	0	0	0.061	0	0	0	0.032	0	0	0	0
g10592	0	-0.787855	0.756238	-0.667036	0.150914	24	10	43	11	8	19	37	4	34	10	19	16	0	7	23	9	12	22	1.156	0.558	1.828	0.363	0.447	0.896	1.94	0.255	1.681	0.305	0.769	0.707	0	0.226	1.208	0.468	0.742	1.129
g10593	0	0.0187203	0.988045	6.72283	0.928395	3615	1727	3360	2648	1935	1720	1055	1652	2911	2809	3036	2896	796	5101	1721	1712	1601	2443	174.051	96.409	142.8	87.431	108.227	81.077	55.314	105.325	143.936	85.815	122.957	128.05	77.77	164.903	90.399	89	99	125.336
g10594	0	-0.0307846	0.983302	6.84999	0.867259	2579	2041	1702	3881	2104	1479	2505	2149	3983	6042	1975	2591	851	3150	2168	1958	1980	3279	124.17	113.938	72.335	128.142	117.68	69.716	131.337	137.011	196.941	184.583	79.987	114.564	83.143	101.832	113.878	101.789	122.436	168.227
g10595	0	-0.0426125	0.983302	5.91973	0.872446	1674	1018	838	1521	1190	1024	1685	1145	1440	1487	875	878	1286	860	1538	1819	786	2354	80.598	56.829	35.615	50.22	66.558	48.269	88.345	73	71.201	45.428	35.437	38.822	125.643	27.802	80.786	94.563	48.603	120.77
g10596	0	-0.282139	0.82079	7.55401	0.241232	4947	2923	3585	5706	3245	4290	4910	4394	4941	6816	2833	2381	1733	1721	4607	4395	4687	6065	238.182	163.175	152.363	188.399	181.497	202.22	257.431	280.143	244.31	208.229	114.736	105.278	169.316	55.636	241.992	228.479	289.826	311.16
g10597	0	-0.0957863	0.896685	3.53303	0.403232	243	152	322	382	214	211	244	188	323	441	220	234	92	299	287	232	214	201	11.7	8.485	13.685	12.613	11.969	9.946	12.793	11.986	15.971	13.473	8.91	10.347	8.988	9.666	15.075	12.061	13.233	10.312
g10598	0	0.121293	0.981609	-4.14198	0.852553	2	1	4	0	0	0	0	0	4	1	0	4	0	0	6	0	1	1	0.096	0.056	0.17	0	0	0	0	0	0.198	0.031	0	0.177	0	0	0.315	0	0.062	0.051
g10599	0	0.000170294	0.999481	4.51125	0.998903	559	484	626	586	368	539	424	333	377	816	575	707	210	673	405	357	398	392	26.914	27.019	26.605	19.348	20.583	25.407	22.23	21.231	18.641	24.929	23.287	31.261	20.517	21.756	21.273	18.559	24.611	20.111
g106	0	2.57328	0.545152	2.73591	0.0372571	59	26	17	24	33	32	241	72	316	215	697	79	884	188	6467	946	36	149	2.841	1.451	0.723	0.792	1.846	1.508	12.636	4.59	15.625	6.568	28.228	3.493	86.368	6.078	339.692	49.179	2.226	7.644
g1060	0	0.420691	0.898812	-4.44178	0.413355	1	1	0	1	0	1	0	0	0	2	2	0	0	0	2	0	0	4	0.048	0.056	0	0.033	0	0.047	0	0	0	0.061	0.081	0	0	0	0.105	0	0	0.205
g10600	0	0.062388	0.975131	6.83443	0.775583	3455	1424	1789	2300	2071	2303	2461	2115	3445	2587	2576	2181	1579	1469	3823	3490	2398	2337	166.347	79.494	76.033	75.941	115.834	108.558	129.03	134.844	170.34	79.033	104.327	96.435	154.27	47.489	200.811	181.431	148.283	119.898
g10601	0	0.0681725	0.941936	4.39075	0.570102	447	397	517	645	394	442	337	296	396	969	531	435	190	748	436	329	354	374	21.522	22.162	21.973	21.296	22.037	20.835	17.669	18.872	19.58	29.603	21.505	19.234	18.563	24.181	22.902	17.103	21.89	19.188
g10602	0	0.039465	0.983302	7.01141	0.870147	1596	2473	3331	3964	1484	2902	4230	2993	1802	6771	2266	1949	906	2847	2933	2607	3896	3376	76.842	138.054	141.568	130.882	83.002	136.793	221.779	190.821	89.101	206.854	91.772	86.177	88.517	92.037	154.062	135.528	240.914	173.203
g10603	0	-0.448929	0.500133	9.01813	0.0260587	18427	10263	15980	21849	14604	17136	7757	6975	7815	11126	10920	11172	3921	7929	9304	9694	10888	10281	887.2	572.926	679.151	721.404	816.821	807.75	406.7	444.697	386.416	339.899	442.256	493.981	383.085	256.326	488.711	503.953	673.273	527.459
g10604	0	-0.37213	0.88603	4.67543	0.365487	553	520	1574	974	539	701	385	448	363	1599	659	612	105	355	243	113	1247	998	26.625	29.029	66.895	32.159	30.147	33.043	20.186	28.563	17.949	48.849	26.689	27.06	10.259	11.476	12.764	5.874	77.11	51.202
g10605	0	0.0640227	0.984082	-1.87074	0.878686	3	1	3	5	5	10	15	9	5	15	5	3	2	7	10	4	2	9	0.144	0.056	0.128	0.165	0.28	0.471	0.786	0.574	0.247	0.458	0.202	0.133	0.195	0.226	0.525	0.208	0.124	0.462
g10606	0	-0.0207217	0.981609	5.45095	0.856487	1081	591	1028	1022	719	908	983	885	975	1527	752	911	528	856	862	1045	821	1064	52.047	32.992	43.69	33.744	40.215	42.801	51.539	56.424	48.209	46.65	30.456	40.281	51.586	27.672	45.278	54.325	50.768	54.588
g10607	0	-0.0961817	0.9482	6.20324	0.60523	1324	1491	2251	2225	1748	1526	1332	1122	1344	1681	2444	2999	646	2167	1320	1268	783	1382	63.746	83.234	95.668	73.464	97.768	71.932	69.837	71.534	66.455	51.355	98.981	132.604	63.115	70.054	69.336	65.918	48.418	70.902
g10608	0	0.266871	0.795952	10.1067	0.20273	43806	24178	17657	31712	15377	16044	15754	13389	21397	34804	27975	33254	15693	30774	25369	32805	12733	21554	2109.12	1349.72	750.423	1047.06	860.056	756.275	825.983	853.627	1057.98	1063.26	1132.98	1470.36	1533.22	994.85	1332.56	1705.4	787.36	1105.81
g1061	0	0.0658557	0.975996	8.54949	0.789161	5968	7504	9406	14217	6436	8564	9249	4162	5810	8809	13019	9473	4464	23702	6385	7185	4957	4454	287.34	418.906	399.755	469.412	359.974	403.686	484.925	265.352	287.278	269.115	527.265	418.858	436.137	766.229	335.385	373.52	306.522	228.509
g10610	0	-0.321294	0.957032	-2.83492	0.6453	7	2	0	1	5	11	4	1	6	3	7	0	0	1	10	6	1	4	0.337	0.112	0	0.033	0.28	0.519	0.21	0.064	0.297	0.092	0.283	0	0	0.032	0.525	0.312	0.062	0.205
g10611	0	-0.216772	0.750988	4.71501	0.142386	524	444	640	743	633	785	653	429	480	770	631	483	177	516	400	496	584	769	25.229	24.786	27.2	24.532	35.405	37.003	34.237	27.351	23.734	23.523	25.555	21.356	17.293	16.681	21.011	25.785	36.112	39.453
g10612	0	-0.420582	0.646651	2.71784	0.0727272	165	113	107	285	116	108	200	155	240	204	106	112	38	99	98	152	130	215	7.944	6.308	4.548	9.41	6.488	5.091	10.486	9.882	11.867	6.232	4.293	4.952	3.713	3.2	5.148	7.902	8.039	11.03
g10613	0	-0.0475244	0.969265	4.12986	0.725791	401	357	526	645	297	323	327	250	314	610	500	433	95	503	366	308	331	335	19.307	19.929	22.355	21.296	16.612	15.225	17.145	15.939	15.526	18.635	20.25	19.146	9.282	16.261	19.225	16.012	20.468	17.187
g10614	0	-0.0226654	0.985872	10.3275	0.908865	35030	22860	30861	39518	29157	27447	21524	17087	20289	52072	45758	38105	8441	52119	15918	20627	22869	21197	1686.58	1276.14	1311.59	1304.79	1630.79	1293.79	1128.5	1089.4	1003.2	1590.8	1853.18	1684.85	824.693	1684.88	836.124	1072.32	1414.13	1087.5
g10615	0	0.127809	0.957032	8.204	0.649274	5764	3450	4660	8279	4346	6548	7016	5257	9773	7015	5300	5096	6866	3224	9350	10794	4365	7934	277.518	192.594	198.05	273.353	243.078	308.657	367.849	335.164	483.23	214.308	214.648	225.325	670.814	104.224	491.127	561.137	269.915	407.048
g10616	0	-0.021937	0.993228	-5.18098	0.954518	0	0	0	0	0	0	0	1	0	0	0	0	0	0	1	0	0	0	0	0	0	0	0	0	0	0.064	0	0	0	0	0	0	0.053	0	0	0
g10617	0	0.454019	0.899799	-4.93446	0.415345	0	0	0	0	0	0	1	0	0	0	0	0	0	0	0	6	0	2	0	0	0	0	0	0	0.052	0	0	0	0	0	0	0	0	0.312	0	0.103
g10618	0	0.134503	0.853003	3.36434	0.286461	178	165	272	301	171	152	248	163	220	465	223	238	86	312	176	218	197	237	8.57	9.211	11.56	9.938	9.564	7.165	13.003	10.392	10.878	14.206	9.031	10.523	8.402	10.086	9.245	11.333	12.182	12.159
g10619	0	-0.0407554	0.951345	5.29982	0.63282	881	661	916	990	767	1009	657	598	1006	1481	876	815	305	990	807	717	807	870	42.417	36.9	38.93	32.688	42.899	47.562	34.447	38.126	49.742	45.245	35.478	36.036	29.799	32.004	42.389	37.274	49.902	44.635
g1062	0	0.0309506	0.981609	6.52766	0.860994	1647	1578	2808	2705	1498	1898	2329	1098	1821	4058	3092	2286	710	4010	1247	1531	1468	1586	79.298	88.091	119.34	89.313	83.785	89.467	122.11	70.004	90.04	123.972	125.225	101.078	69.368	129.634	65.501	79.591	90.776	81.369
g10620	0	-0.0372652	0.963903	5.44414	0.698125	1092	673	1130	1166	921	1121	723	695	758	1271	973	900	440	1003	968	768	931	981	52.576	37.57	48.025	38.499	51.513	52.841	37.907	44.31	37.48	38.829	39.406	39.794	42.988	32.425	50.846	39.925	57.57	50.329
g10621	0	0.105016	0.876575	6.51682	0.344913	1963	1547	2303	2160	1214	1758	1505	1556	2624	3531	2277	1957	760	2022	1753	2188	1990	2267	94.512	86.36	97.878	71.318	67.901	82.868	78.907	99.204	129.745	107.872	92.218	86.531	74.253	65.366	92.08	113.745	123.054	116.307
g10622	0	-0.768941	0.577621	8.37563	0.0499568	12754	5587	11502	8285	8926	10503	7129	8241	7523	18606	6947	5502	742	4186	3611	2982	12389	11838	614.064	311.891	488.836	273.552	499.243	495.086	373.774	525.412	371.978	568.413	281.351	243.277	72.494	135.323	189.675	155.022	766.089	607.34
g10623	0	0.00748848	0.985976	7.32957	0.909678	3985	2585	3628	4491	3098	3456	2618	2484	3658	5545	3891	4067	1523	3818	3131	3101	2733	3638	191.865	144.306	154.19	148.282	173.275	162.907	137.262	158.369	180.871	169.4	157.584	179.827	148.798	123.427	164.462	161.209	168.998	186.645
g10625	0	0.0204564	0.981609	6.99633	0.855843	2066	2067	3321	3975	2434	2877	2224	2115	2813	4721	2677	2218	1668	3482	2914	2916	1863	2445	99.471	115.389	141.143	131.245	136.137	135.615	116.604	134.844	139.09	144.227	108.418	98.071	162.965	112.565	153.064	151.591	115.201	125.439
g10626	0	-0.239959	0.714856	6.03141	0.115303	1455	1190	1390	2390	1158	1697	1136	1277	1697	1563	1173	1302	944	1471	1675	1488	791	1066	70.054	66.431	59.075	78.912	64.768	79.992	59.561	81.416	83.909	47.75	47.506	57.569	92.23	47.554	87.983	77.355	48.912	54.69
g10627	0	-0.131552	0.862621	3.20122	0.308766	156	185	291	277	147	211	185	146	235	379	211	190	74	276	144	172	156	156	7.511	10.328	12.368	9.146	8.222	9.946	9.7	9.308	11.62	11.578	8.545	8.401	7.23	8.922	7.564	8.942	9.646	8.003
g10628	0	0.00574397	0.993228	3.76309	0.95711	248	251	361	428	225	286	206	215	334	484	249	312	127	319	330	228	278	331	11.94	14.012	15.343	14.132	12.585	13.481	10.801	13.708	16.515	14.786	10.084	13.795	12.408	10.313	17.334	11.853	17.19	16.982
g10629	0	0.0767917	0.96831	2.109	0.718233	79	103	79	156	68	87	68	49	110	118	106	99	63	202	105	83	43	76	3.804	5.75	3.358	5.151	3.803	4.101	3.565	3.124	5.439	3.605	4.293	4.377	6.155	6.53	5.515	4.315	2.659	3.899
g1063	0	0.0834164	0.958082	6.63239	0.667441	2508	1603	3364	3041	2082	2413	1161	1342	1366	3232	2675	3688	1161	3310	1890	1994	1216	1420	120.752	89.486	142.97	100.407	116.449	113.743	60.871	85.56	67.542	98.738	108.337	163.069	113.431	107.004	99.276	103.66	75.193	72.852
g10630	0	0.0973839	0.975996	4.0959	0.79014	157	113	666	372	253	771	324	338	461	453	291	483	330	167	729	635	336	261	7.559	6.308	28.305	12.283	14.151	36.343	16.987	21.549	22.794	13.839	11.785	21.356	32.241	5.399	38.292	33.011	20.777	13.39
g10631	0	0.100331	0.930154	3.29018	0.534139	170	199	260	294	139	208	167	152	213	443	283	247	82	359	151	116	181	223	8.185	11.109	11.05	9.707	7.774	9.805	8.756	9.691	10.532	13.534	11.461	10.921	8.011	11.606	7.932	6.03	11.192	11.441
g10632	0	0.0628803	0.943391	3.32317	0.588884	243	134	254	239	180	183	216	143	243	309	252	288	97	311	198	155	210	185	11.7	7.48	10.795	7.891	10.068	8.626	11.325	9.117	12.015	9.44	10.206	12.734	9.477	10.054	10.4	8.058	12.986	9.491
g10633	0	-0.0776254	0.963903	3.44451	0.699348	206	246	323	269	224	474	207	118	145	267	271	260	91	297	222	228	150	281	9.918	13.733	13.728	8.882	12.529	22.343	10.853	7.523	7.17	8.157	10.975	11.496	8.891	9.601	11.661	11.853	9.275	14.416
g10634	0	-0.0855647	0.941936	3.86454	0.568569	301	275	471	455	249	317	277	183	312	473	364	311	177	606	221	222	231	238	14.492	15.352	20.018	15.023	13.927	14.943	14.523	11.667	15.427	14.45	14.742	13.751	17.293	19.591	11.608	11.541	14.284	12.21
g10635	0	0.293583	0.729582	6.66147	0.126107	1949	1906	2841	2910	1754	1835	1434	1293	1461	3787	3909	2701	1189	5245	1866	1872	1366	1582	93.838	106.401	120.743	96.081	98.104	86.497	75.185	82.436	72.24	115.693	158.313	119.427	116.166	169.558	98.015	97.318	84.468	81.163
g10636	0	-0.0344677	0.9668	6.30033	0.712226	2110	1470	1518	2508	1243	1616	1546	1198	1830	2367	1615	1886	756	1620	1696	1802	1479	1733	101.59	82.062	64.515	82.808	69.523	76.174	81.057	76.379	90.485	72.312	65.407	83.391	73.862	52.371	89.086	93.679	91.456	88.91
g10637	0	-0.512986	0.862621	0.317986	0.309527	33	19	49	14	43	54	61	14	26	101	12	17	9	7	115	17	15	16	1.589	1.061	2.083	0.462	2.405	2.545	3.198	0.893	1.286	3.086	0.486	0.752	0.879	0.226	6.041	0.884	0.928	0.821
g10638	0	0.0326986	0.958082	5.91459	0.663327	1338	988	1321	1767	1048	1314	962	977	1465	2200	1328	1257	535	1352	1276	1355	1182	1420	64.42	55.154	56.143	58.342	58.616	61.939	50.438	62.289	72.438	67.21	53.784	55.58	52.27	43.707	67.024	70.441	73.09	72.852
g10639	0	-0.000214599	0.999354	3.3937	0.998528	186	154	289	292	183	244	201	202	234	455	241	222	85	302	238	150	206	202	8.955	8.597	12.283	9.641	10.235	11.502	10.538	12.879	11.57	13.9	9.76	9.816	8.305	9.763	12.501	7.798	12.738	10.363
g1064	0	0.374218	0.730683	7.10812	0.131974	4952	2567	2796	3465	1771	1704	2385	1653	2410	4889	3571	3696	2629	5528	3271	4389	1135	2461	238.423	143.301	118.83	114.406	99.054	80.322	125.046	105.388	119.164	149.359	144.624	163.422	256.856	178.707	171.816	228.167	70.184	126.26
g10640	0	0.83485	0.730645	5.04899	0.13071	1021	477	252	1534	532	100	394	249	1899	1256	1393	538	1236	2355	852	1794	210	554	49.158	26.628	10.71	50.649	29.755	4.714	20.657	15.875	93.897	38.371	56.416	23.788	120.758	76.132	44.753	93.263	12.986	28.423
g10641	0	-0.0686932	0.957032	6.8662	0.658506	2678	2540	3325	4354	2514	2978	1505	1482	1867	3214	3088	3076	1243	3643	2277	2082	1636	1971	128.937	141.794	141.313	143.759	140.611	140.376	78.907	94.486	92.315	98.188	125.063	136.008	121.442	117.77	119.604	108.235	101.164	101.121
g10642	0	0.0574538	0.974676	8.97785	0.766206	14089	7497	7638	12309	8872	9141	9877	10151	13947	13555	11157	9437	6396	6235	14383	13678	10439	13682	678.34	418.515	324.615	406.415	496.223	430.885	517.851	647.185	689.616	414.105	451.855	417.267	624.895	201.563	755.496	711.065	645.508	701.945
g10643	0	-0.0287029	0.984677	6.22935	0.898069	1875	2206	1744	3071	1290	1873	1098	931	918	2289	2458	2123	658	3245	1046	1298	1141	1155	90.275	123.149	74.12	101.397	72.151	88.289	57.568	59.357	45.391	69.929	99.548	93.871	64.287	104.903	54.943	67.478	70.555	59.256
g10644	0	0.0906908	0.973124	7.39344	0.756314	7230	3972	3843	6787	3368	4023	1534	1717	1966	3791	4608	5988	2465	4916	3943	4763	1795	2080	348.101	221.734	163.328	224.091	188.377	189.635	80.428	109.469	97.21	115.815	186.623	264.766	240.833	158.923	207.114	247.61	110.996	106.713
g10645	0	0.0741126	0.948487	6.88494	0.61171	3279	2393	2641	4066	1773	1916	2322	1418	2289	4223	3663	3726	1033	3701	1878	2343	1980	1979	157.873	133.588	112.243	134.25	99.166	90.316	121.743	90.406	113.181	129.013	148.35	164.749	100.925	119.645	98.646	121.803	122.436	101.531
g10646	0	0.0115828	0.991819	6.79597	0.946094	2339	1715	2225	2839	1495	1942	3138	2092	3068	4728	2258	2797	733	2218	1964	1959	3198	3051	112.615	95.739	94.563	93.737	83.617	91.541	164.525	133.377	151.699	144.44	91.448	123.672	71.615	71.703	103.163	101.841	197.752	156.529
g10647	0	-0.0985631	0.929902	3.81888	0.532424	402	267	277	310	217	301	368	290	306	554	304	230	116	242	264	267	284	453	19.355	14.905	11.773	10.235	12.137	14.188	19.294	18.489	15.13	16.925	12.312	10.17	11.333	7.823	13.867	13.88	17.561	23.241
g10648	0	-0.748233	0.82371	-4.37387	0.246936	2	0	4	0	7	0	3	0	0	1	1	0	0	0	0	0	0	2	0.096	0	0.17	0	0.392	0	0.157	0	0	0.031	0.04	0	0	0	0	0	0	0.103
g10649	0	-0.0931742	0.981609	-2.79579	0.857153	2	0	4	1	4	5	2	5	7	5	1	2	1	1	4	9	1	4	0.096	0	0.17	0.033	0.224	0.236	0.105	0.319	0.346	0.153	0.04	0.088	0.098	0.032	0.21	0.468	0.062	0.205
g1065	0	0.344712	0.865566	7.28348	0.320286	6838	3196	3921	4636	1982	2587	1503	1643	2332	3966	4274	6981	2640	9164	4326	4294	973	1951	329.228	178.415	166.643	153.07	110.856	121.945	78.802	104.751	115.307	121.161	173.096	308.672	257.93	296.25	227.232	223.228	60.167	100.095
g10650	0	-0.407034	0.79397	0.569957	0.200788	34	22	26	52	30	55	27	24	50	26	40	34	18	11	35	65	16	26	1.637	1.228	1.105	1.717	1.678	2.593	1.416	1.53	2.472	0.794	1.62	1.503	1.759	0.356	1.838	3.379	0.989	1.334
g10651	0	-0.277437	0.957032	-2.97438	0.648857	2	18	3	7	3	1	2	0	1	2	2	3	1	6	1	6	2	0	0.096	1.005	0.128	0.231	0.168	0.047	0.105	0	0.049	0.061	0.081	0.133	0.098	0.194	0.053	0.312	0.124	0
g10652	0	0.0975642	0.962535	3.62655	0.687125	284	130	165	382	144	275	220	347	464	468	350	248	70	204	296	221	327	431	13.674	7.257	7.013	12.613	8.054	12.963	11.535	22.123	22.943	14.297	14.175	10.966	6.839	6.595	15.548	11.489	20.22	22.112
g10653	0	-0.0675826	0.940541	6.83664	0.563744	2054	2346	2729	3275	1862	2501	2937	1729	2389	4677	2702	2480	808	2752	1865	2563	2111	2622	98.893	130.964	115.983	108.133	104.144	117.891	153.987	110.234	118.125	142.882	109.43	109.656	78.942	88.966	97.963	133.24	130.536	134.52
g10654	0	-0.0557777	0.969265	3.39613	0.723663	217	149	239	355	205	253	220	130	290	369	315	220	92	451	172	181	129	195	10.448	8.318	10.158	11.721	11.466	11.926	11.535	8.288	14.339	11.273	12.757	9.728	8.988	14.58	9.035	9.409	7.977	10.004
g10655	0	0.0142098	0.988045	5.86739	0.929891	1255	1227	1621	1737	915	983	1354	791	1116	2393	1614	1526	397	2485	976	1024	1026	900	60.424	68.497	68.893	57.352	51.177	46.336	70.99	50.431	55.181	73.106	65.366	67.474	38.787	80.334	51.266	53.234	63.444	46.174
g10656	0	-0.116187	0.81884	4.82132	0.230336	567	570	805	811	524	668	465	466	614	864	477	615	288	669	604	572	558	576	27.299	31.82	34.213	26.777	29.308	31.488	24.38	29.71	30.36	26.395	19.318	27.193	28.138	21.627	31.726	29.736	34.505	29.551
g10657	0	-0.00504536	0.994566	6.94229	0.974729	3508	2203	1840	3439	1889	2120	3273	2027	3099	3952	2362	2691	1283	2030	2955	3611	2075	2875	168.899	122.981	78.2	113.548	105.654	99.932	171.604	129.233	153.231	120.734	95.66	118.985	125.35	65.625	155.217	187.722	128.31	147.5
g10658	0	0.172689	0.928727	6.20999	0.523535	2497	788	1082	952	1215	1722	1505	1440	2638	1319	1990	1645	1053	1271	2486	2620	1134	1740	120.222	43.99	45.985	31.433	67.957	81.171	78.907	91.808	130.437	40.295	80.594	72.735	102.879	41.088	130.582	136.203	70.122	89.269
g10659	0	-0.165942	0.90096	10.3309	0.419144	23048	16396	27826	25873	30704	27322	29602	26647	51703	48812	25953	40299	7520	21100	22787	24357	25592	36078	1109.69	915.297	1182.61	854.267	1717.32	1287.89	1552.03	1698.9	2556.48	1491.21	1051.09	1781.86	734.711	682.113	1196.93	1266.22	1582.51	1850.95
g1066	0	0.203362	0.939496	6.82523	0.556787	2104	1880	5544	2972	1787	2260	1088	2384	1494	2914	3359	3742	1999	4518	3607	3523	524	1731	101.301	104.95	235.62	98.129	99.949	106.531	57.044	151.994	73.872	89.023	136.038	165.456	195.304	146.056	189.465	183.147	32.402	88.808
g10660	0	-0.0503097	0.984677	4.24437	0.889909	202	83	647	566	639	963	208	375	671	995	418	526	301	229	333	405	249	393	9.726	4.633	27.498	18.688	35.74	45.393	10.905	23.908	33.178	30.397	16.929	23.258	29.408	7.403	17.491	21.054	15.397	20.163
g10661	0	0.00795748	0.993228	7.02044	0.955695	3082	2663	2921	3899	2206	2846	2502	1982	2075	4153	4526	3270	1026	4703	1889	2535	2055	2523	148.388	148.66	124.143	128.736	123.385	134.154	131.18	126.364	102.599	126.874	183.302	144.586	100.241	152.037	99.223	131.785	127.073	129.441
g10662	0	-0.07777	0.948487	5.51245	0.61994	929	574	991	1020	830	1038	1364	883	1232	1761	934	830	297	866	900	1032	1025	1293	44.728	32.043	42.118	33.678	46.423	48.929	71.515	56.296	60.917	53.799	37.827	36.699	29.017	27.996	47.274	53.65	63.382	66.336
g10663	0	-0.184645	0.657976	8.01071	0.0767879	6218	3541	6612	6672	5038	6738	5893	4051	6979	8334	5205	5238	2151	5336	5362	6151	4742	4616	299.377	197.674	281.01	220.294	281.782	317.613	308.97	258.275	345.08	254.604	210.801	231.604	210.155	172.5	281.65	319.766	293.227	236.82
g10664	0	-0.27345	0.918019	-1.34082	0.47145	25	6	8	7	5	7	13	4	12	17	8	5	5	15	9	11	3	2	1.204	0.335	0.34	0.231	0.28	0.33	0.682	0.255	0.593	0.519	0.324	0.221	0.489	0.485	0.473	0.572	0.186	0.103
g10665	0	0.190207	0.919151	4.13904	0.488189	590	355	307	387	381	296	277	178	406	536	751	415	242	1118	307	294	137	337	28.407	19.818	13.048	12.778	21.31	13.953	14.523	11.349	20.075	16.375	30.415	18.35	23.644	36.142	16.126	15.284	8.472	17.29
g10666	0	-0.102857	0.912958	7.33671	0.458065	5715	3182	2809	4052	2828	3222	3661	2300	4022	4196	3759	4404	1496	2987	3306	3890	2635	3426	275.159	177.633	119.383	133.788	158.174	151.877	191.946	146.638	198.87	128.188	152.238	194.727	146.161	96.563	173.654	202.226	162.938	175.768
g10667	0	-0.00587226	0.993988	5.78104	0.970692	1754	929	958	1429	800	971	1037	1090	1439	2026	1047	868	645	1013	1264	1300	862	1773	84.449	51.861	40.715	47.182	44.745	45.771	54.37	69.494	71.152	61.894	42.403	38.38	63.017	32.748	66.394	67.582	53.303	90.962
g10668	0	-0.201973	0.729582	7.52609	0.124882	3397	3255	4797	5879	4309	4674	4403	2608	3827	5740	4452	4024	1596	6490	2812	3648	2352	3448	163.555	181.708	203.873	194.111	241.008	220.321	230.849	166.275	189.228	175.357	180.305	177.925	155.931	209.806	147.706	189.645	145.439	176.897
g10669	0	0.14771	0.918019	4.17231	0.479569	365	210	403	424	230	326	389	392	505	991	257	419	198	264	346	433	505	503	17.574	11.723	17.128	14	12.864	15.367	20.395	24.992	24.97	30.275	10.408	18.527	19.345	8.534	18.174	22.51	31.227	25.806
g1067	0	-0.17716	0.957032	-0.664867	0.648152	20	8	11	16	26	23	6	18	6	17	6	8	7	10	32	18	14	9	0.963	0.447	0.468	0.528	1.454	1.084	0.315	1.148	0.297	0.519	0.243	0.354	0.684	0.323	1.681	0.936	0.866	0.462
g10670	0	-0.00459129	0.994369	3.47022	0.973462	290	196	245	376	130	206	233	214	235	440	250	298	91	365	176	197	193	207	13.963	10.942	10.413	12.415	7.271	9.71	12.216	13.644	11.62	13.442	10.125	13.176	8.891	11.8	9.245	10.241	11.934	10.62
g10671	0	-0.0423848	0.963903	4.91472	0.701573	710	505	685	835	489	596	726	433	739	1235	577	638	334	492	603	652	606	692	34.184	28.191	29.113	27.57	27.35	28.094	38.064	27.606	36.54	37.729	23.368	28.21	32.632	15.905	31.674	33.895	37.473	35.503
g10672	0	0.466396	0.789767	6.78082	0.194568	3074	2371	2299	3361	1308	1853	1954	1266	984	4346	4299	1212	1724	12051	2824	3026	1426	1173	148.003	132.36	97.708	110.972	73.158	87.346	102.448	80.715	48.654	132.77	174.108	53.59	168.436	389.58	148.336	157.31	88.178	60.18
g10673	0	-0.16359	0.865009	8.78886	0.318661	11298	7304	6419	10355	7982	9165	12156	10012	13363	12853	9049	9292	4153	7006	9300	10504	7979	10652	543.962	407.741	272.808	341.898	446.444	432.016	637.34	638.323	660.74	392.659	366.482	410.855	405.752	226.487	488.501	546.061	493.391	546.493
g10674	0	-0.145536	0.878964	4.78605	0.348429	510	364	627	733	621	581	714	570	708	1022	447	439	247	480	566	596	604	798	24.555	20.32	26.648	24.202	34.733	27.387	37.435	36.341	35.007	31.222	18.103	19.411	24.132	15.517	29.73	30.984	37.349	40.941
g10675	0	0.0503785	0.973124	9.3399	0.758835	11306	10993	17204	21498	12409	14520	11920	9004	11622	23021	19895	14199	6286	30802	10910	12995	9924	9012	544.347	613.677	731.171	709.814	694.052	684.438	624.966	574.057	574.655	703.291	805.741	627.823	614.148	995.756	573.069	675.559	613.663	462.354
g10676	0	-0.143399	0.778556	6.86553	0.181283	3048	1845	2526	3356	2342	3009	2407	1963	2388	3960	2242	2812	933	2043	2147	2583	2204	2918	146.751	102.996	107.355	110.807	130.991	141.837	126.199	125.153	118.076	120.978	90.8	124.335	91.155	66.045	112.775	134.28	136.287	149.706
g10677	0	-0.105445	0.940068	3.81243	0.560739	278	207	319	355	184	333	325	272	491	484	259	206	131	228	299	399	252	445	13.385	11.556	13.558	11.721	10.291	15.697	17.04	17.342	24.278	14.786	10.489	9.108	12.799	7.371	15.706	20.742	15.583	22.83
g10678	0	0.200392	0.891299	3.90374	0.387417	384	288	332	607	273	228	162	190	266	412	485	480	198	769	308	257	212	201	18.488	16.077	14.11	20.042	15.269	10.747	8.494	12.114	13.152	12.587	19.642	21.224	19.345	24.86	16.178	13.36	13.109	10.312
g10679	0	-0.323711	0.657976	8.92321	0.076836	13204	8008	13027	13065	16784	14748	7888	6352	10980	13590	11666	15783	3476	10224	9063	10396	5679	7810	635.73	447.042	553.648	431.376	938.751	695.185	413.568	404.977	542.911	415.174	472.469	697.861	339.608	330.518	476.052	540.447	351.168	400.686
g1068	0	0.853702	0.672531	-1.7937	0.0849652	10	1	4	2	10	7	1	5	4	7	6	11	9	5	15	3	14	6	0.481	0.056	0.17	0.066	0.559	0.33	0.052	0.319	0.198	0.214	0.243	0.486	0.879	0.162	0.788	0.156	0.866	0.308
g10680	0	-0.16506	0.915739	3.50432	0.466793	282	152	207	313	166	287	353	167	322	259	192	160	153	157	341	362	234	274	13.577	8.485	8.798	10.335	9.285	13.528	18.508	10.647	15.921	7.912	7.776	7.075	14.948	5.075	17.912	18.819	14.47	14.057
g10681	0	-0.0169318	0.984677	3.83353	0.889448	296	221	309	341	205	338	325	275	362	469	225	293	139	369	306	336	254	364	14.251	12.337	13.133	11.259	11.466	15.933	17.04	17.533	17.899	14.328	9.112	12.955	13.58	11.929	16.073	17.467	15.706	18.675
g10682	0	0.163655	0.577648	7.0826	0.0508657	2485	2049	3298	2944	2283	2790	2391	2189	3377	5454	3027	3248	1449	4062	2722	2566	2401	3279	119.645	114.384	140.165	97.204	127.691	131.514	125.36	139.562	166.977	166.62	122.593	143.614	141.569	131.315	142.978	133.396	148.469	168.227
g10683	0	-0.152437	0.901198	9.48024	0.424506	12000	12481	16408	17311	17955	15221	12114	11378	29087	21996	10701	19663	5599	13345	19031	20420	9328	16262	577.761	696.744	697.341	571.569	1004.25	717.481	635.137	725.414	1438.22	671.978	433.387	869.42	547.027	431.412	999.641	1061.56	576.808	834.31
g10684	0	-0.11824	0.901198	4.47663	0.421166	684	265	492	554	411	496	466	345	658	577	462	468	254	344	513	527	461	497	32.932	14.793	20.91	18.292	22.988	23.38	24.432	21.996	32.535	17.627	18.711	20.693	24.816	11.121	26.946	27.397	28.506	25.498
g10685	0	-0.218967	0.914863	1.2874	0.461917	65	24	44	48	79	77	57	42	60	68	35	42	45	22	78	49	35	83	3.13	1.34	1.87	1.585	4.419	3.63	2.989	2.678	2.967	2.077	1.417	1.857	4.397	0.711	4.097	2.547	2.164	4.258
g10686	0	-0.192982	0.957032	1.07538	0.659164	29	18	39	32	37	53	114	69	87	127	18	19	23	22	37	42	79	90	1.396	1.005	1.658	1.057	2.069	2.498	5.977	4.399	4.302	3.88	0.729	0.84	2.247	0.711	1.943	2.183	4.885	4.617
g10687	0	-0.0978934	0.969265	2.24661	0.724168	138	53	89	92	77	88	116	105	180	143	68	86	42	49	155	100	158	146	6.644	2.959	3.783	3.038	4.307	4.148	6.082	6.694	8.9	4.369	2.754	3.803	4.103	1.584	8.142	5.199	9.77	7.49
g10688	0	0.0646193	0.979586	0.864359	0.838354	41	30	22	30	35	32	37	42	64	43	19	42	19	24	74	57	46	55	1.974	1.675	0.935	0.991	1.958	1.508	1.94	2.678	3.165	1.314	0.769	1.857	1.856	0.776	3.887	2.963	2.844	2.822
g10689	0	0.113558	0.975996	-0.0596774	0.794517	11	13	6	35	20	18	42	23	20	16	33	18	18	53	21	40	7	10	0.53	0.726	0.255	1.156	1.119	0.848	2.202	1.466	0.989	0.489	1.336	0.796	1.759	1.713	1.103	2.079	0.433	0.513
g1069	0	-0.42373	0.644342	5.07279	0.0711915	1589	450	1060	580	1229	1031	626	456	810	1021	640	598	234	557	956	495	470	843	76.505	25.121	45.05	19.15	68.74	48.599	32.821	29.073	40.051	31.192	25.92	26.441	22.862	18.006	50.216	25.733	29.063	43.249
g10690	0	0.679572	0.692505	-5.01104	0.0961825	0	0	0	0	0	0	0	0	0	2	0	0	0	0	1	2	0	0	0	0	0	0	0	0	0	0	0	0.061	0	0	0	0	0.053	0.104	0	0
g10691	0	0.439562	0.862621	4.32043	0.3061	452	215	155	606	244	340	891	400	295	501	1089	237	279	1669	596	812	196	224	21.762	12.002	6.588	20.009	13.647	16.027	46.715	25.502	14.586	15.306	44.104	10.479	27.259	53.955	31.306	42.213	12.12	11.492
g10692	0	-0.167627	0.871562	5.02929	0.330948	729	541	1114	1208	722	959	456	428	585	936	913	729	377	1155	571	570	358	539	35.099	30.201	47.345	39.885	40.382	45.205	23.908	27.287	28.926	28.595	36.976	32.233	36.833	37.338	29.993	29.632	22.137	27.653
g10693	0	-0.122415	0.944763	6.796	0.592245	2951	2356	1530	2626	1378	2181	4031	1930	3508	3940	2216	2111	961	1344	2094	2726	2709	3203	142.081	131.522	65.025	86.704	77.073	102.807	211.345	123.049	173.455	120.367	89.747	93.34	93.891	43.448	109.991	141.714	167.514	164.328
g10694	0	-0.113238	0.833757	5.03598	0.259062	818	717	661	1024	498	739	724	464	788	1022	786	703	280	920	609	693	534	613	39.384	40.026	28.093	33.81	27.854	34.835	37.959	29.583	38.963	31.222	31.833	31.084	27.356	29.741	31.989	36.026	33.021	31.45
g10695	0	-0.524112	0.762721	3.76285	0.159886	233	283	375	475	212	462	298	215	640	731	151	295	99	68	134	469	318	463	11.218	15.798	15.938	15.683	11.857	21.778	15.624	13.708	31.645	22.332	6.115	13.044	9.672	2.198	7.039	24.381	19.664	23.754
g10696	0	-0.205885	0.742864	9.0267	0.137764	17496	11145	9641	16560	9573	12454	10437	7975	10736	16281	9997	11017	4435	9318	8881	13582	9259	12069	842.376	622.163	409.743	546.773	535.431	587.051	547.212	508.453	530.846	497.385	404.875	487.128	433.304	301.229	466.492	706.074	572.541	619.191
g10697	0	-0.313515	0.581501	5.42797	0.0524337	1647	734	696	1244	843	1014	951	719	1299	1076	887	866	459	649	770	862	756	1057	79.298	40.975	29.58	41.074	47.15	47.798	49.861	45.84	64.23	32.872	35.923	38.291	44.845	20.981	40.446	44.812	46.748	54.229
g10698	0	0.10217	0.957032	1.76178	0.647629	78	26	80	109	65	60	48	53	103	79	66	83	65	90	97	98	53	54	3.755	1.451	3.4	3.599	3.636	2.828	2.517	3.379	5.093	2.413	2.673	3.67	6.351	2.909	5.095	5.095	3.277	2.77
g10699	0	-0.219117	0.626532	4.52704	0.0660144	752	389	484	631	459	536	536	317	568	682	512	484	239	454	444	584	338	396	36.206	21.716	20.57	20.834	25.672	25.266	28.102	20.211	28.085	20.835	20.736	21.401	23.351	14.677	23.322	30.36	20.901	20.316
g107	0	0.674006	0.730683	2.63255	0.131849	66	59	116	79	146	59	82	65	426	194	152	74	259	136	510	201	85	147	3.178	3.294	4.93	2.608	8.166	2.781	4.299	4.144	21.064	5.927	6.156	3.272	25.305	4.397	26.789	10.449	5.256	7.542
g1070	0	0.117131	0.836784	5.94785	0.2632	1047	1341	1459	1909	1056	1154	984	907	1299	1828	1413	1526	683	1825	1273	1356	1218	1197	50.41	74.86	62.008	63.031	59.063	54.397	51.591	57.827	64.23	55.845	57.226	67.474	66.73	58.998	66.867	70.493	75.317	61.411
g10700	0	-0.156668	0.924857	2.40944	0.515418	137	66	94	129	79	131	116	124	158	119	59	88	80	90	126	147	118	169	6.596	3.684	3.995	4.259	4.419	6.175	6.082	7.906	7.812	3.635	2.389	3.891	7.816	2.909	6.618	7.642	7.297	8.67
g10701	0	-0.099698	0.878403	10.7458	0.347131	41194	32826	37543	48484	40412	41388	25886	26840	37216	54764	41684	40529	15458	43638	35716	35344	25546	31975	1983.36	1832.49	1595.58	1600.83	2260.3	1950.93	1357.2	1711.21	1840.16	1673.04	1688.19	1792.03	1510.26	1410.71	1876.05	1837.39	1579.67	1640.45
g10702	0	-0.50978	0.37917	7.10234	0.00823773	3695	3581	3435	5269	3294	4178	2547	2468	2421	5851	2201	1996	767	2328	2544	2498	2158	3913	177.902	199.907	145.988	173.97	184.238	196.941	133.539	157.349	119.707	178.748	89.14	88.255	74.937	75.259	133.629	129.861	133.443	200.754
g10703	0	-0.6214	0.459582	3.56998	0.0205102	554	393	184	641	231	305	248	199	218	251	250	282	77	150	214	223	144	315	26.673	21.939	7.82	21.164	12.92	14.377	13.003	12.687	10.779	7.668	10.125	12.469	7.523	4.849	11.241	11.593	8.904	16.161
g10704	0	-0.484578	0.759717	7.50347	0.156536	5508	3653	4136	6805	3386	5029	4990	2689	4365	5161	7629	9967	1046	5808	1593	2712	3044	1041	265.192	203.926	175.78	224.685	189.383	237.055	261.626	171.439	215.829	157.669	308.972	440.701	102.195	187.759	83.675	140.986	188.229	53.408
g10705	0	0.0329689	0.978099	8.72667	0.823041	10160	6704	8020	12755	7619	8757	7743	6428	11134	9766	9636	10854	5806	8523	10683	12410	5788	7848	489.171	374.247	340.85	421.141	426.141	412.784	405.966	409.822	550.526	298.351	390.255	479.921	567.251	275.528	561.146	645.147	357.908	402.636
g10706	0	-0.247159	0.459582	5.3662	0.0207888	1070	700	1067	1394	767	956	738	708	1029	933	834	770	460	1103	888	842	656	733	51.517	39.077	45.348	46.027	42.899	45.064	38.693	45.139	50.879	28.503	33.777	34.046	44.942	35.657	46.644	43.772	40.565	37.606
g10707	0	-0.175709	0.859866	6.38665	0.300115	2064	1562	2326	2291	1592	1971	1753	1159	1915	3679	2290	2172	408	2393	973	1644	1597	1705	99.375	87.198	98.855	75.644	89.043	92.908	91.91	73.893	94.688	112.393	92.744	96.037	39.862	77.36	51.109	85.465	98.752	87.474
g10708	0	0.0287019	0.975996	6.07827	0.809916	1873	1458	1286	1882	1181	1417	1287	826	1394	2692	1770	1670	507	1599	1145	1644	1134	1541	90.179	81.392	54.655	62.139	66.055	66.794	67.477	52.662	68.927	82.241	71.684	73.841	49.534	51.692	60.143	85.465	70.122	79.06
g10709	0	-0.0336435	0.980003	8.79755	0.843018	9267	9067	9755	13024	6452	10565	11501	8253	6157	21023	10218	9343	2640	13434	8098	9564	9238	8767	446.176	506.16	414.588	430.022	360.869	498.009	602.998	526.177	304.436	642.253	413.826	413.11	257.93	434.289	425.363	497.194	571.243	449.784
g1071	0	-0.135887	0.902447	7.66393	0.433962	6395	3592	3606	5477	3430	3753	4351	3878	5562	5837	3679	4304	1820	2548	4604	5503	4022	5705	307.899	200.521	153.255	180.838	191.844	176.907	228.123	247.245	275.016	178.32	148.998	190.306	177.816	82.371	241.834	286.079	248.705	292.691
g10710	0	-0.263243	0.703371	10.4169	0.108451	30558	36405	29497	47173	26873	31991	35301	22772	20433	58202	28772	28423	10182	34486	20303	31117	21722	22537	1471.27	2032.29	1253.62	1557.54	1503.04	1507.98	1850.83	1451.85	1010.32	1778.07	1165.26	1256.75	994.791	1114.85	1066.45	1617.65	1343.21	1156.24
g10711	0	0.387806	0.855253	4.93591	0.291244	663	347	258	583	520	465	594	722	1042	884	696	299	1142	455	1320	1089	676	641	31.921	19.371	10.965	19.249	29.084	21.919	31.143	46.032	51.522	27.006	28.188	13.221	111.574	14.709	69.336	56.613	41.801	32.886
g10712	0	0.111078	0.969265	1.23583	0.727382	50	34	45	36	59	53	62	24	63	98	31	37	31	22	118	71	52	61	2.407	1.898	1.913	1.189	3.3	2.498	3.251	1.53	3.115	2.994	1.255	1.636	3.029	0.711	6.198	3.691	3.215	3.13
g10713	0	-0.201749	0.700532	5.96963	0.105523	1407	1116	1924	1725	1483	1630	1197	1055	1079	2275	1653	1283	456	1770	891	1017	1051	1408	67.742	62.3	81.77	56.956	82.946	76.834	62.759	67.262	53.352	69.501	66.946	56.729	44.552	57.22	46.802	52.87	64.99	72.236
g10714	0	-0.170095	0.863053	5.47347	0.313444	1013	738	897	1041	785	846	1245	907	1317	1510	743	821	443	591	972	980	872	1326	48.773	41.198	38.123	34.371	43.906	39.878	65.275	57.827	65.12	46.13	30.091	36.301	43.281	19.106	51.056	50.946	53.921	68.029
g10715	0	0.0903594	0.910587	4.6667	0.455118	420	429	682	607	361	532	538	372	723	1098	616	513	220	702	412	514	571	575	20.222	23.949	28.985	20.042	20.191	25.077	28.207	23.717	35.749	33.544	24.948	22.683	21.494	22.694	21.641	26.721	35.308	29.5
g10716	0	-0.205987	0.918019	8.44129	0.475634	10066	9694	11357	6682	16768	4068	3231	5293	9839	11375	5318	11029	4045	7522	7918	3932	5199	7978	484.645	541.162	482.673	220.624	937.857	191.756	169.401	337.46	486.494	347.506	215.377	487.658	395.2	243.168	415.909	204.409	321.486	409.305
g10717	0	-0.460362	0.632331	8.62336	0.0676015	15008	15244	8898	21141	9276	10286	5884	4888	4945	9406	10641	10600	2750	9326	5754	6451	5448	6723	722.587	850.987	378.165	698.027	518.819	484.857	308.498	311.638	244.508	287.353	430.957	468.69	268.677	301.487	302.24	335.362	336.884	344.919
g10718	0	0.0188768	0.98944	4.07429	0.939169	592	318	308	195	392	333	470	265	385	494	649	474	171	588	291	257	168	347	28.503	17.752	13.09	6.438	21.925	15.697	24.642	16.895	19.036	15.092	26.284	20.958	16.707	19.009	15.285	13.36	10.388	17.803
g10719	0	-0.067636	0.96973	8.01106	0.73631	7307	5154	10215	8586	4742	6048	3737	3065	3407	9926	8549	7742	1898	8059	3352	4039	4445	4646	351.808	287.719	434.138	283.49	265.226	285.088	195.931	195.412	168.461	303.239	346.232	342.32	185.436	260.528	176.07	209.972	274.862	238.36
g1072	0	-0.464072	0.806365	-5.14004	0.208827	0	0	0	2	0	1	0	0	0	0	0	0	0	0	0	0	0	0	0	0	0	0.066	0	0.047	0	0	0	0	0	0	0	0	0	0	0	0
g10720	0	0.00924009	0.996974	-3.49489	0.987082	1	0	0	6	1	2	5	1	2	1	2	0	0	1	4	4	2	3	0.048	0	0	0.198	0.056	0.094	0.262	0.064	0.099	0.031	0.081	0	0	0.032	0.21	0.208	0.124	0.154
g10721	0	0.28735	0.957032	-3.99152	0.656302	0	0	0	0	3	0	6	2	2	2	0	2	0	1	3	1	0	3	0	0	0	0	0.168	0	0.315	0.128	0.099	0.061	0	0.088	0	0.032	0.158	0.052	0	0.154
g10722	0	0.408247	0.909717	-4.78782	0.452138	0	0	0	0	1	0	1	0	0	0	0	1	0	0	0	2	0	4	0	0	0	0	0.056	0	0.052	0	0	0	0	0.044	0	0	0	0.104	0	0.205
g10723	0	-0.181511	0.973124	-3.68032	0.756341	1	1	0	2	1	4	1	2	1	2	0	0	1	0	5	1	2	4	0.048	0.056	0	0.066	0.056	0.189	0.052	0.128	0.049	0.061	0	0	0.098	0	0.263	0.052	0.124	0.205
g10724	0	-0.281171	0.962703	-3.87716	0.694956	3	4	0	0	1	4	6	0	0	1	0	0	2	1	0	1	2	3	0.144	0.223	0	0	0.056	0.189	0.315	0	0	0.031	0	0	0.195	0.032	0	0.052	0.124	0.154
g10725	0	-0.602333	0.896685	-3.73538	0.402223	0	0	3	2	9	1	6	0	2	0	4	0	2	3	2	0	0	1	0	0	0.128	0.066	0.503	0.047	0.315	0	0.099	0	0.162	0	0.195	0.097	0.105	0	0	0.051
g10726	0	-0.363876	0.888652	-4.65266	0.377866	1	1	1	0	0	1	0	0	1	1	0	0	0	0	1	0	0	1	0.048	0.056	0.043	0	0	0.047	0	0	0.049	0.031	0	0	0	0	0.053	0	0	0.051
g10727	0	-0.124819	0.975996	-4.87588	0.795693	1	0	0	0	1	0	1	0	0	0	0	0	0	0	0	0	2	1	0.048	0	0	0	0.056	0	0.052	0	0	0	0	0	0	0	0	0	0.124	0.051
g10728	0	-0.12474	0.97802	-3.31003	0.819684	2	1	4	6	0	1	3	0	6	6	0	1	0	3	2	3	1	4	0.096	0.056	0.17	0.198	0	0.047	0.157	0	0.297	0.183	0	0.044	0	0.097	0.105	0.156	0.062	0.205
g10729	0	-0.0508271	0.958601	8.04505	0.67194	5991	4549	5448	8151	5332	5567	5284	3924	6157	9154	5256	5858	2935	4335	4992	7813	4702	5264	288.447	253.945	231.54	269.127	298.226	262.415	277.04	250.178	304.436	279.655	212.866	259.017	286.752	140.14	262.215	406.167	290.754	270.066
g1073	0	-0.566494	0.627359	4.04012	0.0667674	581	537	315	765	408	222	354	223	532	419	396	351	248	643	226	329	144	108	27.973	29.978	13.388	25.259	22.82	10.465	18.56	14.218	26.305	12.8	16.038	15.52	24.23	20.787	11.871	17.103	8.904	5.541
g10730	0	-0.0184874	0.97957	6.94376	0.836898	3183	2470	2994	4061	2071	2390	2038	1746	2502	4338	2969	2419	1307	3640	2280	2350	2010	2540	153.251	137.886	127.245	134.085	115.834	112.659	106.852	111.318	123.713	132.526	120.244	106.959	127.695	117.673	119.762	122.167	124.291	130.313
g10731	0	-0.0652799	0.973124	11.1257	0.754068	68798	40339	32863	62549	40100	43699	49095	40661	54440	67972	37609	41128	28954	26707	56042	73244	37337	57892	3312.4	2251.9	1396.68	2065.22	2242.85	2059.86	2574.05	2592.38	2691.81	2076.54	1523.15	1818.52	2828.83	863.374	2943.72	3807.66	2308.78	2970.11
g10732	0	-0.909504	0.714856	5.31677	0.11503	535	567	742	1032	647	520	4486	2432	3594	2553	625	504	105	448	220	427	1927	1227	25.759	31.652	31.535	34.074	36.188	24.512	235.201	155.054	177.707	77.994	25.312	22.285	10.259	14.483	11.556	22.198	119.158	62.95
g10733	0	-1.19156	0.609747	3.73054	0.0618337	116	249	336	504	272	299	1915	675	1047	780	163	185	13	117	63	161	602	525	5.585	13.9	14.28	16.641	15.213	14.094	100.404	43.035	51.769	23.829	6.601	8.18	1.27	3.782	3.309	8.37	37.225	26.935
g10734	0	-0.649285	0.431977	0.651955	0.0143699	39	50	53	35	60	32	38	20	45	49	21	26	19	16	28	30	18	35	1.878	2.791	2.253	1.156	3.356	1.508	1.992	1.275	2.225	1.497	0.85	1.15	1.856	0.517	1.471	1.56	1.113	1.796
g10735	0	0.919589	0.554211	-4.87588	0.0414848	0	0	0	0	0	0	0	0	0	1	1	1	2	0	1	0	0	0	0	0	0	0	0	0	0	0	0	0.031	0.04	0.044	0.195	0	0.053	0	0	0
g10736	0	0.312861	0.962535	-2.84845	0.683317	4	7	4	6	1	1	0	0	5	4	0	12	22	1	5	2	2	1	0.193	0.391	0.17	0.198	0.056	0.047	0	0	0.247	0.122	0	0.531	2.149	0.032	0.263	0.104	0.124	0.051
g10737	0	-0.0773401	0.924176	9.08596	0.513623	12037	7934	11633	14035	12413	14472	9731	9422	12468	16418	13130	12969	5815	17087	9003	11934	7152	10153	579.543	442.911	494.403	463.403	694.276	682.175	510.197	600.707	616.486	501.57	531.761	573.438	568.131	552.382	472.9	620.401	442.253	520.892
g10738	0	-0.082401	0.966183	7.28326	0.708522	5592	3448	4056	5119	3029	3319	2327	1805	2411	5215	5901	5561	1097	5746	2249	2641	1760	2570	269.237	192.482	172.38	169.018	169.416	156.45	122.005	115.079	119.213	159.318	238.989	245.885	107.178	185.755	118.133	137.295	108.832	131.852
g10739	0	-0.119251	0.92481	2.64312	0.515231	93	86	198	145	166	161	89	98	211	157	129	116	66	187	109	140	131	121	4.478	4.801	8.415	4.788	9.285	7.589	4.666	6.248	10.433	4.796	5.224	5.129	6.448	6.045	5.725	7.278	8.101	6.208
g1074	0	0.00529518	0.997612	-3.46571	0.992004	1	2	0	4	1	1	2	3	1	1	3	2	0	0	1	3	3	4	0.048	0.112	0	0.132	0.056	0.047	0.105	0.191	0.049	0.031	0.121	0.088	0	0	0.053	0.156	0.186	0.205
g10740	0	0.189373	0.892414	6.01097	0.392583	2873	1314	1652	1497	957	900	1234	680	963	1545	1882	2093	1033	1703	1155	1755	832	1280	138.326	73.353	70.21	49.427	53.526	42.424	64.699	43.354	47.616	47.2	76.22	92.544	100.925	55.054	60.669	91.235	51.448	65.669
g10741	0	-0.00112639	0.998081	6.59882	0.994964	3360	1779	2481	2980	1999	2057	1271	1210	1678	2387	3000	2714	1037	3486	1959	2054	1203	1446	161.773	99.312	105.443	98.393	111.807	96.962	66.639	77.145	82.969	72.923	121.499	120.002	101.316	112.694	102.9	106.779	74.389	74.186
g10742	0	-0.167779	0.82001	6.39079	0.237449	2351	1396	1294	2223	1635	2059	2121	1579	1983	2887	1517	1648	658	1469	1809	2019	1627	1965	113.193	77.931	54.995	73.398	91.448	97.056	111.204	100.67	98.05	88.198	61.438	72.868	64.287	47.489	95.021	104.96	100.608	100.813
g10743	0	0.192636	0.911714	12.3573	0.456649	91246	151948	124751	209729	76319	100276	80158	65295	66261	196259	164765	155123	40553	305088	93326	97052	111262	61342	4393.2	8482.4	5301.92	6924.77	4268.62	4726.77	4202.69	4162.94	3276.3	5995.71	6672.93	6858.92	3962.07	9862.77	4902.13	5045.35	6880.02	3147.11
g10744	0	-0.477619	0.730645	1.45655	0.129743	52	20	73	56	103	85	149	65	62	58	63	33	19	47	56	69	40	71	2.504	1.116	3.103	1.849	5.761	4.007	7.812	4.144	3.066	1.772	2.551	1.459	1.856	1.519	2.942	3.587	2.473	3.643
g10745	0	-0.130273	0.914863	4.17899	0.461003	494	227	328	439	342	383	505	339	489	498	335	293	203	281	483	515	316	450	23.785	12.672	13.94	14.495	19.129	18.054	26.477	21.613	24.179	15.214	13.567	12.955	19.833	9.084	25.371	26.773	19.54	23.087
g10746	0	0.105099	0.928079	6.2496	0.520165	1302	1345	2378	1649	1299	1713	1577	985	1555	3092	2216	1675	873	3412	1169	1466	1241	1100	62.687	75.084	101.065	54.446	72.655	80.747	82.682	62.799	76.888	94.461	89.747	74.062	85.293	110.302	61.404	76.212	76.739	56.435
g10747	0	-0.0690335	0.968724	6.03959	0.719772	2035	1004	971	1717	1094	1452	1448	1152	1934	1558	1171	1359	817	981	1826	2116	1060	1511	97.979	56.048	41.268	56.691	61.189	68.444	75.919	73.447	95.628	47.597	47.425	60.09	79.822	31.713	95.914	110.002	65.546	77.521
g10748	0	-0.227363	0.951345	-0.555664	0.63276	21	10	16	9	8	11	69	8	19	26	11	8	6	17	10	3	52	17	1.011	0.558	0.68	0.297	0.447	0.519	3.618	0.51	0.939	0.794	0.445	0.354	0.586	0.55	0.525	0.156	3.215	0.872
g10749	0	0.0449202	0.975996	7.20222	0.80519	3864	3093	4180	5217	2682	3392	1865	2096	1872	4782	3921	3805	1760	6020	2682	2655	1944	2367	186.039	172.665	177.65	172.253	150.008	159.891	97.782	133.632	92.562	146.09	158.799	168.242	171.954	194.612	140.877	138.023	120.21	121.437
g1075	0	0.427175	0.729582	5.829	0.127538	1329	742	1140	1355	1004	925	747	755	1246	1234	1506	1450	1306	649	2404	2687	950	1112	63.987	41.422	48.45	44.739	56.155	43.602	39.165	48.136	61.609	37.699	60.993	64.113	127.597	20.981	126.275	139.686	58.744	57.05
g10750	0	-0.00916353	0.989263	8.0988	0.93554	7098	5269	6415	8587	5248	6082	4335	3663	5176	9726	7234	7348	2474	8655	4543	5562	4256	4825	341.746	294.139	272.638	283.523	293.528	286.691	227.284	233.538	255.93	297.129	292.975	324.899	241.712	279.796	238.63	289.146	263.175	247.543
g10751	0	-0.233923	0.918894	7.50521	0.482007	5433	3807	5562	5753	4011	4928	3600	1866	2842	6534	8067	6894	798	9799	1636	4059	2408	1660	261.581	212.523	236.385	189.951	224.341	232.294	188.748	118.968	140.524	199.614	326.711	304.825	77.965	316.778	85.934	211.011	148.902	85.165
g10752	0	0.04959	0.958082	3.83392	0.664562	303	204	354	332	311	323	287	225	276	524	249	299	126	389	310	400	244	311	14.588	11.388	15.045	10.962	17.395	15.225	15.047	14.345	13.647	16.008	10.084	13.221	12.31	12.575	16.283	20.794	15.088	15.956
g10753	0	-0.224031	0.773294	2.07097	0.174655	122	108	116	118	67	89	112	49	82	135	88	68	30	97	88	103	85	69	5.874	6.029	4.93	3.896	3.747	4.195	5.872	3.124	4.055	4.124	3.564	3.007	2.931	3.136	4.622	5.355	5.256	3.54
g10754	0	0.493418	0.892414	-1.19422	0.391243	24	5	10	2	8	4	12	7	5	3	27	14	10	51	10	8	4	6	1.156	0.279	0.425	0.066	0.447	0.189	0.629	0.446	0.247	0.092	1.093	0.619	0.977	1.649	0.525	0.416	0.247	0.308
g10755	0	-0.214594	0.899799	9.10723	0.415341	11516	9731	15895	20049	9844	12285	14560	7039	11543	21716	19936	16806	2352	24395	5124	9136	11205	8087	554.458	543.227	675.538	661.972	550.588	579.085	763.381	448.777	570.749	663.424	807.402	743.094	229.793	788.633	269.148	474.944	692.875	414.898
g10756	0	-0.0732979	0.93033	7.24905	0.537079	3559	2195	3013	3778	3244	3509	3307	2690	3581	5367	3823	3857	1061	3572	2253	3215	3104	3545	171.354	122.535	128.053	124.741	181.441	165.406	173.386	171.503	177.064	163.962	154.83	170.541	103.661	115.474	118.343	167.135	191.94	181.874
g10757	0	-0.0795151	0.97026	1.00986	0.738949	59	34	39	39	41	55	26	49	51	111	38	31	17	35	36	25	44	69	2.841	1.898	1.658	1.288	2.293	2.593	1.363	3.124	2.522	3.391	1.539	1.371	1.661	1.131	1.891	1.3	2.721	3.54
g10758	0	-0.0451032	0.975996	0.822132	0.812232	44	21	37	50	33	30	45	27	45	60	32	24	25	31	50	39	33	42	2.118	1.172	1.573	1.651	1.846	1.414	2.359	1.721	2.225	1.833	1.296	1.061	2.443	1.002	2.626	2.027	2.041	2.155
g10759	0	0.0950313	0.914863	8.23687	0.461609	9713	4827	5077	6736	5666	5273	7436	4237	6212	9314	8095	7634	3333	8039	6653	6734	4485	5984	467.649	269.464	215.773	222.407	316.907	248.556	389.87	270.133	307.155	284.543	327.845	337.545	325.637	259.882	349.462	350.074	277.335	307.005
g1076	0	-0.784724	0.552572	5.75579	0.039749	1892	537	2046	1325	2278	2846	822	1422	1412	2646	1204	823	216	516	1059	303	1263	1776	91.094	29.978	86.955	43.748	127.412	134.154	43.097	90.661	69.817	80.835	48.762	36.39	21.103	16.681	55.626	15.752	78.099	91.116
g10760	0	-0.0248677	0.973124	5.64117	0.754138	1065	828	1304	1321	706	1122	1083	848	1138	1838	1098	1172	502	1220	834	981	966	1032	51.276	46.223	55.42	43.616	39.488	52.888	56.782	54.065	56.269	56.151	44.469	51.821	49.046	39.44	43.807	50.998	59.734	52.946
g10761	0	-0.165889	0.69385	4.36316	0.0997527	509	317	460	538	482	468	406	337	561	657	581	438	179	488	345	301	359	463	24.507	17.696	19.55	17.764	26.959	22.06	21.287	21.486	27.739	20.071	23.53	19.367	17.488	15.776	18.122	15.648	22.199	23.754
g10762	0	-1.68739	0.459582	11.0006	0.0190051	30862	61129	105266	114359	84875	118542	69009	66925	52047	69799	32957	19634	728	14431	46511	23074	58126	101073	1485.9	3412.49	4473.81	3775.87	4747.17	5587.78	3618.14	4266.86	2573.49	2132.36	1334.75	868.137	71.126	466.52	2443.08	1199.53	3594.29	5185.48
g10763	0	-0.0229606	0.981609	7.60557	0.857477	5251	3560	3247	6053	3231	4310	3674	3226	4504	5780	3886	3498	2291	3599	4409	5151	3574	4591	252.819	198.735	137.998	199.856	180.714	203.163	192.628	205.676	222.702	176.579	157.382	154.668	223.833	116.347	231.591	267.78	221.003	235.538
g10764	0	1.27276	0.467393	9.10359	0.0218581	28060	12606	6850	13549	7243	5686	3875	3635	3325	9619	22461	21036	26354	44732	23121	37231	6809	4347	1351	703.722	291.125	447.357	405.111	268.024	203.166	231.752	164.406	293.86	909.663	930.128	2574.81	1446.08	1214.48	1935.49	421.043	223.02
g10765	0	0.0589542	0.962535	5.03599	0.685651	914	581	695	755	417	595	874	454	859	1163	995	868	213	864	552	766	647	652	44.006	32.434	29.538	24.928	23.323	28.047	45.824	28.945	42.474	35.53	40.297	38.38	20.81	27.931	28.995	39.821	40.008	33.45
g10766	0	0.408247	0.957032	2.54816	0.651394	41	157	26	820	20	17	1057	221	182	274	213	39	9	1270	58	147	548	90	1.974	8.764	1.105	27.075	1.119	0.801	55.419	14.09	8.999	8.371	8.626	1.724	0.879	41.056	3.047	7.642	33.886	4.617
g10767	0	-0.174365	0.942586	2.33975	0.579885	99	85	57	195	57	128	153	102	254	216	123	79	26	243	55	61	116	125	4.767	4.745	2.423	6.438	3.188	6.034	8.022	6.503	12.559	6.599	4.981	3.493	2.54	7.856	2.889	3.171	7.173	6.413
g10768	0	0.25843	0.928855	5.59791	0.527075	783	360	590	1583	751	1282	822	1900	1029	1439	1761	471	485	7180	799	817	736	1063	37.699	20.097	25.075	52.267	42.004	60.43	43.097	121.136	50.879	43.961	71.32	20.826	47.385	232.112	41.969	42.473	45.511	54.536
g10769	0	-0.510608	0.83142	-4.92299	0.25695	0	0	0	0	0	2	0	1	2	1	0	0	0	0	0	0	0	0	0	0	0	0	0	0.094	0	0.064	0.099	0.031	0	0	0	0	0	0	0	0
g1077	0	-0.284688	0.829205	7.30112	0.252818	3899	1686	5945	4010	7845	5439	1741	2902	2754	4625	2831	3045	2030	2837	2616	3097	2638	3233	187.724	94.12	252.663	132.401	438.781	256.381	91.281	185.019	136.173	141.294	114.655	134.638	198.333	91.713	137.411	161.001	163.124	165.867
g10770	0	-0.628617	0.692505	1.45738	0.0957454	64	111	63	120	53	91	68	54	51	109	77	71	9	69	15	13	89	82	3.081	6.197	2.678	3.962	2.964	4.29	3.565	3.443	2.522	3.33	3.118	3.139	0.879	2.231	0.788	0.676	5.503	4.207
g10771	0	0.0165711	0.987552	3.5005	0.917778	316	134	278	235	158	220	325	200	259	396	222	265	134	180	218	226	255	317	15.214	7.48	11.815	7.759	8.837	10.37	17.04	12.751	12.806	12.098	8.991	11.717	13.092	5.819	11.451	11.749	15.768	16.263
g10772	0	-0.171287	0.774481	3.83294	0.176028	300	254	340	368	292	476	278	234	297	477	294	259	116	253	375	296	243	314	14.444	14.179	14.45	12.151	16.332	22.437	14.576	14.919	14.685	14.572	11.907	11.452	11.333	8.179	19.698	15.388	15.026	16.11
g10773	0	0.24184	0.975996	2.73429	0.79276	49	40	31	72	45	44	2642	676	673	532	11	108	52	421	115	299	219	213	2.359	2.233	1.318	2.377	2.517	2.074	138.52	43.099	33.277	16.253	0.445	4.775	5.08	13.61	6.041	15.544	13.542	10.928
g10774	0	0.364276	0.709523	7.06278	0.11129	3346	1460	2200	1853	1628	1686	3720	2392	5184	6509	4450	3600	1098	3155	2888	3089	2509	3699	161.099	81.504	93.5	61.182	91.056	79.474	195.04	152.504	256.325	198.85	180.224	159.178	107.276	101.994	151.698	160.585	155.147	189.774
g10775	0	0.131852	0.792903	5.06988	0.199832	823	528	864	787	704	556	588	465	683	1018	816	974	395	1026	628	707	561	673	39.625	29.475	36.72	25.985	39.376	26.208	30.829	29.646	33.771	31.1	33.048	43.066	38.592	33.168	32.987	36.754	34.69	34.528
g10776	0	-0.00533055	0.997612	-2.01304	0.991398	3	3	5	8	1	5	11	6	6	23	2	5	1	1	13	7	8	3	0.144	0.167	0.213	0.264	0.056	0.236	0.577	0.383	0.297	0.703	0.081	0.221	0.098	0.032	0.683	0.364	0.495	0.154
g10777	0	-0.206955	0.755912	7.0552	0.146657	3487	2417	2275	3177	2549	3057	3778	2193	3825	4154	2624	2476	1148	2137	2693	3039	2455	3429	167.888	134.928	96.688	104.897	142.569	144.1	198.081	139.817	189.129	126.905	106.271	109.479	112.161	69.084	141.455	157.986	151.808	175.922
g10778	0	-0.0242249	0.975996	5.21035	0.798402	1161	638	845	1053	681	764	641	570	674	1144	852	911	412	932	778	780	534	735	55.898	35.616	35.913	34.768	38.089	36.013	33.608	36.341	33.326	34.949	34.506	40.281	40.253	30.129	40.866	40.549	33.021	37.709
g10779	0	1.05795	0.756238	2.41903	0.149027	217	23	15	166	51	48	257	127	99	444	332	78	118	1071	128	202	13	93	10.448	1.284	0.638	5.481	2.852	2.263	13.475	8.097	4.895	13.564	13.446	3.449	11.529	34.623	6.723	10.501	0.804	4.771
g1078	0	-0.225843	0.941936	0.284822	0.574942	37	27	56	30	24	21	31	11	22	51	24	8	4	13	52	78	23	29	1.781	1.507	2.38	0.991	1.342	0.99	1.625	0.701	1.088	1.558	0.972	0.354	0.391	0.42	2.731	4.055	1.422	1.488
g10780	0	0.74835	0.276981	4.08217	0.00320595	180	180	210	460	187	191	523	271	408	780	414	566	335	716	391	477	274	359	8.666	10.048	8.925	15.188	10.459	9.003	27.421	17.278	20.174	23.829	16.767	25.026	32.73	23.147	20.538	24.797	16.943	18.418
g10781	0	0.453869	0.502129	5.07399	0.0293027	412	318	684	664	581	723	807	670	603	1579	514	783	537	1396	796	826	569	860	19.836	17.752	29.07	21.924	32.496	34.08	42.311	42.716	29.816	48.238	20.817	34.621	52.465	45.129	41.811	42.94	35.185	44.122
g10782	0	0.224826	0.945877	-0.610428	0.597633	10	10	5	9	7	7	20	27	37	25	10	5	9	15	18	18	22	17	0.481	0.558	0.213	0.297	0.392	0.33	1.049	1.721	1.829	0.764	0.405	0.221	0.879	0.485	0.945	0.936	1.36	0.872
g10783	0	-0.174588	0.88603	6.31105	0.366012	2122	1085	1439	1759	1504	1671	2355	1526	2509	2515	1246	1468	681	1053	1880	1843	1702	2474	102.167	60.569	61.158	58.078	84.121	78.767	123.473	97.291	124.059	76.833	50.463	64.909	66.534	34.041	98.751	95.81	105.245	126.927
g10784	0	0.00688868	0.992185	4.68979	0.947863	632	490	593	789	377	556	493	396	501	745	626	678	257	732	479	627	457	425	30.429	27.354	25.203	26.051	21.086	26.208	25.848	25.247	24.772	22.76	25.353	29.978	25.109	23.664	25.16	32.595	28.259	21.804
g10785	0	-0.227117	0.974676	-2.8301	0.765855	3	0	7	0	1	8	9	5	5	4	0	3	2	0	3	5	5	7	0.144	0	0.298	0	0.056	0.377	0.472	0.319	0.247	0.122	0	0.133	0.195	0	0.158	0.26	0.309	0.359
g10786	0	-0.497012	0.771497	0.688511	0.170244	22	13	33	48	33	61	61	44	69	45	35	22	16	11	21	30	36	68	1.059	0.726	1.403	1.585	1.846	2.875	3.198	2.805	3.412	1.375	1.417	0.973	1.563	0.356	1.103	1.56	2.226	3.489
g10787	0	-0.112358	0.979586	-0.208901	0.838129	21	5	3	17	19	30	64	25	34	28	12	21	8	9	5	23	34	44	1.011	0.279	0.128	0.561	1.063	1.414	3.356	1.594	1.681	0.855	0.486	0.929	0.782	0.291	0.263	1.196	2.102	2.257
g10788	0	0.178955	0.941936	0.162373	0.576919	37	17	10	27	28	24	45	14	13	45	29	26	4	23	27	35	18	38	1.781	0.949	0.425	0.891	1.566	1.131	2.359	0.893	0.643	1.375	1.174	1.15	0.391	0.744	1.418	1.82	1.113	1.95
g10789	0	1.86305	0.37917	4.81127	0.00856637	292	145	183	157	357	243	604	393	833	689	2799	450	1527	610	5168	3712	327	441	14.059	8.095	7.778	5.184	19.967	11.454	31.668	25.056	41.188	21.049	113.359	19.897	149.189	19.72	271.459	192.972	20.22	22.625
g1079	0	0.121455	0.93033	8.3607	0.537189	8311	5609	5451	9195	5306	6458	5844	5291	8136	9555	6362	6031	5129	4007	10297	9977	6168	8477	400.148	313.119	231.668	303.598	296.772	304.415	306.401	337.332	402.288	291.905	257.659	266.667	501.108	129.537	540.87	518.665	381.406	434.906
g10790	0	-0.12539	0.862621	4.54077	0.309327	579	418	664	816	425	583	430	365	355	631	687	528	199	649	481	397	335	468	27.877	23.335	28.22	26.942	23.771	27.481	22.545	23.271	17.553	19.277	27.823	23.346	19.442	20.981	25.265	20.638	20.715	24.01
g10791	0	-0.0112274	0.993155	3.37888	0.952989	272	154	229	217	207	226	173	188	233	288	204	202	185	139	328	291	195	189	13.096	8.597	9.733	7.165	11.578	10.653	9.07	11.986	11.521	8.798	8.262	8.932	18.075	4.494	17.229	15.128	12.058	9.697
g10792	0	0.20643	0.928485	3.58016	0.523102	157	163	225	330	251	241	257	206	316	906	149	166	52	197	361	273	609	368	7.559	9.099	9.563	10.896	14.039	11.36	13.475	13.134	15.625	27.678	6.034	7.34	5.08	6.369	18.962	14.192	37.658	18.88
g10793	0	0.492802	0.837377	4.67253	0.264286	156	95	605	1037	446	704	462	741	609	1769	346	416	142	408	875	704	1355	1102	7.511	5.303	25.713	34.239	24.945	33.185	24.223	47.243	30.112	54.043	14.013	18.394	13.874	13.19	45.961	36.598	83.788	56.537
g10794	0	0.139227	0.948487	4.05358	0.609432	310	167	650	435	382	693	125	181	397	823	500	407	192	223	479	258	269	438	14.925	9.323	27.625	14.363	21.366	32.666	6.554	11.54	19.63	25.143	20.25	17.996	18.759	7.209	25.16	13.412	16.634	22.471
g10795	0	-0.0343322	0.979382	3.83285	0.832936	381	194	317	279	269	340	433	200	308	399	366	370	128	222	250	308	314	390	18.344	10.83	13.473	9.212	15.046	16.027	22.702	12.751	15.229	12.189	14.823	16.36	12.506	7.177	13.132	16.012	19.417	20.009
g10796	0	-0.112276	0.955599	8.61081	0.64315	7610	7732	12265	12881	8530	9510	6534	5084	7146	10993	14648	10108	2979	22454	6692	6943	5687	3587	366.397	431.634	521.263	425.301	477.094	448.278	342.578	324.135	353.337	335.836	593.239	446.936	291.051	725.885	351.511	360.939	351.663	184.028
g10797	0	-0.0393949	0.96973	6.18807	0.736152	1516	1116	1531	1783	1309	1851	1608	1037	2165	2473	1494	1550	557	1435	1555	1842	1358	1904	72.99	62.3	65.068	58.871	73.214	87.252	84.307	66.115	107.049	75.55	60.507	68.535	54.419	46.39	81.679	95.758	83.974	97.683
g10798	0	-0.085866	0.893118	5.74741	0.394572	1079	868	1407	1531	1089	1188	944	856	1401	1966	1207	1167	528	1716	762	1121	868	1018	51.95	48.456	59.798	50.55	60.909	55.999	49.494	54.575	69.273	60.061	48.883	51.6	51.586	55.474	40.026	58.276	53.674	52.228
g10799	0	-0.137644	0.775814	6.25226	0.178639	1856	1193	1839	1852	1701	1807	1587	1284	1703	3053	1931	1353	610	2207	1179	1387	1307	1653	89.36	66.598	78.158	61.149	95.139	85.178	83.206	81.862	84.206	93.269	78.205	59.824	59.598	71.347	61.929	72.105	80.82	84.806
g108	0	0.115757	0.962703	7.18791	0.69377	1631	1963	5227	6588	2650	3048	3287	2283	1776	8428	3900	1986	803	8981	3212	3143	3260	1954	78.527	109.583	222.148	217.521	148.218	143.675	172.338	145.555	87.815	257.475	157.949	87.813	78.454	290.334	168.717	163.392	201.586	100.249
g1080	0	0.425207	0.703371	2.79499	0.10779	129	97	114	110	103	106	195	133	155	223	218	250	77	482	137	100	95	131	6.211	5.415	4.845	3.632	5.761	4.997	10.224	8.48	7.664	6.813	8.829	11.054	7.523	15.582	7.196	5.199	5.874	6.721
g10801	0	-0.128469	0.918019	6.45238	0.478003	2828	1456	1458	2548	1649	1958	2051	1298	2132	2482	1528	1697	998	1091	1899	2668	1654	2253	136.159	81.28	61.965	84.129	92.231	92.295	107.534	82.755	105.418	75.825	61.884	75.035	97.506	35.269	99.749	138.699	102.277	115.588
g10802	0	0.12569	0.948487	3.32705	0.621571	396	119	377	244	236	201	117	103	165	373	276	491	99	314	201	213	119	126	19.066	6.643	16.023	8.056	13.2	9.475	6.134	6.567	8.158	11.395	11.178	21.71	9.672	10.151	10.558	11.073	7.359	6.464
g10803	0	0.043999	0.984677	2.69702	0.881737	240	76	317	136	206	172	66	58	90	202	148	309	78	204	146	91	75	110	11.555	4.243	13.473	4.49	11.522	8.108	3.46	3.698	4.45	6.171	5.994	13.663	7.621	6.595	7.669	4.731	4.638	5.643
g10804	0	-1.21404	0.576678	-3.29376	0.0487925	2	2	1	1	3	2	9	3	8	1	0	2	0	4	0	0	3	4	0.096	0.112	0.043	0.033	0.168	0.094	0.472	0.191	0.396	0.031	0	0.088	0	0.129	0	0	0.186	0.205
g10805	0	-0.0417608	0.943228	5.49596	0.586467	936	759	1018	1290	890	903	889	787	1034	1586	903	1061	407	949	865	859	890	1152	45.065	42.371	43.265	42.593	49.779	42.565	46.61	50.176	51.127	48.452	36.571	46.913	39.764	30.679	45.436	44.656	55.034	59.103
g10806	0	-0.197731	0.903485	8.97805	0.438928	9934	7718	15329	16596	9254	14079	14665	5471	10944	17172	21369	14350	2432	18582	6529	12297	7668	5522	478.29	430.853	651.483	547.962	517.589	663.65	768.886	348.808	541.131	524.605	865.438	634.5	237.609	600.712	342.949	639.272	474.16	283.302
g10807	0	-0.509626	0.348845	8.38083	0.0059577	6125	7735	7987	14444	5881	9023	8326	6937	8645	12008	5563	5810	1858	5952	5283	5058	6544	9640	294.899	431.802	339.448	476.908	328.932	425.322	436.532	442.274	427.456	366.844	225.3	256.895	181.528	192.414	277.5	262.945	404.656	494.573
g10808	0	-0.0473138	0.974346	2.97421	0.764925	147	118	182	196	101	199	247	138	198	299	182	168	70	267	139	148	150	113	7.078	6.587	7.735	6.471	5.649	9.38	12.95	8.798	9.79	9.134	7.371	7.428	6.839	8.631	7.301	7.694	9.275	5.797
g10809	0	-0.183865	0.762721	5.72431	0.16094	986	783	1437	1197	1002	1337	1520	937	1406	1724	1246	996	364	1668	911	886	941	1193	47.473	43.71	61.073	39.522	56.043	63.023	79.694	59.739	69.52	52.668	50.463	44.039	35.563	53.922	47.852	46.06	58.188	61.206
g1081	0	-0.347585	0.577621	5.14346	0.049575	996	567	661	981	958	745	1092	629	864	911	659	597	270	515	689	787	657	1080	47.954	31.652	28.093	32.39	53.582	35.118	57.254	40.102	42.721	27.831	26.689	26.397	26.379	16.649	36.191	40.913	40.626	55.409
g10810	0	-0.214208	0.836544	1.87817	0.26257	60	64	103	171	68	70	78	47	97	105	50	60	41	79	72	92	80	87	2.889	3.573	4.378	5.646	3.803	3.3	4.09	2.997	4.796	3.208	2.025	2.653	4.006	2.554	3.782	4.783	4.947	4.463
g10811	0	0.296939	0.729582	3.11455	0.128303	170	97	106	261	131	158	120	185	284	311	155	202	110	210	212	254	205	196	8.185	5.415	4.505	8.618	7.327	7.448	6.292	11.795	14.043	9.501	6.277	8.932	10.747	6.789	11.136	13.204	12.676	10.056
g10812	0	0.0244545	0.984677	3.40708	0.884425	247	151	149	289	200	262	206	165	302	276	198	179	114	248	319	259	232	246	11.892	8.429	6.333	9.542	11.186	12.35	10.801	10.52	14.933	8.432	8.019	7.915	11.138	8.017	16.756	13.464	14.346	12.621
g10813	0	0.319992	0.790448	2.13639	0.195748	103	46	41	141	63	115	52	105	118	139	96	154	45	158	96	75	120	85	4.959	2.568	1.743	4.655	3.524	5.421	2.726	6.694	5.835	4.246	3.888	6.809	4.397	5.108	5.043	3.899	7.42	4.361
g10814	0	0.233961	0.82001	2.66649	0.237516	131	85	77	174	86	160	103	141	170	231	111	166	55	236	130	105	168	165	6.307	4.745	3.273	5.745	4.81	7.542	5.4	8.99	8.406	7.057	4.495	7.34	5.374	7.629	6.829	5.459	10.388	8.465
g10815	0	0.0939012	0.928855	4.96048	0.527959	779	430	492	853	507	622	576	540	867	930	646	614	367	571	911	900	614	651	37.506	24.004	20.91	28.164	28.357	29.32	30.2	34.428	42.869	28.411	26.163	27.149	35.856	18.459	47.852	46.787	37.967	33.399
g10816	0	0.481798	0.520243	5.54726	0.0320993	1145	498	822	804	553	921	1033	595	1195	1019	1625	1209	890	882	1494	1595	856	1018	55.128	27.801	34.935	26.546	30.93	43.414	54.16	37.935	59.087	31.13	65.812	53.457	86.954	28.513	78.475	82.918	52.932	52.228
g10817	0	0.108877	0.82371	8.4308	0.246183	8433	5407	6588	8327	5618	5965	7799	5175	8837	11973	9295	7922	3461	9648	7043	7498	6228	6753	406.022	301.842	279.99	274.938	314.222	281.176	408.902	329.936	436.949	365.775	376.444	350.279	338.143	311.897	369.948	389.791	385.116	346.458
g10818	0	1.27479	0.769918	4.37863	0.166627	1969	534	2529	956	59	147	25	99	103	1260	2151	1688	710	4000	223	149	780	108	94.801	29.81	107.483	31.565	3.3	6.929	1.311	6.312	5.093	38.493	87.115	74.637	69.368	129.311	11.714	7.746	48.232	5.541
g10819	0	0.273161	0.815941	6.06331	0.225107	2392	1176	2274	1862	1040	922	746	815	990	2831	2000	1759	977	2249	1211	740	1753	1221	115.167	65.649	96.645	61.479	58.169	43.461	39.113	51.961	48.951	86.487	80.999	77.776	95.454	72.705	63.61	38.47	108.399	62.643
g1082	0	-0.271194	0.962457	-4.15801	0.681309	2	1	2	0	0	0	9	1	0	3	0	0	0	0	3	0	1	2	0.096	0.056	0.085	0	0	0	0.472	0.064	0	0.092	0	0	0	0	0.158	0	0.062	0.103
g10822	0	1.18395	0.62526	6.51497	0.0655099	3068	2330	4396	2785	206	571	679	1355	670	11224	8080	5040	1147	4657	832	575	6723	1620	147.714	130.071	186.83	91.954	11.522	26.916	35.6	86.389	33.128	342.893	327.237	222.849	112.063	150.55	43.702	29.892	415.725	83.113
g10823	0	0.984527	0.748205	6.42651	0.140015	5158	2285	7715	2955	262	676	435	896	390	7562	5364	3206	2605	5653	1003	771	3032	824	248.341	127.559	327.888	97.567	14.654	31.865	22.807	57.125	19.284	231.019	217.24	141.757	254.511	182.748	52.685	40.081	187.487	42.275
g10824	0	0.661864	0.808381	6.15902	0.214185	4050	1663	5675	1740	375	642	591	781	490	6279	3110	2586	1740	2781	940	517	2519	878	194.994	92.836	241.188	57.451	20.974	30.262	30.986	49.793	24.228	191.823	125.954	114.343	170	89.903	49.375	26.877	155.765	45.045
g10825	0	0.973283	0.459582	6.93406	0.0175484	2166	2037	1324	3781	1052	1223	2880	1825	1202	3078	7333	3814	2232	18509	3844	2365	1564	1666	104.286	113.714	56.27	124.84	58.84	57.649	150.999	116.354	59.433	94.033	296.984	168.64	218.068	598.352	201.914	122.947	96.712	85.473
g10826	0	0.366179	0.923236	-0.0575114	0.50402	19	34	12	19	11	13	42	12	15	235	13	14	6	13	65	26	5	24	0.915	1.898	0.51	0.627	0.615	0.613	2.202	0.765	0.742	7.179	0.526	0.619	0.586	0.42	3.414	1.352	0.309	1.231
g10827	0	-0.232362	0.972035	-2.05577	0.747758	12	3	19	2	14	6	14	0	2	23	2	1	1	4	30	8	1	3	0.578	0.167	0.808	0.066	0.783	0.283	0.734	0	0.099	0.703	0.081	0.044	0.098	0.129	1.576	0.416	0.062	0.154
g10828	0	0.373943	0.930154	3.85905	0.534902	412	560	1133	456	133	246	132	156	72	869	1076	1048	165	799	95	66	462	146	19.836	31.262	48.153	15.056	7.439	11.596	6.921	9.946	3.56	26.548	43.578	46.338	16.121	25.83	4.99	3.431	28.568	7.49
g10829	0	-1.92741	0.562186	6.72476	0.044613	734	3608	7851	4399	8309	6181	7557	4975	2951	9158	1576	1394	6	1249	1050	617	3361	5993	35.34	201.414	333.668	145.245	464.733	291.357	396.214	317.185	145.914	279.777	63.827	61.637	0.586	40.377	55.153	32.075	207.831	307.466
g1083	0	0.0325263	0.98329	3.97861	0.866688	206	227	478	391	264	361	336	299	452	849	388	340	109	473	218	196	356	429	9.918	12.672	20.315	12.91	14.766	17.017	17.616	19.063	22.349	25.937	15.714	15.033	10.649	15.291	11.451	10.189	22.014	22.01
g10830	0	-0.116538	0.781529	9.93105	0.187144	23211	16052	20788	26936	17323	20090	22847	18022	23872	29892	20723	20247	10208	20822	18651	19778	16203	23166	1117.53	896.093	883.491	889.364	968.898	946.994	1197.87	1149.01	1180.36	913.201	839.275	895.242	997.331	673.126	979.681	1028.18	1001.93	1188.51
g10831	0	0.130404	0.919151	9.97064	0.493515	33748	15010	20567	25060	21173	21225	14978	10737	21903	30479	36197	31741	9426	39871	16746	23267	11949	17046	1624.86	837.924	874.099	827.423	1184.23	1000.5	785.297	684.546	1083	931.133	1465.97	1403.46	920.929	1288.93	879.617	1209.56	738.881	874.532
g10832	0	0.137624	0.88603	3.45372	0.369904	243	243	229	326	164	187	246	148	200	358	361	255	76	395	178	283	185	222	11.7	13.565	9.733	10.764	9.173	8.815	12.898	9.436	9.889	10.937	14.62	11.275	7.425	12.769	9.35	14.712	11.44	11.39
g10833	0	1.32932	0.601487	2.65024	0.0585994	30	496	161	95	42	34	245	105	29	1573	102	96	39	194	205	97	696	213	1.444	27.689	6.843	3.137	2.349	1.603	12.845	6.694	1.434	48.055	4.131	4.245	3.81	6.272	10.768	5.043	43.038	10.928
g10834	0	1.19911	0.88603	4.42783	0.369241	236	1232	11	4062	40	13	6030	2864	190	795	2869	134	54	11662	115	1539	1568	299	11.363	68.776	0.468	134.118	2.237	0.613	316.153	182.597	9.395	24.287	116.194	5.925	5.276	377.005	6.041	80.007	96.959	15.34
g10835	0	0.298818	0.958082	-2.53182	0.664552	2	0	1	1	1	4	16	12	8	11	3	1	3	1	8	1	10	5	0.096	0	0.043	0.033	0.056	0.189	0.839	0.765	0.396	0.336	0.121	0.044	0.293	0.032	0.42	0.052	0.618	0.257
g10836	0	0.126595	0.975131	-0.308018	0.775034	12	5	6	18	17	11	34	20	47	29	9	11	13	8	23	31	16	34	0.578	0.279	0.255	0.594	0.951	0.519	1.783	1.275	2.324	0.886	0.364	0.486	1.27	0.259	1.208	1.612	0.989	1.744
g10837	0	-0.391213	0.407243	3.89852	0.0114345	470	240	283	429	313	377	287	307	504	450	224	227	144	299	272	280	267	365	22.629	13.398	12.028	14.165	17.507	17.771	15.047	19.573	24.921	13.747	9.072	10.037	14.069	9.666	14.287	14.556	16.51	18.726
g10838	0	0.0638154	0.958082	5.13537	0.666958	899	393	750	716	744	811	635	574	946	1118	681	662	396	606	921	836	766	955	43.284	21.939	31.875	23.641	41.613	38.229	33.293	36.596	46.775	34.155	27.58	29.271	38.69	19.591	48.377	43.46	47.367	48.996
g10839	0	-0.140719	0.919151	3.03305	0.490038	270	169	116	307	109	148	150	153	215	201	157	185	107	118	191	203	138	205	13	9.434	4.93	10.136	6.097	6.976	7.865	9.755	10.631	6.141	6.358	8.18	10.454	3.815	10.033	10.553	8.533	10.517
g1084	0	0.0197309	0.984677	6.62706	0.90421	1544	1295	3301	2731	2585	2305	1704	1792	1554	3892	2364	3166	895	1990	1972	1304	1951	2473	74.339	72.293	140.293	90.171	144.582	108.652	89.341	114.25	76.838	118.901	95.741	139.988	87.442	64.332	103.583	67.79	120.642	126.875
g10840	0	0.10718	0.948487	3.13958	0.606935	324	148	132	306	95	159	126	164	187	255	181	188	134	138	248	204	180	240	15.6	8.262	5.61	10.103	5.313	7.495	6.606	10.456	9.246	7.79	7.33	8.313	13.092	4.461	13.027	10.605	11.131	12.313
g10841	0	-0.289222	0.581501	3.21143	0.0528624	302	119	252	229	230	254	147	154	259	278	181	177	77	164	240	176	163	177	14.54	6.643	10.71	7.561	12.864	11.973	7.707	9.818	12.806	8.493	7.33	7.826	7.523	5.302	12.606	9.15	10.079	9.081
g10842	0	0.295333	0.948487	4.94837	0.61889	430	173	587	297	459	614	1415	2000	800	5067	479	662	83	1303	249	263	2353	1166	20.703	9.658	24.948	9.806	25.672	28.942	74.188	127.512	39.556	154.797	19.399	29.271	8.109	42.123	13.079	13.672	145.501	59.821
g10843	0	-0.807494	0.764155	-2.04756	0.163094	11	4	6	7	2	5	7	10	7	3	16	1	3	3	6	0	2	18	0.53	0.223	0.255	0.231	0.112	0.236	0.367	0.638	0.346	0.092	0.648	0.044	0.293	0.097	0.315	0	0.124	0.923
g10844	0	-0.00202125	0.997973	6.14114	0.993736	1886	1353	1114	1830	1111	1210	1598	1322	1835	2344	858	1564	471	1088	1279	1511	2848	3169	90.805	75.53	47.345	60.422	62.14	57.036	83.783	84.285	90.732	71.609	34.749	69.154	46.017	35.172	67.182	78.551	176.11	162.583
g10845	0	0.366588	0.945877	-1.43784	0.597045	16	0	3	7	6	14	7	6	29	17	10	17	0	7	6	10	4	60	0.77	0	0.128	0.231	0.336	0.66	0.367	0.383	1.434	0.519	0.405	0.752	0	0.226	0.315	0.52	0.247	3.078
g10846	0	-0.0475372	0.983302	1.92372	0.87439	94	53	41	100	60	93	130	100	75	140	67	37	39	53	87	148	68	136	4.526	2.959	1.743	3.302	3.356	4.384	6.816	6.376	3.708	4.277	2.713	1.636	3.81	1.713	4.57	7.694	4.205	6.977
g10847	0	-0.749878	0.839978	-3.20471	0.272734	4	0	4	5	1	5	0	8	6	1	5	6	0	1	0	0	2	5	0.193	0	0.17	0.165	0.056	0.236	0	0.51	0.297	0.031	0.202	0.265	0	0.032	0	0	0.124	0.257
g10848	0	-0.232107	0.972222	-2.20403	0.749105	18	5	8	13	4	0	3	9	1	4	22	4	3	3	2	0	3	14	0.867	0.279	0.34	0.429	0.224	0	0.157	0.574	0.049	0.122	0.891	0.177	0.293	0.097	0.105	0	0.186	0.718
g10849	0	0.316406	0.957073	-4.02571	0.660643	0	0	0	0	0	1	5	2	4	1	0	3	0	0	2	0	3	7	0	0	0	0	0	0.047	0.262	0.128	0.198	0.031	0	0.133	0	0	0.105	0	0.186	0.359
g1085	0	0.00487296	0.993965	4.28994	0.965481	455	287	426	702	343	448	435	285	320	640	389	492	216	529	330	456	359	388	21.907	16.022	18.105	23.178	19.184	21.118	22.807	18.17	15.823	19.552	15.754	21.754	21.103	17.101	17.334	23.706	22.199	19.906
g10850	0	0.219122	0.948487	0.338767	0.612042	22	6	26	21	23	24	33	14	87	41	13	24	34	22	34	22	15	106	1.059	0.335	1.105	0.693	1.286	1.131	1.73	0.893	4.302	1.253	0.526	1.061	3.322	0.711	1.786	1.144	0.928	5.438
g10851	0	-0.11551	0.844156	4.5465	0.277196	633	404	464	622	402	595	576	316	580	756	627	597	189	583	402	447	378	436	30.477	22.553	19.72	20.537	22.484	28.047	30.2	20.147	28.678	23.096	25.393	26.397	18.465	18.847	21.116	23.238	23.374	22.369
g10852	0	0.085564	0.948656	3.04159	0.623436	232	144	136	260	130	190	94	101	260	254	193	289	101	187	197	155	119	166	11.17	8.039	5.78	8.585	7.271	8.956	4.928	6.439	12.856	7.76	7.816	12.778	9.868	6.045	10.348	8.058	7.359	8.517
g10853	0	0.00395407	0.994369	5.03238	0.973979	880	531	776	753	607	829	679	453	620	913	787	734	267	1027	608	842	678	565	42.369	29.643	32.98	24.862	33.95	39.077	35.6	28.881	30.656	27.892	31.873	32.455	26.086	33.2	31.936	43.772	41.925	28.987
g10854	0	0.00545699	0.996743	0.254558	0.984652	48	19	23	47	13	19	11	20	37	26	21	35	14	35	15	19	34	36	2.311	1.061	0.978	1.552	0.727	0.896	0.577	1.275	1.829	0.794	0.85	1.548	1.368	1.131	0.788	0.988	2.102	1.847
g10855	0	-0.62182	0.449418	3.14915	0.0157949	173	114	284	245	208	500	268	164	255	349	161	102	43	132	156	133	162	254	8.329	6.364	12.07	8.089	11.634	23.569	14.051	10.456	12.609	10.662	6.52	4.51	4.201	4.267	8.194	6.914	10.017	13.031
g10856	0	-0.0891424	0.957032	8.8998	0.655706	11682	12059	12049	17330	8219	11565	8603	5971	7053	15146	14122	13752	3806	19475	6539	10777	7006	6236	562.45	673.186	512.083	572.197	459.7	545.146	451.056	380.686	348.739	462.71	571.936	608.059	371.85	629.581	343.474	560.254	433.224	319.933
g10857	0	-0.017941	0.987602	7.31117	0.919745	4769	2382	4106	3677	3237	2886	3525	2046	3494	5313	5262	5522	1399	6107	2026	2577	2479	2428	229.612	132.974	174.505	121.406	181.05	136.039	184.816	130.444	172.762	162.312	213.109	244.161	136.684	197.425	106.42	133.968	153.292	124.567
g10858	0	-0.179264	0.686876	8.5439	0.0932938	9565	7925	6740	12526	7314	8435	7921	6268	7626	13278	7353	7174	3742	7882	6364	7222	6613	8541	460.524	442.408	286.45	413.58	409.082	397.606	415.298	399.622	377.071	405.643	297.794	317.206	365.597	254.806	334.282	375.443	408.923	438.19
g10859	0	0.933364	0.642282	-2.51741	0.0704051	1	2	2	1	5	1	6	1	4	2	14	6	2	17	4	4	3	2	0.048	0.112	0.085	0.033	0.28	0.047	0.315	0.064	0.198	0.061	0.567	0.265	0.195	0.55	0.21	0.208	0.186	0.103
g1086	0	-0.209814	0.945877	0.793403	0.596406	22	27	27	28	53	45	103	26	58	47	19	17	7	32	82	53	40	60	1.059	1.507	1.148	0.924	2.964	2.121	5.4	1.658	2.868	1.436	0.769	0.752	0.684	1.034	4.307	2.755	2.473	3.078
g10860	0	-0.0295369	0.975996	5.18717	0.782398	810	587	686	1086	517	806	989	661	785	1138	777	874	333	825	746	821	720	724	38.999	32.769	29.155	35.857	28.916	37.993	51.853	42.143	38.815	34.766	31.468	38.645	32.534	26.67	39.185	42.681	44.522	37.144
g10861	0	0.353629	0.86817	1.57984	0.32259	48	76	107	41	30	52	67	50	33	37	89	149	57	79	69	57	89	59	2.311	4.243	4.548	1.354	1.678	2.451	3.513	3.188	1.632	1.13	3.604	6.588	5.569	2.554	3.624	2.963	5.503	3.027
g10862	0	0.00600685	0.993988	6.10104	0.970154	2220	1227	999	1581	1058	1218	1841	1110	1794	2357	1498	1573	524	1351	1318	1680	1304	2003	106.886	68.497	42.458	52.201	59.175	57.414	96.524	70.769	88.705	72.006	60.669	69.552	51.195	43.675	69.231	87.337	80.634	102.762
g10863	0	1.05011	0.815941	-3.79356	0.226066	0	14	1	4	0	0	0	0	0	16	7	0	0	1	8	0	0	7	0	0.782	0.043	0.132	0	0	0	0	0	0.489	0.283	0	0	0.032	0.42	0	0	0.359
g10864	0	0.0978515	0.975996	4.03488	0.804843	253	594	218	668	178	396	514	291	182	443	466	400	181	1723	156	458	155	240	12.181	33.16	9.265	22.056	9.956	18.666	26.949	18.553	8.999	13.534	18.873	17.686	17.684	55.701	8.194	23.81	9.585	12.313
g10865	0	0.873136	0.685051	2.65812	0.0920462	185	128	794	107	47	55	55	47	40	326	313	333	109	329	68	69	274	111	8.907	7.146	33.745	3.533	2.629	2.593	2.884	2.997	1.978	9.959	12.676	14.724	10.649	10.636	3.572	3.587	16.943	5.695
g10866	0	-0.0510236	0.972456	1.58503	0.750735	61	35	74	76	39	66	69	55	97	93	57	58	42	57	65	64	58	67	2.937	1.954	3.145	2.509	2.181	3.111	3.618	3.507	4.796	2.841	2.308	2.565	4.103	1.843	3.414	3.327	3.587	3.437
g10867	0	-0.0953449	0.948487	3.81959	0.608549	462	178	305	372	223	271	306	236	362	349	218	218	207	263	369	384	353	294	22.244	9.937	12.963	12.283	12.473	12.774	16.044	15.046	17.899	10.662	8.829	9.639	20.224	8.502	19.382	19.963	21.828	15.083
g10868	0	0.110324	0.97198	3.56323	0.746231	230	106	202	508	241	356	232	162	177	277	202	135	171	136	664	501	275	345	11.074	5.917	8.585	16.773	13.479	16.781	12.164	10.328	8.752	8.462	8.181	5.969	16.707	4.397	34.878	26.045	17.005	17.7
g10869	0	0.145436	0.975131	2.84019	0.773655	97	82	73	191	268	35	349	410	173	405	99	58	39	204	116	131	440	288	4.67	4.578	3.103	6.306	14.99	1.65	18.298	26.14	8.554	12.373	4.009	2.565	3.81	6.595	6.093	6.81	27.208	14.776
g1087	0	-0.0981601	0.898076	8.20373	0.409437	6908	5750	7546	8204	4463	6041	6689	4218	7286	13589	6962	4955	2512	5397	5708	5448	5214	8187	332.598	320.99	320.705	270.877	249.622	284.758	350.705	268.922	360.26	415.144	281.959	219.09	245.425	174.472	299.824	283.22	322.414	420.028
g10870	0	0.0384304	0.98573	3.63871	0.907834	142	188	239	281	313	267	254	395	307	450	149	440	53	184	174	307	689	415	6.837	10.495	10.158	9.278	17.507	12.586	13.317	25.184	15.18	13.747	6.034	19.455	5.178	5.948	9.14	15.96	42.605	21.291
g10871	0	0.00561167	0.993228	4.38012	0.955767	501	370	394	643	307	473	401	375	417	642	461	468	209	448	393	442	480	466	24.122	20.655	16.745	21.23	17.171	22.296	21.024	23.908	20.619	19.613	18.67	20.693	20.419	14.483	20.643	22.978	29.681	23.908
g10872	0	-0.335856	0.659809	2.04266	0.0799924	103	58	84	107	87	123	101	74	133	149	42	80	39	98	75	66	74	106	4.959	3.238	3.57	3.533	4.866	5.798	5.295	4.718	6.576	4.552	1.701	3.537	3.81	3.168	3.94	3.431	4.576	5.438
g10873	0	0.151806	0.730645	6.03739	0.131357	1167	1065	1613	1705	1237	1289	1148	1064	1292	2553	1744	1592	608	2498	1251	1253	1077	1336	56.187	59.453	68.553	56.295	69.187	60.76	60.19	67.836	63.884	77.994	70.631	70.392	59.402	80.754	65.711	65.139	66.598	68.542
g10874	0	-0.289132	0.854807	8.86335	0.289082	12675	11611	11341	14500	7086	10226	12439	6033	10473	21055	15366	16230	1732	12150	4161	7363	10886	8495	610.26	648.177	481.993	478.757	396.329	482.029	652.177	384.639	517.842	643.23	622.318	717.626	169.218	392.781	218.565	382.773	673.149	435.83
g10875	0	-0.464324	0.923544	4.51066	0.504723	141	160	485	257	1165	358	1458	1525	2166	1792	190	126	76	212	495	276	1043	1955	6.789	8.932	20.613	8.486	65.16	16.875	76.443	97.228	107.099	54.746	7.695	5.571	7.425	6.853	26.001	14.348	64.495	100.3
g10876	0	-0.272595	0.901198	-0.780336	0.422507	6	6	12	24	26	8	15	15	15	20	7	8	5	13	11	16	18	6	0.289	0.335	0.51	0.792	1.454	0.377	0.786	0.956	0.742	0.611	0.283	0.354	0.489	0.42	0.578	0.832	1.113	0.308
g10877	0	-0.00282027	0.996743	8.09794	0.984365	7604	4980	4852	6509	4042	5200	6612	4700	7012	9148	4162	6419	3226	5151	5538	6515	5854	6537	366.108	278.005	206.21	214.912	226.074	245.115	346.667	299.652	346.712	279.471	168.56	283.823	315.183	166.52	290.894	338.689	361.989	335.376
g10878	0	0.188033	0.951402	4.62573	0.634765	703	290	1009	588	530	1103	156	259	349	439	594	1465	394	448	1300	551	183	524	33.847	16.189	42.883	19.414	29.644	51.993	8.179	16.513	17.256	13.411	24.057	64.776	38.494	14.483	68.285	28.644	11.316	26.883
g10879	0	-0.00505355	0.997612	-0.716388	0.990579	4	5	16	15	6	28	23	11	19	7	28	9	8	15	18	5	13	23	0.193	0.279	0.68	0.495	0.336	1.32	1.206	0.701	0.939	0.214	1.134	0.398	0.782	0.485	0.945	0.26	0.804	1.18
g1088	0	-0.073881	0.948187	4.13565	0.604681	419	330	468	446	269	376	365	246	504	682	519	371	139	462	318	226	224	566	20.173	18.422	19.89	14.726	15.046	17.724	19.137	15.684	24.921	20.835	21.019	16.404	13.58	14.935	16.704	11.749	13.851	29.038
g10880	0	-0.493656	0.682202	0.796293	0.0899242	47	23	37	37	33	44	57	52	55	58	21	16	23	19	47	45	24	42	2.263	1.284	1.573	1.222	1.846	2.074	2.989	3.315	2.719	1.772	0.85	0.707	2.247	0.614	2.469	2.339	1.484	2.155
g10881	0	0.125037	0.955876	6.06762	0.643914	1725	1062	808	1972	918	887	1862	1383	1856	2831	901	869	713	1250	1226	2043	2468	2195	83.053	59.285	34.34	65.111	51.345	41.811	97.625	88.174	91.771	86.487	36.49	38.424	69.661	40.41	64.398	106.207	152.612	112.613
g10882	0	0.295719	0.862621	2.48812	0.309987	106	58	92	185	116	94	105	101	129	420	89	84	28	96	156	121	190	238	5.104	3.238	3.91	6.108	6.488	4.431	5.505	6.439	6.378	12.831	3.604	3.714	2.736	3.103	8.194	6.29	11.749	12.21
g10883	0	-0.205702	0.898264	2.37108	0.410278	103	56	115	172	100	131	135	161	99	211	80	71	31	77	129	76	162	178	4.959	3.126	4.888	5.679	5.593	6.175	7.078	10.265	4.895	6.446	3.24	3.139	3.029	2.489	6.776	3.951	10.017	9.132
g10884	0	-0.129653	0.933754	2.3408	0.545294	173	100	79	194	88	112	89	73	94	84	125	112	54	137	123	134	87	90	8.329	5.582	3.358	6.405	4.922	5.279	4.666	4.654	4.648	2.566	5.062	4.952	5.276	4.429	6.461	6.966	5.38	4.617
g10885	0	-0.129696	0.839978	6.49922	0.273478	2460	1344	1981	1991	1539	2059	2556	1574	2218	3013	1942	1920	789	1585	1740	1933	1642	2326	118.441	75.028	84.193	65.738	86.078	97.056	134.011	100.352	109.67	92.047	78.65	84.895	77.086	51.239	91.397	100.489	101.535	119.334
g10886	0	-0.21267	0.969442	-2.49505	0.731668	2	0	3	5	1	4	13	8	11	11	5	2	2	6	1	8	0	3	0.096	0	0.128	0.165	0.056	0.189	0.682	0.51	0.544	0.336	0.202	0.088	0.195	0.194	0.053	0.416	0	0.154
g10887	0	-0.277593	0.902447	-5.05198	0.43576	0	0	0	2	0	0	0	0	1	1	0	0	0	0	0	0	0	0	0	0	0	0.066	0	0	0	0	0.049	0.031	0	0	0	0	0	0	0	0
g10888	0	0.431999	0.90096	-4.80797	0.416362	0	0	0	0	0	0	3	0	0	0	0	0	0	0	1	1	2	1	0	0	0	0	0	0	0.157	0	0	0	0	0	0	0	0.053	0.052	0.124	0.051
g10889	0	0.488392	0.910378	-4.48206	0.453696	0	0	0	0	3	0	3	0	0	0	0	0	0	4	2	2	0	2	0	0	0	0	0.168	0	0.157	0	0	0	0	0	0	0.129	0.105	0.104	0	0.103
g1089	0	0.234004	0.423387	4.37418	0.0130883	359	328	427	599	382	398	390	324	358	780	535	415	225	571	448	464	461	453	17.285	18.31	18.148	19.778	21.366	18.761	20.448	20.657	17.701	23.829	21.667	18.35	21.983	18.459	23.532	24.122	28.506	23.241
g10890	0	0.33682	0.906651	-2.32843	0.448164	2	1	1	3	3	5	9	2	10	5	3	3	5	3	9	7	2	4	0.096	0.056	0.043	0.099	0.168	0.236	0.472	0.128	0.494	0.153	0.121	0.133	0.489	0.097	0.473	0.364	0.124	0.205
g10891	0	-0.540221	0.89835	-3.79863	0.411995	2	5	0	8	0	2	1	0	2	0	1	3	1	0	3	1	0	1	0.096	0.279	0	0.264	0	0.094	0.052	0	0.099	0	0.04	0.133	0.098	0	0.158	0.052	0	0.051
g10892	0	0.214182	0.966941	-4.18379	0.713264	2	0	0	1	0	1	2	0	1	0	7	1	0	2	0	1	2	0	0.096	0	0	0.033	0	0.047	0.105	0	0.049	0	0.283	0.044	0	0.065	0	0.052	0.124	0
g10893	0	-0.016987	0.993729	-2.98856	0.964614	1	1	4	7	1	1	2	3	3	4	2	2	0	1	5	3	3	3	0.048	0.056	0.17	0.231	0.056	0.047	0.105	0.191	0.148	0.122	0.081	0.088	0	0.032	0.263	0.156	0.186	0.154
g10894	0	0.0606896	0.978925	0.188665	0.828351	37	21	20	47	15	14	19	12	34	32	21	23	10	52	24	36	28	12	1.781	1.172	0.85	1.552	0.839	0.66	0.996	0.765	1.681	0.978	0.85	1.017	0.977	1.681	1.261	1.871	1.731	0.616
g10895	0	0.396435	0.895797	-3.14663	0.400792	2	1	1	0	2	3	3	1	4	7	2	3	1	2	1	7	1	1	0.096	0.056	0.043	0	0.112	0.141	0.157	0.064	0.198	0.214	0.081	0.133	0.098	0.065	0.053	0.364	0.062	0.051
g10896	0	-0.343222	0.918019	-2.12123	0.480346	4	2	1	9	4	3	15	13	6	9	2	3	1	2	3	5	5	11	0.193	0.112	0.043	0.297	0.224	0.141	0.786	0.829	0.297	0.275	0.081	0.133	0.098	0.065	0.158	0.26	0.309	0.564
g10897	0	-0.161716	0.931632	2.75324	0.539664	139	120	106	143	138	133	228	153	229	322	97	87	30	143	111	147	183	242	6.692	6.699	4.505	4.722	7.719	6.269	11.954	9.755	11.323	9.837	3.928	3.847	2.931	4.623	5.83	7.642	11.316	12.416
g10898	0	-0.131342	0.939496	2.96045	0.557896	166	122	147	193	117	198	221	191	174	293	88	139	61	135	145	154	254	257	7.992	6.811	6.248	6.372	6.544	9.333	11.587	12.177	8.604	8.951	3.564	6.146	5.96	4.364	7.616	8.006	15.706	13.185
g10899	0	-0.254559	0.839978	1.0104	0.2733	53	38	37	74	35	27	60	37	53	49	24	46	16	33	41	47	49	58	2.552	2.121	1.573	2.443	1.958	1.273	3.146	2.359	2.621	1.497	0.972	2.034	1.563	1.067	2.154	2.443	3.03	2.976
g109	0	1.05046	0.82001	3.64877	0.236597	100	46	141	148	175	143	294	108	1236	334	242	60	1739	101	3259	1574	113	486	4.815	2.568	5.993	4.887	9.788	6.741	15.414	6.886	61.115	10.204	9.801	2.653	169.902	3.265	171.185	81.826	6.987	24.934
g1090	0	0.0905201	0.880575	5.05905	0.352391	686	473	743	859	494	659	661	596	860	1360	748	701	377	638	668	706	727	772	33.029	26.405	31.578	28.362	27.63	31.064	34.656	37.998	42.523	41.548	30.294	30.995	36.833	20.625	35.088	36.702	44.955	39.607
g10900	0	-0.364692	0.862621	-5.18098	0.310925	0	0	0	0	0	0	1	0	1	0	0	0	0	0	0	0	0	0	0	0	0	0	0	0	0.052	0	0.049	0	0	0	0	0	0	0	0	0
g10901	0	-0.217409	0.914174	3.74267	0.459763	402	166	180	518	166	284	265	403	518	287	369	260	74	150	399	502	222	338	19.355	9.267	7.65	17.103	9.285	13.387	13.894	25.694	25.613	8.768	14.944	11.496	7.23	4.849	20.958	26.097	13.728	17.341
g10902	0	-0.129034	0.975996	3.15003	0.78776	493	47	114	700	107	107	184	410	241	465	424	211	22	79	326	228	103	207	23.736	2.624	4.845	23.112	5.985	5.044	9.647	26.14	11.916	14.206	17.172	9.33	2.149	2.554	17.124	11.853	6.369	10.62
g10903	0	-0.189552	0.958082	0.809215	0.664014	74	22	11	76	13	30	38	51	119	52	48	31	27	13	49	45	30	33	3.563	1.228	0.468	2.509	0.727	1.414	1.992	3.252	5.884	1.589	1.944	1.371	2.638	0.42	2.574	2.339	1.855	1.693
g10904	0	-0.260727	0.940245	-4.87588	0.561675	0	0	0	0	1	0	2	0	1	1	0	0	0	0	0	0	1	0	0	0	0	0	0.056	0	0.105	0	0.049	0.031	0	0	0	0	0	0	0.062	0
g10905	0	-0.242856	0.924093	-0.321426	0.509216	28	14	17	14	4	26	29	14	31	13	20	31	5	17	10	30	10	15	1.348	0.782	0.723	0.462	0.224	1.226	1.52	0.893	1.533	0.397	0.81	1.371	0.489	0.55	0.525	1.56	0.618	0.77
g10906	0	-0.154268	0.975996	-4.85979	0.780065	1	0	0	0	0	0	5	0	0	0	0	0	0	0	2	1	0	0	0.048	0	0	0	0	0	0.262	0	0	0	0	0	0	0	0.105	0.052	0	0
g10907	0	0.100888	0.918019	5.75983	0.473159	913	1204	1522	1482	748	986	959	933	1079	2204	1329	1193	700	1998	913	796	950	1097	43.958	67.213	64.685	48.932	41.837	46.478	50.28	59.484	53.352	67.332	53.824	52.75	68.391	64.591	47.957	41.381	58.744	56.281
g10908	0	-0.109584	0.928855	12.6045	0.527971	98350	111813	143721	196519	82690	122431	179003	131658	156691	275463	139489	123598	46696	138559	97360	98790	150767	156039	4735.23	6241.89	6108.15	6488.6	4624.96	5771.1	9385.13	8393.97	7747.66	8415.39	5649.26	5465.01	4562.24	4479.28	5114.03	5135.7	9322.86	8005.47
g10909	0	-0.488204	0.50023	8.17892	0.0277449	4959	7773	6540	15050	4982	8057	6469	6428	6104	9641	5385	4283	1589	4377	5200	4762	6072	9385	238.76	433.923	277.95	496.916	278.65	379.788	339.17	409.822	301.815	294.533	218.091	189.377	155.247	141.498	273.14	247.558	375.469	481.49
g1091	0	0.115345	0.918019	6.50743	0.473247	1665	1295	2408	2300	1898	2227	1713	1323	1541	3895	3453	2013	630	3613	1582	1497	1761	1627	80.164	72.293	102.34	75.941	106.158	104.975	89.813	84.349	76.195	118.992	139.845	89.007	61.552	116.8	83.098	77.823	108.894	83.472
g10910	0	0.0376769	0.975996	6.98599	0.809873	2089	2496	3545	4101	2148	2548	2198	2346	2077	5147	3793	2560	1234	5368	2376	1972	2160	1943	100.579	139.338	150.663	135.406	120.141	120.107	115.241	149.571	102.698	157.241	153.615	113.193	120.563	173.535	124.804	102.516	133.566	99.684
g10911	0	0.0771044	0.905373	7.02271	0.4429	2581	2474	3880	3751	2002	2458	2293	1984	2419	5269	3438	3104	1398	4083	2334	2223	2097	2603	124.267	138.11	164.9	123.849	111.975	115.864	120.222	126.492	119.609	160.968	139.238	137.247	136.586	131.994	122.598	115.565	129.671	133.545
g10912	0	-0.421465	0.806365	-1.18793	0.20874	12	6	12	7	11	19	11	7	8	7	10	5	6	8	14	8	11	3	0.578	0.335	0.51	0.231	0.615	0.896	0.577	0.446	0.396	0.214	0.405	0.221	0.586	0.259	0.735	0.416	0.68	0.154
g10913	0	0.0590852	0.937467	6.83385	0.552833	2863	1974	2456	3487	1943	2390	1769	1904	2245	3228	2653	2760	1472	2609	2841	2447	1707	2367	137.844	110.197	104.38	115.133	108.675	112.659	92.749	121.391	111.005	98.615	107.446	122.036	143.816	84.343	149.229	127.21	105.554	121.437
g10914	0	0.182758	0.552572	4.94155	0.0398183	629	484	662	887	521	587	564	415	645	968	905	700	356	998	647	665	505	612	30.284	27.019	28.135	29.287	29.14	27.67	29.571	26.459	31.892	29.572	36.652	30.951	34.782	32.263	33.985	34.571	31.227	31.398
g10915	0	-0.110789	0.8809	3.14609	0.353322	177	213	214	264	168	158	216	156	157	277	228	169	75	205	185	147	167	193	8.522	11.891	9.095	8.717	9.396	7.448	11.325	9.946	7.763	8.462	9.234	7.473	7.328	6.627	9.717	7.642	10.327	9.902
g10916	0	0.0186498	0.979586	5.42341	0.838016	804	734	940	1123	703	1015	838	679	1097	1394	779	924	524	1100	819	926	771	1045	38.71	40.975	39.95	37.079	39.32	47.845	43.936	43.29	54.242	42.587	31.549	40.856	51.195	35.56	43.02	48.139	47.676	53.613
g10917	0	-0.246905	0.82371	2.18394	0.245336	151	87	131	92	93	113	129	66	101	191	121	80	15	136	116	64	64	96	7.27	4.857	5.568	3.038	5.202	5.327	6.763	4.208	4.994	5.835	4.9	3.537	1.466	4.397	6.093	3.327	3.958	4.925
g10918	0	0.00518568	0.995372	7.92946	0.980231	5378	4629	7462	8728	4311	5140	3772	3073	4289	8466	8489	8332	2014	10763	3501	3916	4367	2703	258.933	258.411	317.135	288.178	241.12	242.287	197.766	195.922	212.072	258.636	343.802	368.408	196.77	347.942	183.897	203.577	270.039	138.675
g10919	0	0.075014	0.96042	5.93016	0.678032	1380	965	1717	1954	1056	1176	1104	820	1117	2340	2126	1537	534	3143	1142	753	828	1068	66.443	53.871	72.973	64.517	59.063	55.434	57.883	52.28	55.231	71.487	86.102	67.96	52.172	101.606	59.986	39.145	51.2	54.793
g1092	0	-0.116027	0.930054	2.88815	0.532872	203	98	130	273	136	163	164	123	174	225	202	111	51	104	179	180	167	215	9.774	5.471	5.525	9.014	7.607	7.683	8.599	7.842	8.604	6.874	8.181	4.908	4.983	3.362	9.402	9.357	10.327	11.03
g10920	0	0.0196513	0.975996	5.26345	0.806632	822	539	978	1085	854	759	676	597	822	1239	803	806	473	908	899	744	648	882	39.577	30.089	41.565	35.824	47.765	35.777	35.443	38.062	40.644	37.851	32.521	35.638	46.213	29.353	47.222	38.678	40.07	45.25
g10921	0	0.0641976	0.951065	3.06139	0.629166	134	86	190	221	193	203	151	166	210	336	200	181	76	180	172	156	168	199	6.452	4.801	8.075	7.297	10.795	9.569	7.917	10.583	10.384	10.265	8.1	8.003	7.425	5.819	9.035	8.11	10.388	10.21
g10922	0	0.159085	0.889936	5.4524	0.380567	1095	715	1090	1397	789	765	641	650	729	1411	1543	1169	507	2128	886	727	593	614	52.721	39.914	46.325	46.126	44.13	36.06	33.608	41.441	36.046	43.106	62.491	51.689	49.534	68.793	46.539	37.794	36.669	31.501
g10923	0	0.0316776	0.975996	3.87841	0.781164	314	266	399	445	296	258	291	208	261	479	405	402	146	483	252	261	226	279	15.118	14.849	16.958	14.693	16.556	12.161	15.257	13.261	12.905	14.633	16.402	17.775	14.264	15.614	13.237	13.568	13.975	14.314
g10924	0	-0.0897022	0.829725	6.13736	0.253945	1604	1336	1599	2277	1332	1522	1331	1115	1459	2154	1481	1518	775	1404	1419	1488	1354	1410	77.227	74.581	67.958	75.181	74.501	71.743	69.784	71.088	72.141	65.805	59.98	67.12	75.718	45.388	74.536	77.355	83.726	72.339
g10925	0	-0.45884	0.919151	-0.543427	0.487343	11	23	13	30	3	9	67	17	28	89	9	18	0	11	5	7	37	26	0.53	1.284	0.553	0.991	0.168	0.424	3.513	1.084	1.384	2.719	0.364	0.796	0	0.356	0.263	0.364	2.288	1.334
g10926	0	-0.149239	0.928217	3.42907	0.521223	268	331	180	474	109	179	331	157	284	399	345	239	56	283	139	211	183	242	12.903	18.478	7.65	15.65	6.097	8.438	17.354	10.01	14.043	12.189	13.972	10.568	5.471	9.149	7.301	10.969	11.316	12.416
g10927	0	0.884423	0.58695	3.10496	0.0543115	104	56	405	57	176	400	78	67	168	217	266	854	125	173	246	254	287	160	5.007	3.126	17.213	1.882	9.844	18.855	4.09	4.272	8.307	6.629	10.773	37.76	12.213	5.593	12.922	13.204	17.747	8.209
g10928	0	0.105672	0.915633	7.59667	0.465865	3909	3484	4746	5329	2909	3437	3767	2870	4303	7927	6685	5066	1638	7621	2893	2763	3617	3801	188.206	194.492	201.705	175.951	162.704	162.012	197.504	182.979	212.764	242.17	270.74	223.998	160.034	246.369	151.961	143.637	223.662	195.007
g10929	0	-0.040535	0.973278	6.88295	0.762733	3496	1981	2746	3218	2698	2604	1956	1826	1995	3328	3511	3352	1298	3614	2319	1706	1630	2203	168.321	110.588	116.705	106.251	150.903	122.746	102.553	116.418	98.644	101.67	142.194	148.212	126.816	116.832	121.81	88.688	100.793	113.023
g1093	0	-0.197388	0.924647	1.71636	0.514962	71	37	111	68	104	129	80	37	74	219	78	59	16	37	118	37	65	70	3.418	2.066	4.718	2.245	5.817	6.081	4.194	2.359	3.659	6.69	3.159	2.609	1.563	1.196	6.198	1.923	4.019	3.591
g10930	0	0.063912	0.948487	3.3217	0.612825	248	183	166	244	184	161	207	192	226	296	237	245	132	284	225	169	149	217	11.94	10.216	7.055	8.056	10.291	7.589	10.853	12.241	11.175	9.043	9.598	10.833	12.897	9.181	11.819	8.786	9.214	11.133
g10931	0	0.783634	0.534733	6.09156	0.034156	1934	737	965	1682	745	831	1232	675	1481	1569	1242	3362	2375	1370	3107	4066	900	960	93.116	41.143	41.013	55.536	41.669	39.171	64.594	43.035	73.229	47.933	50.301	148.654	232.04	44.289	163.201	211.375	55.653	49.252
g10932	0	0.0186253	0.984352	6.94279	0.879402	3038	2244	2278	3737	1886	2377	2646	1844	2988	3927	2512	2687	1263	1943	2868	2950	2501	3232	146.27	125.27	96.815	123.387	105.486	112.046	138.73	117.566	147.743	119.97	101.735	118.808	123.396	62.813	150.647	153.359	154.652	165.815
g10933	0	0.0984057	0.885507	7.90075	0.362758	6018	4100	5434	7618	4627	4967	3692	3366	3983	8126	6038	5173	2955	7689	5201	4536	3660	4533	289.747	228.88	230.945	251.529	258.794	234.132	193.572	214.602	196.941	248.249	244.537	228.729	288.706	248.567	273.193	235.809	226.321	232.562
g10934	0	0.044981	0.940245	5.98822	0.562477	1482	1091	1288	1929	1024	1392	1069	1034	1403	2030	1385	1489	684	1373	1353	1412	1267	1338	71.354	60.904	54.74	63.691	57.274	65.616	56.048	65.924	69.372	62.016	56.092	65.838	66.827	44.386	71.069	73.404	78.346	68.645
g10935	0	0.117492	0.729582	5.57826	0.124022	974	728	1191	1289	850	866	936	700	1054	1735	1121	1310	413	1206	1005	891	1051	1025	46.895	40.64	50.618	42.56	47.542	40.821	49.075	44.629	52.116	53.004	45.4	57.923	40.35	38.987	52.79	46.32	64.99	52.587
g10936	0	-0.338204	0.753809	3.54152	0.143794	478	191	213	266	393	273	258	211	302	502	230	366	42	298	213	178	208	158	23.014	10.662	9.053	8.783	21.981	12.869	13.527	13.452	14.933	15.336	9.315	16.183	4.103	9.634	11.188	9.254	12.862	8.106
g10937	0	0.0648939	0.88603	6.49733	0.366126	1868	1428	2148	2880	1662	1985	1464	1396	1810	2974	1946	1943	982	2492	2019	1742	1726	1932	89.938	79.717	91.29	95.091	92.958	93.568	76.758	89.003	89.496	90.856	78.812	85.912	95.942	80.56	106.052	90.56	106.729	99.12
g10938	0	0.0223875	0.984677	6.56391	0.893018	2689	1661	1379	2336	1545	1983	1848	1656	2616	2235	2223	1950	1052	1596	2310	3046	1652	2236	129.467	92.724	58.608	77.129	86.414	93.474	96.891	105.58	129.349	68.279	90.031	86.221	102.781	51.595	121.337	158.349	102.153	114.716
g10939	0	-0.0102205	0.988045	5.99132	0.929031	1384	1059	1198	1524	1069	1332	1435	1095	1793	1937	1485	1479	663	1021	1426	1355	1276	1542	66.635	59.118	50.915	50.319	59.791	62.787	75.237	69.813	88.656	59.175	60.142	65.395	64.776	33.007	74.903	70.441	78.903	79.111
g1094	0	0.0822004	0.957032	6.08594	0.649813	1422	1234	2019	1680	1410	1451	1096	890	1215	2358	2141	1775	646	3503	1005	1172	1185	937	68.465	68.887	85.808	55.47	78.863	68.397	57.463	56.743	60.076	72.037	86.71	78.483	63.115	113.244	52.79	60.928	73.276	48.072
g10940	0	0.000356303	0.998759	6.05653	0.996829	1387	1012	1816	2028	1321	1590	943	1106	1370	2380	1414	1343	778	1821	1362	1244	1183	1332	66.78	56.494	77.18	66.96	73.885	74.949	49.442	70.514	67.74	72.709	57.267	59.382	76.011	58.869	71.542	64.671	73.152	68.337
g10941	0	0.0113135	0.984677	6.57744	0.89665	1829	1586	2593	2263	1945	2025	1872	1618	1875	3887	2364	1944	954	2899	1729	1658	1594	2055	88.06	88.537	110.203	74.719	108.786	95.454	98.149	103.157	92.71	118.748	95.741	85.956	93.207	93.718	90.819	86.193	98.567	105.43
g10942	0	1.83683	0.362387	3.93091	0.00639877	105	38	100	248	153	205	141	108	1216	672	220	769	1269	197	881	1511	384	925	5.055	2.121	4.25	8.188	8.557	9.663	7.393	6.886	60.126	20.53	8.91	34.002	123.982	6.369	46.276	78.551	23.745	47.456
g10943	0	0.108363	0.898812	5.87962	0.413403	1456	845	1045	1641	1081	1276	996	911	1392	1936	1132	1147	718	1098	1535	1741	955	1568	70.102	47.172	44.413	54.182	60.462	60.148	52.22	58.082	68.828	59.145	45.846	50.716	70.149	35.496	80.629	90.508	59.054	80.445
g10944	0	-0.174499	0.762423	3.60539	0.158973	270	239	273	401	275	243	200	231	276	355	305	217	126	386	205	230	216	192	13	13.342	11.603	13.24	15.381	11.454	10.486	14.728	13.647	10.845	12.352	9.595	12.31	12.478	10.768	11.957	13.357	9.85
g10945	0	0.0767337	0.934963	5.82582	0.548402	1421	1076	1451	1774	874	1041	879	843	1090	1700	1584	1643	695	1903	1020	972	995	892	68.417	60.067	61.668	58.573	48.884	49.07	46.086	53.746	53.896	51.935	64.151	72.647	67.902	61.519	53.578	50.53	61.527	45.763
g10946	0	-0.210566	0.754956	3.64637	0.146014	310	181	361	305	277	274	278	276	267	344	320	335	89	407	181	173	213	262	14.925	10.104	15.343	10.07	15.493	12.916	14.576	17.597	13.202	10.509	12.96	14.812	8.695	13.157	9.507	8.994	13.171	13.442
g10947	0	-0.57951	0.814752	6.06457	0.222907	776	2395	3982	2647	1505	1417	1923	1288	1032	3991	3196	2332	161	2394	521	256	1510	1185	37.362	133.699	169.235	87.398	84.177	66.794	100.823	82.118	51.028	121.925	129.437	103.112	15.73	77.392	27.367	13.308	93.373	60.796
g10948	0	-0.0218444	0.984677	11.7176	0.894151	47133	70725	90774	110049	58736	89573	56803	64618	55241	144231	74453	54566	32934	114842	60309	68502	63442	61199	2269.3	3948.18	3857.9	3633.56	3285.18	4222.26	2978.18	4119.77	2731.42	4406.26	3015.32	2412.69	3217.68	3712.57	3167.85	3561.15	3923.01	3139.77
g10949	0	-0.123492	0.981609	-3.94441	0.853184	3	3	0	1	0	2	6	0	0	2	0	0	0	0	4	2	1	3	0.144	0.167	0	0.033	0	0.094	0.315	0	0	0.061	0	0	0	0	0.21	0.104	0.062	0.154
g1095	0	0.233702	0.914968	0.885009	0.464106	18	16	33	30	22	44	64	60	61	46	52	51	14	27	56	60	46	42	0.867	0.893	1.403	0.991	1.23	2.074	3.356	3.825	3.016	1.405	2.106	2.255	1.368	0.873	2.942	3.119	2.844	2.155
g10950	0	-0.226794	0.889936	-0.923091	0.381071	17	5	12	14	12	10	9	10	16	14	10	10	5	9	7	21	5	14	0.818	0.279	0.51	0.462	0.671	0.471	0.472	0.638	0.791	0.428	0.405	0.442	0.489	0.291	0.368	1.092	0.309	0.718
g10951	0	-1.37973	0.552977	-2.92628	0.0406675	6	0	2	4	6	4	12	3	11	4	0	1	0	1	0	3	2	9	0.289	0	0.085	0.132	0.336	0.189	0.629	0.191	0.544	0.122	0	0.044	0	0.032	0	0.156	0.124	0.462
g10952	0	-0.480265	0.645517	1.2179	0.0722709	118	35	42	49	59	48	68	37	74	56	32	59	28	29	30	59	38	51	5.681	1.954	1.785	1.618	3.3	2.263	3.565	2.359	3.659	1.711	1.296	2.609	2.736	0.938	1.576	3.067	2.35	2.617
g10953	0	-0.520404	0.739204	0.910775	0.135373	150	40	33	59	28	27	53	28	54	38	59	42	29	35	39	47	12	18	7.222	2.233	1.403	1.948	1.566	1.273	2.779	1.785	2.67	1.161	2.389	1.857	2.833	1.131	2.049	2.443	0.742	0.923
g10954	0	-0.00448033	0.993729	5.85146	0.963705	1467	1081	1247	1840	1119	1232	928	854	1101	1563	1273	1360	707	1567	1366	1120	887	1152	70.631	60.346	52.998	60.753	62.587	58.074	48.655	54.447	54.439	47.75	51.556	60.134	69.075	50.657	71.752	58.224	54.849	59.103
g10955	0	0.114704	0.862621	4.75083	0.31118	711	443	586	592	497	499	457	419	600	762	711	624	330	913	588	405	455	643	34.232	24.73	24.905	19.546	27.798	23.522	23.961	26.714	29.667	23.279	28.795	27.591	32.241	29.515	30.886	21.054	28.135	32.989
g10956	0	0.495324	0.909717	-1.70832	0.452747	16	5	6	26	0	1	4	7	6	10	5	5	5	3	3	42	5	17	0.77	0.279	0.255	0.858	0	0.047	0.21	0.446	0.297	0.305	0.202	0.221	0.489	0.097	0.158	2.183	0.309	0.872
g10957	0	-0.309214	0.756648	4.52683	0.153933	1259	446	399	474	436	492	504	409	577	467	427	473	288	538	408	619	294	458	60.617	24.898	16.958	15.65	24.386	23.192	26.425	26.076	28.53	14.267	17.293	20.914	28.138	17.392	21.431	32.179	18.18	23.497
g10958	0	0.00128467	0.997612	5.56412	0.989834	805	715	1064	1230	906	1111	910	914	1122	1720	898	848	576	1171	985	914	945	1068	38.758	39.914	45.22	40.612	50.674	52.37	47.711	58.273	55.478	52.546	36.369	37.495	56.276	37.856	51.739	47.515	58.435	54.793
g10959	0	-0.0618246	0.919151	6.53801	0.491847	2042	1459	2084	2690	1773	2038	1709	1738	2146	2974	2078	1688	900	1722	2069	2076	1857	2177	98.316	81.448	88.57	88.818	99.166	96.066	89.603	110.808	106.11	90.856	84.158	74.637	87.931	55.668	108.678	107.923	114.83	111.689
g1096	0	-0.0945494	0.902447	4.77016	0.438055	787	625	621	901	542	610	442	353	491	768	693	702	225	772	563	489	430	525	37.892	34.89	26.393	29.749	30.315	28.754	23.174	22.506	24.278	23.462	28.066	31.04	21.983	24.957	29.573	25.421	26.59	26.935
g10960	0	0.219668	0.85496	7.16267	0.290224	2169	3292	4376	4454	1735	2573	2787	2061	2107	6558	4960	3583	1403	6844	2063	1937	2810	2776	104.43	183.774	185.98	147.061	97.041	121.285	146.123	131.401	104.182	200.347	200.878	158.426	137.074	221.25	108.363	100.697	173.76	142.421
g10961	0	0.0027651	0.9971	5.72821	0.988427	1234	840	873	1312	856	921	1237	1064	1611	1504	974	895	586	724	1422	1388	1289	1568	59.413	46.892	37.103	43.319	47.877	43.414	64.856	67.836	79.657	45.947	39.447	39.573	57.253	23.405	74.693	72.157	79.707	80.445
g10962	0	-0.0710965	0.909717	8.22335	0.453043	7096	5326	7373	8485	5512	7442	4977	4497	6644	8561	9403	7259	2693	7885	5378	5584	4687	5831	341.649	297.321	313.353	280.155	308.294	350.798	260.944	286.71	328.516	261.539	380.818	320.964	263.109	254.903	282.49	290.29	289.826	299.155
g10963	0	-0.101701	0.86051	4.62132	0.302158	468	382	658	750	501	599	455	474	501	1031	585	460	229	676	430	397	401	521	22.533	21.325	27.965	24.763	28.022	28.235	23.856	30.22	24.772	31.497	23.692	20.339	22.374	21.853	22.587	20.638	24.796	26.73
g10964	0	0.0430712	0.948487	4.79872	0.620548	505	520	634	842	491	586	549	431	583	1144	622	571	218	693	546	593	547	664	24.314	29.029	26.945	27.801	27.462	27.623	28.784	27.479	28.827	34.949	25.191	25.247	21.299	22.403	28.68	30.828	33.824	34.066
g10965	0	0.417546	0.842756	5.02727	0.275986	446	186	688	799	433	956	506	489	1287	1504	507	1017	657	267	1371	1939	530	604	21.473	10.383	29.24	26.381	24.218	45.064	26.53	31.177	63.636	45.947	20.533	44.968	64.189	8.631	72.014	100.801	32.773	30.988
g10966	0	0.970055	0.693335	-3.05336	0.0981842	1	1	0	1	1	0	4	3	8	5	6	5	1	1	5	7	2	1	0.048	0.056	0	0.033	0.056	0	0.21	0.191	0.396	0.153	0.243	0.221	0.098	0.032	0.263	0.364	0.124	0.051
g10967	0	0.00390523	0.997518	-0.601938	0.989337	23	6	9	24	15	12	12	12	12	24	18	12	7	5	16	15	13	20	1.107	0.335	0.383	0.792	0.839	0.566	0.629	0.765	0.593	0.733	0.729	0.531	0.684	0.162	0.84	0.78	0.804	1.026
g10968	0	0.722754	0.8203	-4.69911	0.240613	0	0	0	0	0	0	0	0	2	0	0	0	2	0	3	1	0	3	0	0	0	0	0	0	0	0	0.099	0	0	0	0.195	0	0.158	0.052	0	0.154
g10969	0	0.128925	0.984677	-0.800017	0.891222	22	0	12	32	7	4	23	6	74	20	10	8	49	0	35	42	5	28	1.059	0	0.51	1.057	0.392	0.189	1.206	0.383	3.659	0.611	0.405	0.354	4.787	0	1.838	2.183	0.309	1.437
g1097	0	0.0406607	0.975996	6.5029	0.802717	2263	1677	2701	3255	1806	1990	1164	1097	1455	3149	2811	2553	855	3314	1534	1669	1320	1445	108.956	93.617	114.793	107.473	101.012	93.804	61.029	69.94	71.943	96.202	113.845	112.883	83.534	107.134	80.576	86.765	81.624	74.135
g10970	0	-0.0794775	0.86051	5.1569	0.301689	849	536	811	961	672	703	673	611	1039	1047	797	736	379	883	743	703	613	747	40.877	29.922	34.468	31.73	37.586	33.138	35.285	38.955	51.374	31.986	32.278	32.543	37.029	28.545	39.028	36.546	37.906	38.324
g10971	0	-0.453523	0.90096	-4.33764	0.417936	0	0	0	1	2	0	5	2	1	1	0	2	0	1	1	0	0	0	0	0	0	0.033	0.112	0	0.262	0.128	0.049	0.031	0	0.088	0	0.032	0.053	0	0	0
g10972	0	0.664029	0.83473	-1.75361	0.261492	10	10	1	5	1	7	20	1	4	17	7	12	2	1	15	9	9	10	0.481	0.558	0.043	0.165	0.056	0.33	1.049	0.064	0.198	0.519	0.283	0.531	0.195	0.032	0.788	0.468	0.557	0.513
g10973	0	-0.0465382	0.943157	3.69514	0.582253	288	246	318	352	233	260	242	231	256	351	317	278	140	295	264	255	241	290	13.866	13.733	13.515	11.622	13.032	12.256	12.688	14.728	12.658	10.723	12.838	12.292	13.678	9.537	13.867	13.256	14.903	14.878
g10974	0	0.103285	0.788245	5.9771	0.193407	1270	1048	1345	1891	1031	1287	1008	1070	1420	1921	1440	1586	790	1596	1376	1256	1040	1439	61.146	58.504	57.163	62.436	57.665	60.666	52.849	68.219	70.213	58.687	58.32	70.127	77.184	51.595	72.277	65.294	64.31	73.827
g10975	0	0.0186942	0.981609	7.8557	0.856498	5335	3846	4738	6496	4523	4804	4124	3768	5317	7582	5154	4374	2702	3954	5263	5578	4334	5675	256.863	214.701	201.365	214.483	252.977	226.449	216.221	240.232	262.901	231.63	208.735	193.401	263.988	127.823	276.449	289.978	267.998	291.152
g10976	0	0.217451	0.919151	3.31343	0.487276	256	235	263	318	142	146	205	116	120	255	461	338	99	727	144	185	142	108	12.326	13.119	11.178	10.5	7.942	6.882	10.748	7.396	5.933	7.79	18.67	14.945	9.672	23.502	7.564	9.617	8.781	5.541
g10977	0	0.40766	0.542236	3.7795	0.0356647	323	205	279	183	233	159	296	245	343	448	441	339	181	549	316	287	202	312	15.551	11.444	11.858	6.042	13.032	7.495	15.519	15.62	16.96	13.686	17.86	14.989	17.684	17.748	16.599	14.92	12.491	16.007
g10978	0	-0.0300729	0.971695	6.56883	0.742928	2591	1636	2026	3020	1612	1892	1554	1551	2239	2663	2238	2042	1052	2025	2109	2237	1502	2023	124.748	91.329	86.105	99.713	90.161	89.184	81.476	98.885	110.708	81.355	90.638	90.289	102.781	65.463	110.779	116.293	92.878	103.789
g10979	0	0.677548	0.328894	8.8813	0.0054112	10056	6374	6624	10087	5530	4827	7519	6651	15545	12097	20631	14980	8291	20774	11030	12571	7340	9269	484.164	355.825	281.52	333.049	309.3	227.533	394.221	424.04	768.63	369.563	835.549	662.356	810.038	671.574	579.373	653.516	453.878	475.539
g1098	0	0.0636385	0.893118	6.04217	0.394371	1482	1064	1664	1974	1127	1351	1101	1000	1343	2109	1642	1605	826	1812	1344	1210	1128	1246	71.354	59.397	70.72	65.177	63.035	63.683	57.725	63.756	66.405	64.43	66.5	70.967	80.701	58.578	70.596	62.903	69.751	63.925
g10980	0	0.83347	0.657976	-4.67897	0.0782432	0	0	0	0	0	0	0	0	2	2	0	0	0	1	1	3	0	1	0	0	0	0	0	0	0	0	0.099	0.061	0	0	0	0.032	0.053	0.156	0	0.051
g10981	0	0.0513431	0.962535	7.14678	0.688477	3871	2688	3044	4647	2690	2716	2248	2174	2315	4238	3622	3264	1886	4808	2963	2457	2096	2551	186.376	150.056	129.37	153.433	150.455	128.026	117.863	138.605	114.466	129.471	146.69	144.321	184.264	155.431	155.637	127.73	129.609	130.877
g10982	0	0.0985695	0.861469	6.64899	0.303642	2212	1586	1969	2997	1664	2000	1477	1790	2585	3086	2061	2396	1110	2338	2188	2352	1992	2260	106.501	88.537	83.683	98.954	93.07	94.275	77.439	114.123	127.816	94.277	83.47	105.942	108.448	75.582	114.929	122.271	123.178	115.948
g10983	0	0.0999331	0.97946	-0.887509	0.834961	16	16	7	25	10	9	3	7	10	12	18	7	13	2	12	25	22	10	0.77	0.893	0.298	0.825	0.559	0.424	0.157	0.446	0.494	0.367	0.729	0.31	1.27	0.065	0.63	1.3	1.36	0.513
g10984	0	-0.284749	0.892414	6.29408	0.392767	1681	1418	2884	3499	1569	2039	1189	1091	1713	2053	3622	2478	426	4799	990	1398	1221	472	80.935	79.159	122.57	115.529	87.756	96.114	62.339	69.558	84.7	62.719	146.69	109.567	41.621	155.14	52.002	72.676	75.502	24.216
g10985	0	-0.0433007	0.979586	9.07607	0.840343	14715	8476	14278	18137	14153	12023	6963	7734	8853	17319	20975	14555	4581	26464	8108	7337	7004	8765	708.48	473.167	606.816	598.842	791.596	566.735	365.07	493.088	437.741	529.095	849.481	643.564	447.568	855.518	425.889	381.422	433.101	449.682
g10986	0	0.210902	0.971727	-4.2837	0.74511	0	0	0	1	0	2	3	0	1	0	1	0	1	0	0	3	5	1	0	0	0	0.033	0	0.094	0.157	0	0.049	0	0.04	0	0.098	0	0	0.156	0.309	0.051
g10987	0	-0.18056	0.973124	-4.67897	0.758508	0	0	3	0	0	1	0	2	0	0	0	0	1	0	0	0	1	2	0	0	0.128	0	0	0.047	0	0.128	0	0	0	0	0.098	0	0	0	0.062	0.103
g10988	0	0.455534	0.605762	6.73708	0.0601679	1758	1256	3025	2020	1870	1538	1439	1819	2595	3151	4746	4138	1653	5870	1823	1592	1799	1567	84.642	70.115	128.563	66.696	104.592	72.498	75.447	115.972	128.311	96.263	192.211	182.966	161.5	189.763	95.757	82.762	111.243	80.394
g10989	0	-0.0318439	0.975996	4.91937	0.795929	661	554	648	1017	457	660	448	564	729	824	563	698	388	595	776	667	571	612	31.825	30.927	27.54	33.579	25.561	31.111	23.489	35.958	36.046	25.173	22.801	30.863	37.908	19.235	40.761	34.675	35.308	31.398
g1099	0	-0.12836	0.729582	5.58075	0.12789	1040	815	1249	1502	880	1153	924	826	986	1920	1100	929	393	1378	844	797	815	988	50.073	45.497	53.083	49.593	49.22	54.35	48.445	52.662	48.753	58.656	44.55	41.077	38.396	44.547	44.333	41.433	50.397	50.689
g10990	0	-0.073845	0.920573	8.0605	0.495461	6789	5029	6117	8455	4704	6214	4493	4460	5343	6912	5822	6640	3138	4750	5544	5906	5012	5330	326.868	280.741	259.973	279.165	263.101	292.913	235.568	284.351	264.187	211.162	235.789	293.594	306.585	153.556	291.21	307.03	309.923	273.452
g10991	0	0.0307657	0.981609	2.5553	0.857329	96	103	160	158	129	89	117	125	125	224	138	110	35	178	97	94	162	160	4.622	5.75	6.8	5.217	7.215	4.195	6.134	7.969	6.181	6.843	5.589	4.864	3.42	5.754	5.095	4.887	10.017	8.209
g10992	0	0.0643852	0.901198	5.48655	0.422712	811	698	981	1281	843	946	852	820	935	1654	1051	981	389	994	1030	858	928	1076	39.047	38.965	41.693	42.296	47.15	44.592	44.67	52.28	46.231	50.53	42.565	43.376	38.006	32.134	54.103	44.604	57.384	55.203
g10993	0	0.0317623	0.975996	6.76243	0.798579	2787	1683	2039	2889	1779	1951	2305	1962	2715	3297	2365	2085	1134	1812	2728	2736	2246	2695	134.185	93.952	86.658	95.388	99.502	91.965	120.851	125.089	134.244	100.723	95.782	92.19	110.793	58.578	143.294	142.234	138.884	138.265
g10994	0	0.377712	0.92706	-4.08274	0.518357	1	2	0	0	1	0	3	1	0	1	1	0	0	1	2	3	0	4	0.048	0.112	0	0	0.056	0	0.157	0.064	0	0.031	0.04	0	0	0.032	0.105	0.156	0	0.205
g10995	0	0.0877866	0.975996	-5.14004	0.80532	0	0	0	0	0	0	1	0	0	2	0	0	0	0	0	0	0	0	0	0	0	0	0	0	0.052	0	0	0.061	0	0	0	0	0	0	0	0
g10996	0	0.179391	0.975996	-2.51837	0.78516	1	5	3	3	3	5	10	0	4	15	2	1	6	0	5	9	4	4	0.048	0.279	0.128	0.099	0.168	0.236	0.524	0	0.198	0.458	0.081	0.044	0.586	0	0.263	0.468	0.247	0.205
g10997	0	-0.188777	0.657976	4.25814	0.077724	357	285	530	637	419	546	339	319	457	666	465	391	146	467	373	283	334	415	17.188	15.91	22.525	21.032	23.435	25.737	17.774	20.338	22.597	20.346	18.832	17.288	14.264	15.097	19.593	14.712	20.653	21.291
g10998	0	-0.177656	0.868043	4.93548	0.322055	528	428	846	742	635	644	802	683	801	1316	457	422	250	641	567	547	778	887	25.421	23.893	35.955	24.499	35.516	30.357	42.049	43.545	39.606	40.204	18.508	18.659	24.425	20.722	29.783	28.436	48.109	45.507
g10999	0	-0.399137	0.905373	-4.98879	0.443019	0	0	0	0	0	1	5	0	0	0	0	0	0	0	0	0	1	0	0	0	0	0	0	0.047	0.262	0	0	0	0	0	0	0	0	0	0.062	0
g11	0	-0.0296028	0.984677	3.19009	0.888021	260	172	130	262	154	154	213	198	220	354	182	199	48	126	194	247	199	300	12.518	9.602	5.525	8.651	8.613	7.259	11.168	12.624	10.878	10.815	7.371	8.799	4.69	4.073	10.19	12.841	12.305	15.391
g110	0	0.303074	0.520243	6.67768	0.0318249	1998	1407	2576	2746	2018	1957	1446	1449	1760	4177	3020	2465	1375	4471	2011	1757	1468	2149	96.197	78.545	109.48	90.667	112.869	92.248	75.814	92.382	87.024	127.607	122.309	108.992	134.339	144.537	105.632	91.339	90.776	110.253
g1100	0	-0.0860716	0.90096	5.91972	0.419815	1751	975	1120	1464	1185	1242	1314	1032	1555	1981	1404	1111	574	1125	1364	1318	1059	1457	84.305	54.429	47.6	48.338	66.279	58.545	68.893	65.796	76.888	60.52	56.862	49.124	56.08	36.369	71.647	68.518	65.485	74.75
g11000	0	-0.0885741	0.982456	-3.98071	0.863955	1	1	1	1	2	1	2	0	0	0	1	2	0	0	1	2	3	1	0.048	0.056	0.043	0.033	0.112	0.047	0.105	0	0	0	0.04	0.088	0	0	0.053	0.104	0.186	0.051
g11001	0	-0.0379801	0.97802	3.32384	0.819121	271	105	285	223	198	224	227	164	254	278	275	329	49	277	218	171	184	223	13.048	5.862	12.113	7.363	11.074	10.559	11.902	10.456	12.559	8.493	11.137	14.547	4.787	8.955	11.451	8.89	11.378	11.441
g11002	0	0.12821	0.730645	5.84956	0.13063	1472	814	1143	1645	926	1014	1119	941	1286	1761	1410	1496	695	1417	1149	1170	1133	1255	70.872	45.441	48.578	54.314	51.792	47.798	58.669	59.994	63.587	53.799	57.105	66.147	67.902	45.808	60.353	60.824	70.06	64.387
g11003	0	-0.0993004	0.946956	6.29582	0.601461	1639	1331	2660	2454	1676	1882	1152	1261	1442	2722	2780	2077	663	3454	1178	1103	1145	1043	78.913	74.302	113.05	81.025	93.741	88.713	60.399	80.396	71.3	83.157	112.589	91.837	64.776	111.66	61.877	57.341	70.802	53.51
g11004	0	-0.134097	0.943391	8.90942	0.588035	9953	10705	10331	16684	6357	8040	14405	7111	11915	22736	14837	14470	2155	15028	4665	8500	11093	9625	479.205	597.6	439.068	550.867	355.555	378.986	755.255	453.368	589.143	694.585	600.894	639.806	210.545	485.82	245.038	441.881	685.949	493.803
g11005	0	-0.449495	0.657976	6.6456	0.0779084	2517	1398	1943	2476	1926	2985	2978	3267	2607	3053	1921	1295	664	1104	1763	1824	2434	3843	121.185	78.042	82.578	81.752	107.724	140.706	156.137	208.29	128.904	93.269	77.8	57.26	64.873	35.69	92.605	94.823	150.509	197.162
g11006	0	-0.0459953	0.983302	-1.65606	0.870205	7	2	8	7	6	9	7	4	8	10	6	3	4	4	9	8	5	9	0.337	0.112	0.34	0.231	0.336	0.424	0.367	0.255	0.396	0.305	0.243	0.133	0.391	0.129	0.473	0.416	0.309	0.462
g11007	0	-0.0606256	0.962535	9.74281	0.686056	30164	15230	16001	26551	14959	16445	13979	14342	20038	23919	18533	17370	11620	16050	18812	19946	11049	21904	1452.3	850.205	680.043	876.653	836.677	775.178	732.919	914.386	990.788	730.725	750.58	768.032	1135.28	518.858	988.138	1036.91	683.228	1123.77
g11008	0	-0.101811	0.893118	4.93785	0.393888	750	467	670	849	765	679	577	492	680	730	843	816	300	894	639	499	410	649	36.11	26.07	28.475	28.032	42.787	32.006	30.252	31.368	33.623	22.301	34.141	36.08	29.31	28.901	33.565	25.941	25.353	33.296
g11009	0	0.171878	0.682202	6.64933	0.0907854	2276	1646	2495	2995	1577	1778	1652	1407	2012	3637	2882	2566	1070	3638	2024	1668	1575	2120	109.582	91.887	106.038	98.888	88.204	83.811	86.614	89.704	99.484	111.11	116.72	113.458	104.54	117.608	106.315	86.713	97.392	108.765
g1101	0	0.141764	0.951345	1.82588	0.632141	64	47	70	80	38	43	123	56	149	124	62	48	45	44	109	113	86	127	3.081	2.624	2.975	2.641	2.125	2.027	6.449	3.57	7.367	3.788	2.511	2.122	4.397	1.422	5.725	5.874	5.318	6.516
g11010	0	0.282674	0.938641	-0.239503	0.554906	19	17	27	17	6	11	14	7	35	19	31	16	26	18	54	34	2	18	0.915	0.949	1.148	0.561	0.336	0.519	0.734	0.446	1.731	0.58	1.255	0.707	2.54	0.582	2.836	1.768	0.124	0.923
g11011	0	-0.2959	0.939496	4.10421	0.560089	332	317	352	271	676	140	298	831	1601	1645	235	411	22	480	506	198	386	275	15.985	17.696	14.96	8.948	37.81	6.599	15.624	52.981	79.162	50.255	9.517	18.173	2.149	15.517	26.579	10.293	23.869	14.109
g11012	0	-0.699723	0.916753	-0.916191	0.468628	55	22	25	84	14	9	9	4	1	21	22	27	0	122	40	1	0	7	2.648	1.228	1.063	2.773	0.783	0.424	0.472	0.255	0.049	0.642	0.891	1.194	0	3.944	2.101	0.052	0	0.359
g11013	0	0.0917363	0.798203	6.2967	0.204441	1671	1191	1823	2209	1405	1732	1304	1315	1577	2561	1996	1643	909	1712	1811	1701	1358	1843	80.453	66.487	77.478	72.936	78.584	81.642	68.369	83.839	77.975	78.239	80.837	72.647	88.81	55.345	95.126	88.428	83.974	94.554
g11014	0	-0.156072	0.756648	7.23141	0.154483	3539	2679	3348	4440	3499	3616	2466	2787	3141	5646	2972	2591	1700	4134	2418	3116	2251	3101	170.391	149.554	142.29	146.599	195.704	170.45	129.292	177.687	155.308	172.485	120.365	114.564	166.092	133.642	127.01	161.988	139.193	159.095
g11015	0	-0.021937	0.993155	-5.18098	0.953305	0	0	0	0	0	0	1	0	0	0	0	0	0	0	0	1	0	0	0	0	0	0	0	0	0.052	0	0	0	0	0	0	0	0	0.052	0	0
g11016	0	-0.197384	0.855274	10.2504	0.294304	35985	22767	46236	38283	28574	31210	17991	17982	15531	42484	29955	26574	8264	25177	25506	15479	27972	28033	1732.56	1270.95	1965.03	1264.02	1598.18	1471.16	943.269	1146.46	767.937	1297.89	1213.17	1175	807.4	813.913	1339.75	804.692	1729.68	1438.21
g11017	0	0.347726	0.957032	2.68041	0.659268	47	82	60	290	101	171	158	98	182	343	51	42	57	29	1337	1872	49	251	2.263	4.578	2.55	9.575	5.649	8.061	8.284	6.248	8.999	10.479	2.065	1.857	5.569	0.938	70.229	97.318	3.03	12.877
g11018	0	-0.0993181	0.92706	5.75343	0.518626	1046	800	1173	1550	833	1132	1468	1076	1395	1719	1089	904	625	747	1221	1228	1102	1462	50.362	44.66	49.853	51.177	46.591	53.36	76.967	68.601	68.976	52.515	44.104	39.971	61.063	24.149	64.135	63.839	68.144	75.007
g11019	0	0.125723	0.957032	2.92334	0.659184	203	118	166	181	100	88	134	110	355	279	228	125	106	542	96	115	112	141	9.774	6.587	7.055	5.976	5.593	4.148	7.026	7.013	17.553	8.523	9.234	5.527	10.356	17.522	5.043	5.978	6.926	7.234
g1102	0	0.392584	0.762721	7.94198	0.159723	8499	3083	2952	4801	4125	3233	3788	3811	9034	4928	8783	5300	5001	4813	7948	8742	3309	5350	409.199	172.107	125.46	158.518	230.717	152.396	198.605	242.973	446.69	150.55	355.709	234.345	488.602	155.593	417.484	454.462	204.616	274.478
g11020	0	-0.602086	0.698131	0.695747	0.102051	31	25	33	34	43	27	99	41	63	39	23	19	18	10	47	41	25	46	1.493	1.396	1.403	1.123	2.405	1.273	5.191	2.614	3.115	1.191	0.931	0.84	1.759	0.323	2.469	2.131	1.546	2.36
g11021	0	-0.00794308	0.993089	2.25	0.949799	85	76	118	127	92	116	84	69	119	166	94	103	62	151	106	78	81	80	4.092	4.243	5.015	4.193	5.146	5.468	4.404	4.399	5.884	5.071	3.807	4.554	6.057	4.881	5.568	4.055	5.009	4.104
g11022	0	-0.021108	0.990787	0.874892	0.943676	40	16	35	36	31	57	93	23	39	34	23	52	19	58	57	32	31	57	1.926	0.893	1.488	1.189	1.734	2.687	4.876	1.466	1.928	1.039	0.931	2.299	1.856	1.875	2.994	1.664	1.917	2.924
g11023	0	0.00232123	0.995144	6.7844	0.977104	2131	1995	2948	3318	2068	2266	1953	1812	2088	4361	2446	2186	1013	2883	2307	1920	2235	2408	102.601	111.37	125.29	109.553	115.666	106.814	102.396	115.526	103.242	133.229	99.062	96.656	98.971	93.201	121.18	99.813	138.204	123.541
g11024	0	-0.136359	0.973124	-0.571527	0.75581	14	8	6	6	14	16	35	21	28	18	13	7	8	5	17	23	15	21	0.674	0.447	0.255	0.198	0.783	0.754	1.835	1.339	1.384	0.55	0.526	0.31	0.782	0.162	0.893	1.196	0.928	1.077
g11025	0	-0.0313349	0.966183	9.82301	0.710241	18184	13375	23884	25066	18660	19859	16408	16049	19396	32724	20105	19626	9425	25401	17142	15027	16420	18989	875.501	746.651	1015.07	827.621	1043.68	936.105	860.272	1023.22	959.044	999.718	814.246	867.784	920.831	821.154	900.417	781.194	1015.35	974.217
g11026	0	0.109214	0.921869	6.66856	0.499576	2522	1479	2829	3063	2213	2211	1338	1514	1583	3094	2735	2459	1201	4732	1980	1571	1424	2073	121.426	82.564	120.233	101.133	123.776	104.221	70.151	96.526	78.272	94.522	110.767	108.727	117.339	152.974	104.003	81.67	88.055	106.354
g11027	0	0.116153	0.831826	5.53561	0.257355	1130	736	1134	1242	840	816	659	713	1097	1249	1237	1150	595	1144	1023	1109	747	938	54.406	41.087	48.195	41.008	46.982	38.464	34.551	45.458	54.242	38.157	50.098	50.848	58.132	36.983	53.735	57.653	46.192	48.123
g11028	0	0.187495	0.924093	5.48091	0.512308	1389	543	657	756	546	712	1075	928	1610	914	1356	976	675	540	1949	1427	714	981	66.876	30.313	27.923	24.961	30.539	33.562	56.362	59.165	79.607	27.923	54.918	43.155	65.948	17.457	102.375	74.184	44.151	50.329
g1103	0	0.0821068	0.96831	3.22491	0.718478	232	172	299	341	186	161	155	94	147	296	396	362	75	355	117	148	139	162	11.17	9.602	12.708	11.259	10.403	7.589	8.127	5.993	7.268	9.043	16.038	16.006	7.328	11.476	6.146	7.694	8.595	8.311
g11030	0	-0.206295	0.929902	4.87791	0.532136	900	476	925	1348	716	683	292	435	576	711	1141	987	264	1815	513	477	308	195	43.332	26.572	39.313	44.508	40.047	32.195	15.31	27.734	28.481	21.721	46.21	43.641	25.793	58.675	26.946	24.797	19.046	10.004
g11031	0	-0.0635725	0.918019	6.93512	0.475963	2527	2119	3416	3882	2186	2857	2415	1889	2248	4128	3128	2935	1071	3559	2038	2238	2218	2307	121.667	118.292	145.18	128.175	122.266	134.672	126.619	120.435	111.153	126.11	126.683	129.774	104.638	115.054	107.05	116.345	137.153	118.359
g11032	0	-0.138688	0.965111	7.98837	0.704148	7846	6832	3323	8526	1721	4189	9445	3797	9555	10619	6934	7040	893	3460	3066	7375	7152	8050	377.759	381.392	141.228	281.509	96.258	197.459	495.202	242.081	472.451	324.41	280.825	311.281	87.247	111.854	161.048	383.397	442.253	412.999
g11033	0	0.0583788	0.941936	6.03058	0.573337	1088	1161	1807	1895	1091	1475	1223	1074	1199	2254	1645	1243	878	1862	1419	1081	1164	1301	52.384	64.812	76.798	62.569	61.021	69.528	64.122	68.474	59.285	68.86	66.622	54.961	85.781	60.194	74.536	56.197	71.977	66.747
g11034	0	0.0858573	0.968774	1.61657	0.720856	49	23	67	70	66	59	96	74	81	117	61	57	21	113	78	37	59	102	2.359	1.284	2.848	2.311	3.691	2.781	5.033	4.718	4.005	3.574	2.47	2.52	2.052	3.653	4.097	1.923	3.648	5.233
g11035	0	0.121278	0.919151	5.84189	0.490262	945	591	1880	1478	1236	1364	775	812	1670	2067	1462	1621	748	2189	1105	809	885	1043	45.499	32.992	79.9	48.8	69.131	64.296	40.633	51.77	82.574	63.147	59.211	71.674	73.08	70.765	58.042	42.057	54.725	53.51
g11036	0	-0.00186999	0.996974	6.20841	0.986842	1575	1190	2203	1924	1395	1722	1077	1360	1448	2296	2007	1650	794	2376	1312	1120	1490	1389	75.831	66.431	93.628	63.526	78.024	81.171	56.467	86.708	71.597	70.143	81.283	72.956	77.575	76.81	68.915	58.224	92.136	71.262
g11037	0	-0.100979	0.981609	-4.46722	0.85944	1	0	0	0	1	1	6	0	0	1	0	0	0	1	3	1	0	0	0.048	0	0	0	0.056	0.047	0.315	0	0	0.031	0	0	0	0.032	0.158	0.052	0	0
g11038	0	0.13441	0.975131	-4.91682	0.774549	0	0	1	0	0	0	1	0	0	0	0	0	1	0	1	0	0	1	0	0	0.043	0	0	0	0.052	0	0	0	0	0	0.098	0	0.053	0	0	0.051
g11039	0	-1.48412	0.542535	-3.94811	0.0360749	3	0	2	0	3	3	10	0	9	3	0	0	0	1	0	0	0	1	0.144	0	0.085	0	0.168	0.141	0.524	0	0.445	0.092	0	0	0	0.032	0	0	0	0.051
g1104	0	-0.155194	0.97957	-3.82504	0.83602	6	2	1	1	0	1	7	0	0	19	0	2	0	1	6	0	0	0	0.289	0.112	0.043	0.033	0	0.047	0.367	0	0	0.58	0	0.088	0	0.032	0.315	0	0	0
g11040	0	-0.293228	0.937252	-4.79399	0.55184	2	0	1	0	0	2	0	0	0	0	2	0	0	0	0	1	0	0	0.096	0	0.043	0	0	0.094	0	0	0	0	0.081	0	0	0	0	0.052	0	0
g11041	0	0.00408715	0.998169	-3.49958	0.995279	3	0	4	0	2	3	8	0	1	7	0	0	0	4	2	1	1	8	0.144	0	0.17	0	0.112	0.141	0.419	0	0.049	0.214	0	0	0	0.129	0.105	0.052	0.062	0.41
g11042	0	-1.04829	0.757283	-3.81077	0.154978	2	0	2	0	7	4	7	0	3	0	0	0	0	2	0	4	2	1	0.096	0	0.085	0	0.392	0.189	0.367	0	0.148	0	0	0	0	0.065	0	0.208	0.124	0.051
g11043	0	-1.04868	0.729582	-3.93851	0.12465	2	0	4	0	3	2	5	0	5	8	0	0	0	0	2	0	0	1	0.096	0	0.17	0	0.168	0.094	0.262	0	0.247	0.244	0	0	0	0	0.105	0	0	0.051
g11044	0	-1.29047	0.556353	-3.61485	0.0426437	3	2	3	1	3	3	13	0	1	3	1	0	0	0	0	0	2	4	0.144	0.112	0.128	0.033	0.168	0.141	0.682	0	0.049	0.092	0.04	0	0	0	0	0	0.124	0.205
g11045	0	-0.330234	0.918019	-5.02501	0.477197	1	0	0	0	0	0	3	0	0	0	0	0	0	0	0	1	0	0	0.048	0	0	0	0	0	0.157	0	0	0	0	0	0	0	0	0.052	0	0
g11046	0	-0.883923	0.806642	-2.42941	0.212861	4	0	2	6	3	12	29	7	7	5	2	0	0	2	9	3	3	10	0.193	0	0.085	0.198	0.168	0.566	1.52	0.446	0.346	0.153	0.081	0	0	0.065	0.473	0.156	0.186	0.513
g11047	0	-0.950694	0.748205	-3.7866	0.140747	0	0	1	6	1	2	6	2	4	3	1	0	0	0	1	0	0	7	0	0	0.043	0.198	0.056	0.094	0.315	0.128	0.198	0.092	0.04	0	0	0	0.053	0	0	0.359
g11048	0	-1.38719	0.592565	-2.05631	0.0562791	9	1	8	9	7	11	38	4	7	7	0	0	0	8	6	5	5	14	0.433	0.056	0.34	0.297	0.392	0.519	1.992	0.255	0.346	0.214	0	0	0	0.259	0.315	0.26	0.309	0.718
g11049	0	-1.07927	0.685179	-3.89385	0.0924898	0	1	2	3	1	2	9	4	0	1	0	0	0	2	0	0	1	3	0	0.056	0.085	0.099	0.056	0.094	0.472	0.255	0	0.031	0	0	0	0.065	0	0	0.062	0.154
g1105	0	0.31463	0.584363	5.14135	0.053768	562	488	704	829	518	719	989	332	949	1356	896	935	528	1196	604	710	537	944	27.058	27.242	29.92	27.372	28.972	33.892	51.853	21.167	46.924	41.426	36.288	41.342	51.586	38.664	31.726	36.91	33.206	48.431
g11050	0	0.0707872	0.83142	6.20699	0.25689	1603	1200	1609	2291	1197	1547	1398	1174	1486	2600	1732	1530	829	1881	1523	1479	1364	1641	77.179	66.989	68.383	75.644	66.95	72.922	73.297	74.849	73.476	79.43	70.145	67.651	80.994	60.808	79.999	76.887	84.345	84.19
g11051	0	0.0435359	0.963903	4.11675	0.700724	383	279	432	621	265	340	352	234	340	651	416	437	202	578	288	315	292	303	18.44	15.575	18.36	20.504	14.822	16.027	18.455	14.919	16.811	19.888	16.848	19.322	19.736	18.685	15.128	16.376	18.056	15.545
g11052	0	0.0134668	0.989263	4.40786	0.9357	496	376	677	780	413	467	283	264	347	626	523	676	219	775	469	299	327	359	23.881	20.99	28.773	25.754	23.1	22.013	14.838	16.832	17.158	19.124	21.181	29.89	21.396	25.054	24.635	15.544	20.22	18.418
g11053	0	-0.133199	0.939496	2.17178	0.559682	164	68	86	184	42	105	94	68	126	199	76	91	37	59	87	113	105	110	7.896	3.796	3.655	6.075	2.349	4.949	4.928	4.335	6.23	6.079	3.078	4.024	3.615	1.907	4.57	5.874	6.493	5.643
g11054	0	-0.0650918	0.946059	3.97335	0.598224	375	260	369	519	333	450	294	187	258	422	397	357	174	362	379	276	284	301	18.055	14.514	15.683	17.136	18.625	21.212	15.414	11.922	12.757	12.892	16.078	15.785	17	11.703	19.908	14.348	17.561	15.443
g11055	0	0.135579	0.915642	3.8503	0.466294	285	289	347	472	221	273	187	226	312	530	386	380	162	701	272	259	250	172	13.722	16.133	14.748	15.584	12.361	12.869	9.804	14.409	15.427	16.191	15.633	16.802	15.828	22.662	14.287	13.464	15.459	8.824
g11056	0	0.0520308	0.983302	4.64839	0.873631	625	204	341	261	533	541	763	756	1024	586	432	475	356	381	795	887	473	584	30.092	11.388	14.493	8.618	29.811	25.501	40.004	48.199	50.632	17.902	17.496	21.003	34.782	12.317	41.759	46.112	29.249	29.962
g11057	0	0.0585511	0.898976	5.939	0.413578	1410	1015	1532	1628	1064	1469	965	969	1198	2048	1615	1434	627	1464	1231	1088	1204	1394	67.887	56.662	65.11	53.753	59.511	69.245	50.595	61.779	59.236	62.566	65.407	63.406	61.258	47.328	64.661	56.561	74.451	71.518
g11058	0	-0.00384331	0.996819	8.11625	0.985976	3696	5502	7967	9157	4072	5383	7173	4043	6086	12166	8592	6391	2285	13892	3315	3579	5913	4520	177.95	307.146	338.598	302.343	227.752	253.742	376.081	257.765	300.925	371.671	347.973	282.585	223.247	449.095	174.127	186.058	365.637	231.895
g11059	0	0.139306	0.948187	7.80035	0.605083	3985	3142	5726	5497	7292	3074	2685	3405	6938	4550	7816	9941	3635	8565	4236	3647	2310	3404	191.865	175.4	243.355	181.498	407.851	144.901	140.775	217.089	343.053	139.002	316.545	439.551	355.143	276.886	222.504	189.593	142.842	174.64
g1106	0	-0.350191	0.672531	2.07422	0.085071	109	76	68	129	81	136	141	62	114	121	101	136	27	85	56	65	53	107	5.248	4.243	2.89	4.259	4.53	6.411	7.393	3.953	5.637	3.697	4.09	6.013	2.638	2.748	2.942	3.379	3.277	5.49
g11060	0	0.0925316	0.902208	10.4183	0.432339	28679	22858	32774	45322	27563	30402	19848	18830	26367	39589	34169	32234	16152	24687	34257	28850	26180	31813	1380.8	1276.03	1392.9	1496.43	1541.63	1433.08	1040.63	1200.52	1303.73	1209.44	1383.83	1425.26	1578.07	798.072	1799.42	1499.8	1618.87	1632.14
g11061	0	-0.0553975	0.941936	6.3377	0.577281	1455	1513	1981	2746	1443	1743	1304	1501	1813	2758	1885	1826	805	2630	1489	1415	1311	1494	70.054	84.462	84.193	90.667	80.709	82.161	68.369	95.698	89.645	84.257	76.342	80.738	78.649	85.022	78.213	73.56	81.067	76.649
g11062	0	-0.259636	0.566366	10.4711	0.0461225	36454	33616	35428	47705	27555	33729	26313	23034	27011	55782	27712	24930	12873	33254	20322	25340	22035	37697	1755.14	1876.59	1505.69	1575.11	1541.19	1589.9	1379.59	1468.55	1335.57	1704.14	1122.33	1102.31	1257.7	1075.02	1067.45	1317.33	1362.56	1934.02
g11064	0	0.237722	0.948487	-0.721472	0.612763	8	5	5	22	18	6	16	9	25	11	20	21	13	8	27	38	4	6	0.385	0.279	0.213	0.726	1.007	0.283	0.839	0.574	1.236	0.336	0.81	0.929	1.27	0.259	1.418	1.975	0.247	0.308
g11065	0	-0.164146	0.832002	4.02487	0.25792	279	329	426	580	276	370	382	241	393	544	536	436	141	418	215	229	268	307	13.433	18.366	18.105	19.15	15.437	17.441	20.028	15.365	19.432	16.619	21.708	19.278	13.776	13.513	11.293	11.905	16.572	15.75
g11066	0	0.153353	0.858476	3.58333	0.297451	262	159	211	280	209	155	254	301	317	400	317	244	152	335	265	237	190	281	12.614	8.876	8.968	9.245	11.69	7.306	13.317	19.191	15.674	12.22	12.838	10.789	14.851	10.83	13.92	12.321	11.749	14.416
g11067	0	0.11214	0.872318	7.05687	0.332657	3148	1907	2851	3876	2566	2636	2104	1998	3114	4152	2663	2637	1660	2770	3710	3659	2407	2723	151.566	106.457	121.168	127.977	143.52	124.255	110.313	127.384	153.973	126.844	107.851	116.598	162.183	89.548	194.875	190.217	148.84	139.701
g11068	0	-0.175824	0.792464	6.61176	0.197963	1878	1846	2592	3710	1890	3127	1737	1596	1609	2680	1871	2069	1088	2422	2285	2053	1569	1533	90.42	103.052	110.16	122.496	105.71	147.399	91.071	101.754	79.558	81.874	75.775	91.483	106.299	78.298	120.024	106.727	97.021	78.649
g11069	0	-0.202122	0.957032	-5.09293	0.658801	0	0	0	0	0	0	0	0	4	0	0	0	0	0	1	0	0	0	0	0	0	0	0	0	0	0	0.198	0	0	0	0	0	0.053	0	0	0
g1107	0	-0.675113	0.790448	5.00352	0.195409	1990	961	1881	1733	994	900	440	535	195	1467	1097	743	32	736	333	217	1326	739	95.812	53.647	79.943	57.22	55.596	42.424	23.069	34.109	9.642	44.817	44.428	32.853	3.126	23.793	17.491	11.281	81.995	37.914
g11070	0	-0.0923407	0.88603	5.39006	0.369118	1143	746	850	1286	722	1007	826	733	779	1290	800	866	452	788	876	919	808	977	55.032	41.645	36.125	42.461	40.382	47.468	43.307	46.733	38.518	39.409	32.4	38.291	44.161	25.474	46.014	47.775	49.964	50.124
g11071	0	0.390368	0.82001	3.2696	0.237116	89	90	359	220	147	364	88	175	218	493	186	227	136	102	419	191	216	354	4.285	5.024	15.258	7.264	8.222	17.158	4.614	11.157	10.779	15.061	7.533	10.037	13.287	3.297	22.009	9.929	13.357	18.162
g11072	0	0.00180201	0.996743	5.68798	0.985449	1139	1098	1221	1538	856	1201	942	717	943	1812	1148	1046	608	1347	1022	1267	772	973	54.839	61.295	51.893	50.781	47.877	56.612	49.389	45.713	46.627	55.357	46.494	46.25	59.402	43.545	53.683	65.866	47.738	49.919
g11073	0	0.018728	0.975996	6.56256	0.809345	2201	1338	2574	2623	1909	1913	1563	1593	1914	3372	2122	2145	1046	2604	2071	1552	1562	2020	105.971	74.693	109.395	86.605	106.773	90.174	81.948	101.563	94.639	103.015	85.94	94.843	102.195	84.181	108.783	80.682	96.588	103.635
g11074	0	-0.376919	0.459582	6.67436	0.0181425	2402	1745	2695	2712	2060	3220	2708	2295	1861	3614	1728	1505	715	1895	1899	1824	2242	2547	115.649	97.414	114.538	89.544	115.219	151.783	141.981	146.32	92.018	110.408	69.983	66.545	69.856	61.261	99.749	94.823	138.637	130.672
g11075	0	0.00157033	0.997612	5.43854	0.990375	1146	740	1127	1580	896	840	589	639	751	1155	1048	1269	529	1225	831	822	695	780	55.176	41.31	47.898	52.168	50.114	39.596	30.881	40.74	37.134	35.285	42.444	56.11	51.684	39.601	43.65	42.733	42.976	40.017
g11076	0	0.0131441	0.987869	10.8168	0.925446	37138	29510	50225	55132	37826	43299	28263	27180	30641	59884	54436	44301	17596	69671	30019	30170	28644	30902	1788.07	1647.38	2134.57	1820.33	2115.66	2041.01	1481.83	1732.88	1515.06	1829.46	2204.64	1958.81	1719.14	2252.3	1576.81	1568.42	1771.24	1585.4
g11077	0	0.333174	0.82001	4.84705	0.236457	291	353	743	659	279	692	1151	362	667	952	459	1456	503	1030	529	632	546	452	14.011	19.706	31.578	21.759	15.605	32.619	60.347	23.08	32.98	29.084	18.589	64.379	49.144	33.297	27.787	32.855	33.763	23.19
g11078	0	0.267107	0.644342	4.19446	0.0714373	365	259	313	357	300	356	390	308	431	458	520	409	258	660	460	393	338	358	17.574	14.459	13.303	11.787	16.779	16.781	20.448	19.637	21.311	13.992	21.06	18.084	25.207	21.336	24.162	20.431	20.901	18.367
g11079	0	-0.10779	0.902447	4.84384	0.43321	577	451	752	838	648	799	449	438	690	938	1006	689	267	785	512	569	331	466	27.781	25.177	31.96	27.669	36.244	37.663	23.541	27.925	34.117	28.656	40.743	30.465	26.086	25.377	26.894	29.58	20.468	23.908
g1108	0	0.181918	0.896685	3.28377	0.403958	216	198	202	328	136	181	152	113	229	301	436	434	90	239	159	116	136	285	10.4	11.053	8.585	10.83	7.607	8.532	7.969	7.204	11.323	9.196	17.658	19.19	8.793	7.726	8.352	6.03	8.41	14.622
g11080	0	0.0604308	0.947015	4.00015	0.602284	458	209	363	333	317	334	326	257	347	520	417	357	145	471	367	227	300	397	22.051	11.667	15.428	10.995	17.73	15.744	17.092	16.385	17.158	15.886	16.888	15.785	14.167	15.226	19.277	11.801	18.551	20.368
g11081	0	0.149162	0.905945	5.44074	0.445104	747	383	1117	782	801	840	816	1007	1499	2000	773	748	504	1195	944	740	1082	1116	35.966	21.381	47.473	25.82	44.801	39.596	42.783	64.202	74.119	61.1	31.306	33.074	49.241	38.632	49.585	38.47	66.907	57.256
g11082	0	-0.0116868	0.984677	4.61972	0.889645	529	348	716	654	429	545	471	437	501	971	639	578	256	625	432	393	412	515	25.47	19.427	30.43	21.594	23.995	25.69	24.695	27.861	24.772	29.664	25.879	25.557	25.011	20.205	22.692	20.431	25.477	26.422
g11083	0	0.0420517	0.930154	7.91011	0.5347	4766	3944	5639	6776	4510	5354	4083	4004	5119	8061	5343	4973	2519	5766	5393	4815	4459	5638	229.467	220.171	239.658	223.728	252.25	252.375	214.072	255.278	253.111	246.264	216.39	219.886	246.109	186.401	283.278	250.313	275.728	289.253
g11084	0	-0.0266714	0.973124	6.31659	0.756538	1619	1281	1806	2075	1462	1864	1490	1421	1920	2699	1614	1782	752	1569	1584	1548	1701	2071	77.95	71.511	76.755	68.512	81.772	87.864	78.121	90.597	94.935	82.454	65.366	78.793	73.471	50.722	83.203	80.474	105.183	106.251
g11085	0	0.782834	0.854807	3.75872	0.289364	110	77	85	427	225	124	390	104	1317	272	170	155	1054	172	2052	1519	102	476	5.296	4.298	3.613	14.099	12.585	5.845	20.448	6.631	65.12	8.31	6.885	6.853	102.977	5.56	107.785	78.967	6.307	24.421
g11086	0	-0.416073	0.681221	11.2567	0.0876487	29938	75351	60021	89620	48911	91203	62021	52077	36598	87988	64090	54318	14251	76922	31222	44580	34973	38418	1441.42	4206.42	2550.9	2959.05	2735.66	4299.09	3251.76	3320.21	1809.61	2688.03	2595.62	2401.73	1392.34	2486.71	1640	2317.54	2162.6	1971.01
g11087	0	-0.0676487	0.948487	6.40879	0.622976	1653	1162	1821	2048	1626	1892	1832	1662	2584	3133	1554	1535	791	1495	1571	2065	1869	2317	79.587	64.868	77.393	67.62	90.944	89.184	96.052	105.962	127.767	95.713	62.936	67.872	77.281	48.33	82.52	107.351	115.572	118.872
g11088	0	0.110514	0.918019	5.64217	0.473761	922	769	1341	1528	955	1012	701	580	1439	1455	1687	1429	609	1712	1053	872	661	825	44.391	42.929	56.993	50.451	53.414	47.703	36.753	36.978	71.152	44.45	68.323	63.185	59.5	55.345	55.311	45.332	40.874	42.326
g11089	0	0.0272892	0.975996	3.98207	0.802205	271	220	469	439	277	314	326	302	345	625	417	401	134	422	318	226	278	348	13.048	12.281	19.933	14.495	15.493	14.801	17.092	19.254	17.059	19.094	16.888	17.731	13.092	13.642	16.704	11.749	17.19	17.854
g1109	0	0.233482	0.972667	-3.95273	0.751542	1	5	0	1	0	3	0	2	0	14	1	0	1	1	7	0	0	0	0.048	0.279	0	0.033	0	0.141	0	0.128	0	0.428	0.04	0	0.098	0.032	0.368	0	0	0
g11090	0	1.27703	0.309116	5.15645	0.00403318	352	220	667	444	379	780	460	358	888	886	1086	910	1373	550	3184	2633	847	750	16.948	12.281	28.348	14.66	21.198	36.767	24.118	22.825	43.908	27.067	43.983	40.237	134.143	17.78	167.246	136.879	52.375	38.478
g11091	0	0.357438	0.862621	1.613	0.305638	50	34	67	30	72	101	43	42	95	83	55	88	24	41	157	162	59	75	2.407	1.898	2.848	0.991	4.027	4.761	2.254	2.678	4.697	2.536	2.227	3.891	2.345	1.325	8.247	8.422	3.648	3.848
g11092	0	-0.0937301	0.862621	4.78835	0.305455	559	494	717	863	502	613	519	520	545	1001	560	552	245	656	533	451	632	604	26.914	27.577	30.473	28.494	28.078	28.895	27.211	33.153	26.948	30.581	22.68	24.407	23.937	21.207	27.997	23.446	39.08	30.988
g11093	0	0.886654	0.839978	0.951363	0.270908	28	8	8	27	21	18	53	24	295	86	23	9	216	21	252	147	21	92	1.348	0.447	0.34	0.891	1.175	0.848	2.779	1.53	14.586	2.627	0.931	0.398	21.103	0.679	13.237	7.642	1.299	4.72
g11094	0	0.610531	0.693335	5.49889	0.0980913	706	461	1011	698	410	1009	875	816	1042	1229	520	1173	845	839	2433	3959	877	792	33.992	25.735	42.968	23.046	22.932	47.562	45.876	52.025	51.522	37.546	21.06	51.865	82.557	27.123	127.798	205.813	54.23	40.633
g11095	0	0.225421	0.948487	0.330645	0.618479	34	13	34	7	13	15	58	39	53	47	44	23	8	102	13	20	24	27	1.637	0.726	1.445	0.231	0.727	0.707	3.041	2.486	2.621	1.436	1.782	1.017	0.782	3.297	0.683	1.04	1.484	1.385
g11096	0	-0.0640965	0.985872	-0.116355	0.90905	69	2	17	11	12	8	49	36	53	18	29	8	5	48	12	32	18	28	3.322	0.112	0.723	0.363	0.671	0.377	2.569	2.295	2.621	0.55	1.174	0.354	0.489	1.552	0.63	1.664	1.113	1.437
g11097	0	0.18964	0.839829	5.68488	0.267555	1063	869	1499	1253	969	1058	662	701	1028	1726	1895	1652	557	2038	1040	749	865	731	51.18	48.511	63.708	41.371	54.197	49.872	34.709	44.693	50.83	52.729	76.747	73.045	54.419	65.884	54.628	38.938	53.488	37.503
g11098	0	0.0222766	0.983781	2.51859	0.877197	118	73	160	134	92	104	120	116	143	197	160	121	78	141	144	68	102	113	5.681	4.075	6.8	4.424	5.146	4.902	6.292	7.396	7.071	6.018	6.48	5.35	7.621	4.558	7.564	3.535	6.307	5.797
g11099	0	0.0443497	0.907424	5.96972	0.448721	1245	1025	1405	1699	1086	1391	1216	994	1413	2337	1495	1317	695	1467	1258	1286	1071	1405	59.943	57.22	59.713	56.097	60.741	65.568	63.755	63.373	69.866	71.395	60.547	58.232	67.902	47.425	66.079	66.854	66.227	72.082
g111	0	-0.0848673	0.948487	5.61164	0.608298	1137	1104	1306	1912	970	1247	628	716	730	1397	1213	1056	633	1553	1052	912	579	845	54.743	61.63	55.505	63.13	54.253	58.781	32.926	45.649	36.095	42.678	49.126	46.692	61.845	50.205	55.258	47.411	35.803	43.352
g1110	0	0.541427	0.397079	4.37856	0.0109193	297	427	352	617	265	367	363	203	394	489	768	739	282	798	457	666	316	452	14.3	23.837	14.96	20.372	14.822	17.299	19.032	12.942	19.482	14.939	31.104	32.676	27.552	25.797	24.005	34.623	19.54	23.19
g11100	0	0.248273	0.756648	5.31248	0.153061	852	706	759	935	682	540	784	686	835	1230	1460	947	466	1955	828	641	603	701	41.021	39.412	32.258	30.872	38.145	25.454	41.105	43.736	41.287	37.576	59.13	41.873	45.529	63.201	43.492	33.323	37.287	35.964
g11101	0	0.0552553	0.968774	6.4577	0.720324	1597	1070	1711	2287	1559	2084	2031	1618	2251	3540	1503	1271	1018	1842	2061	1777	2038	2606	76.89	59.732	72.718	75.511	87.197	98.235	106.485	103.157	111.302	108.147	60.871	56.199	99.46	59.547	108.258	92.379	126.022	133.699
g11102	0	-0.25026	0.692505	4.66878	0.0963702	863	372	699	658	593	631	473	412	553	888	538	583	201	378	385	433	490	770	41.551	20.767	29.708	21.726	33.167	29.744	24.799	26.267	27.343	27.128	21.789	25.778	19.638	12.22	20.223	22.51	30.3	39.504
g11103	0	0.0344125	0.974676	5.04475	0.767116	901	627	821	1156	501	724	493	439	583	1039	784	933	388	898	625	673	511	621	43.38	35.002	34.893	38.168	28.022	34.128	25.848	27.989	28.827	31.741	31.752	41.254	37.908	29.03	32.829	34.987	31.598	31.86
g11104	0	-0.217805	0.919151	4.5391	0.484169	774	310	485	214	700	491	532	512	1048	509	733	411	188	299	490	359	559	757	37.266	17.306	20.613	7.066	39.152	23.145	27.893	32.643	51.819	15.55	29.686	18.173	18.368	9.666	25.738	18.663	34.566	38.837
g11105	0	-0.185834	0.730266	4.68682	0.12896	566	457	574	798	529	823	412	398	595	678	574	583	319	473	533	567	391	488	27.251	25.512	24.395	26.348	29.588	38.794	21.601	25.375	29.42	20.713	23.247	25.778	31.167	15.291	27.997	29.476	24.178	25.036
g11106	0	-0.619829	0.698131	-0.146786	0.102471	32	12	22	30	15	16	32	30	22	32	7	16	10	4	25	31	14	18	1.541	0.67	0.935	0.991	0.839	0.754	1.678	1.913	1.088	0.978	0.283	0.707	0.977	0.129	1.313	1.612	0.866	0.923
g11107	0	-0.343592	0.581501	7.02498	0.0527464	3807	2374	2876	3649	2294	3710	2728	2500	3608	3042	2437	2578	1185	1395	3042	3046	2631	3076	183.295	132.527	122.23	120.482	128.306	174.88	143.029	159.39	178.399	92.933	98.698	113.989	115.776	45.097	159.787	158.349	162.691	157.812
g11108	0	-0.000530288	0.998759	4.39616	0.996887	429	229	564	469	407	572	469	381	459	895	504	383	224	507	416	282	444	519	20.655	12.784	23.97	15.485	22.764	26.963	24.59	24.291	22.695	27.342	20.412	16.935	21.885	16.39	21.851	14.66	27.455	26.627
g11109	0	-0.0785216	0.969265	8.77806	0.725968	8578	9601	10988	14280	5774	8469	13396	6061	8516	19517	14203	12201	2639	16449	4737	6042	10203	7947	413.003	535.97	466.991	471.493	322.948	399.208	702.353	386.424	421.077	596.244	575.217	539.48	257.833	531.757	248.82	314.1	630.915	407.715
g1111	0	-0.444975	0.459582	1.5677	0.0183712	81	56	70	127	58	77	68	51	68	84	65	88	17	64	29	48	49	71	3.9	3.126	2.975	4.193	3.244	3.63	3.565	3.252	3.362	2.566	2.632	3.891	1.661	2.069	1.523	2.495	3.03	3.643
g11110	0	-0.47549	0.698131	3.50661	0.101218	398	120	178	217	244	322	688	230	373	334	203	178	89	145	219	245	176	310	19.162	6.699	7.565	7.165	13.647	15.178	36.072	14.664	18.443	10.204	8.221	7.87	8.695	4.688	11.503	12.737	10.883	15.904
g11111	0	-1.07367	0.649495	-4.83613	0.0737093	2	0	0	3	0	0	9	0	0	0	0	0	0	0	0	0	0	0	0.096	0	0	0.099	0	0	0.472	0	0	0	0	0	0	0	0	0	0	0
g11112	0	-0.167552	0.975996	-4.59092	0.782999	0	0	0	0	1	3	4	0	0	0	0	2	0	0	0	1	0	2	0	0	0	0	0.056	0.141	0.21	0	0	0	0	0.088	0	0	0	0.052	0	0.103
g11113	0	0.0416879	0.97802	7.50052	0.818263	4044	3993	3724	6098	2635	4011	3112	2795	3376	4678	5272	4130	2398	7671	3816	4008	1770	3079	194.706	222.907	158.27	201.342	147.379	189.069	163.162	178.198	166.928	142.913	213.514	182.612	234.287	247.985	200.443	208.36	109.45	157.966
g11114	0	-0.412615	0.809505	7.66009	0.216995	4055	4966	3844	10527	3137	4949	4737	4182	4767	8295	3398	2529	770	1764	5319	3782	7762	7205	195.235	277.224	163.37	347.577	175.457	233.284	248.361	266.627	235.706	253.412	137.618	111.822	75.23	57.026	279.391	196.611	479.973	369.647
g11115	0	-0.0197265	0.978925	6.68363	0.828364	2523	1467	2302	2818	1864	2230	1996	1796	2365	3190	2162	2193	1182	1840	2332	2330	1980	2220	121.474	81.894	97.835	93.044	104.256	105.117	104.65	114.505	116.938	97.454	87.56	96.966	115.482	59.483	122.493	121.127	122.436	113.895
g11116	0	-0.014433	0.988045	2.00683	0.928059	83	38	81	126	59	83	98	76	130	118	78	92	38	108	78	84	82	95	3.996	2.121	3.443	4.16	3.3	3.912	5.138	4.845	6.428	3.605	3.159	4.068	3.713	3.491	4.097	4.367	5.071	4.874
g11117	0	0.279503	0.81884	5.42039	0.231973	1001	853	1093	1007	396	1095	691	402	1139	1635	1561	1710	225	1396	707	869	1156	751	48.195	47.618	46.453	33.249	22.149	51.616	36.229	25.63	56.318	49.949	63.22	75.609	21.983	45.129	37.137	45.176	71.483	38.529
g11118	0	0.0510854	0.914863	7.10591	0.461133	2861	2217	3334	3866	2345	3033	2502	2176	2966	4638	3061	3352	1374	2933	2760	2924	2949	3015	137.748	123.763	141.695	127.646	131.159	142.968	131.18	138.733	146.655	141.691	123.97	148.212	134.241	94.817	144.974	152.007	182.355	154.682
g11119	0	0.0191582	0.984677	3.74865	0.887716	393	197	302	432	311	284	216	185	239	393	379	367	88	415	269	245	271	265	18.922	10.997	12.835	14.264	17.395	13.387	11.325	11.795	11.817	12.006	15.349	16.227	8.598	13.416	14.13	12.737	16.758	13.596
g1112	0	-0.84119	0.748205	5.30699	0.139794	2823	1228	2476	2120	1370	1119	574	745	243	2034	1502	963	32	939	340	204	1518	836	135.918	68.552	105.23	69.998	76.626	52.747	30.095	47.498	12.015	62.139	60.831	42.58	3.126	30.356	17.859	10.605	93.867	42.89
g11120	0	-0.534929	0.775628	-5.09293	0.177058	0	0	1	0	0	0	1	1	0	0	0	0	0	0	0	0	0	0	0	0	0.043	0	0	0	0.052	0.064	0	0	0	0	0	0	0	0	0	0
g11121	0	0.00730652	0.993155	5.82316	0.953226	1272	957	1262	1672	1043	1253	911	793	1460	1819	1762	1469	604	2051	944	951	840	925	61.243	53.424	53.635	55.206	58.336	59.063	47.764	50.558	72.19	55.57	71.36	64.953	59.011	66.304	49.585	49.439	51.942	47.456
g11122	0	0.131792	0.762132	6.63358	0.158792	1896	1522	2042	2256	1591	2237	1969	1595	2554	3729	2290	2445	1132	1887	2100	2171	2017	2287	91.286	84.965	86.785	74.488	88.987	105.447	103.235	101.691	126.284	113.921	92.744	108.108	110.597	61.002	110.307	112.862	124.724	117.333
g11123	0	-0.140306	0.945877	2.65529	0.597388	111	80	157	140	114	156	171	147	179	259	114	50	41	108	170	121	179	244	5.344	4.466	6.673	4.622	6.376	7.353	8.966	9.372	8.851	7.912	4.617	2.211	4.006	3.491	8.93	6.29	11.069	12.518
g11124	0	-0.0029396	0.994566	5.63518	0.975221	1005	728	1405	1437	802	1033	1110	912	913	1721	1066	959	525	1555	1010	834	911	1106	48.387	40.64	59.713	47.446	44.857	48.693	58.197	58.145	45.144	52.577	43.173	42.403	51.293	50.269	53.052	43.356	56.333	56.743
g11125	0	0.0387624	0.943157	6.47394	0.582227	1947	1272	2253	2534	1672	1764	1520	1450	2053	2766	2261	2279	925	2153	1876	1902	1532	1658	93.742	71.009	95.753	83.667	93.517	83.151	79.694	92.446	101.512	84.501	91.57	100.768	90.373	69.601	98.541	98.877	94.733	85.062
g11126	0	-0.0920179	0.975996	-1.37691	0.811241	14	7	3	16	4	3	14	7	15	13	12	12	1	5	8	6	6	13	0.674	0.391	0.128	0.528	0.224	0.141	0.734	0.446	0.742	0.397	0.486	0.531	0.098	0.162	0.42	0.312	0.371	0.667
g11127	0	-0.0939892	0.963903	8.74376	0.700088	10088	10087	11807	14013	6423	8829	9585	4891	8272	16224	14658	14813	2266	19564	5016	6302	9018	5887	485.705	563.101	501.798	462.677	359.247	416.178	502.542	311.83	409.013	495.643	593.644	654.972	221.39	632.458	263.475	327.616	557.639	302.028
g11128	0	-0.0588401	0.914863	7.72785	0.462523	4249	3795	5408	5870	3885	4548	4155	3633	4541	8108	4393	4447	1775	4903	3882	4243	4304	5005	204.576	211.854	229.84	193.814	217.293	214.382	217.847	231.625	224.532	247.699	177.915	196.629	173.419	158.502	203.91	220.577	266.143	256.778
g11129	0	0.921924	0.773294	-0.218411	0.173185	13	6	2	10	9	7	21	13	156	24	51	5	42	51	18	42	9	31	0.626	0.335	0.085	0.33	0.503	0.33	1.101	0.829	7.713	0.733	2.065	0.221	4.103	1.649	0.945	2.183	0.557	1.59
g1113	0	-0.74353	0.545152	7.56232	0.0371411	9194	4088	8959	6047	6328	6430	3810	3251	1696	8923	4616	3358	529	2665	2390	2464	4980	3859	442.661	228.21	380.758	199.658	353.933	303.095	199.758	207.27	83.859	272.598	186.947	148.477	51.684	86.153	125.539	128.094	307.944	197.983
g11130	0	0.105077	0.839083	6.0348	0.265953	1278	1253	1639	2088	928	1645	1185	905	1095	2370	1561	1533	692	1704	1402	1299	1117	1513	61.532	69.948	69.658	68.941	51.904	77.541	62.13	57.699	54.143	72.403	63.22	67.783	67.609	55.086	73.643	67.53	69.071	77.623
g11131	0	0.101732	0.904469	7.13524	0.440917	2689	2261	3901	4341	2920	3103	1915	2142	2514	4354	3939	3505	1754	5069	2920	2557	1928	2517	129.467	126.219	165.793	143.33	163.319	146.268	100.404	136.565	124.306	133.015	159.528	154.977	171.367	163.869	153.379	132.928	119.22	129.133
g11132	0	0.2244	0.775814	4.78158	0.178998	537	390	828	782	566	676	260	379	492	853	775	604	440	937	609	573	421	533	25.855	21.772	35.19	25.82	31.657	31.865	13.632	24.163	24.327	26.059	31.387	26.706	42.988	30.291	31.989	29.788	26.033	27.345
g11133	0	0.0266897	0.987552	8.66082	0.918373	4088	7494	9522	15171	8102	8684	8328	8277	6914	17055	12212	4326	2389	20366	9735	8983	5417	11187	196.824	418.348	404.685	500.911	453.156	409.343	436.637	527.707	341.866	521.03	494.582	191.278	233.407	658.385	511.35	466.991	334.967	573.941
g11134	0	-0.168617	0.745214	8.34473	0.138703	9322	6324	7166	9795	5841	8316	5910	5122	6912	10412	7087	7102	2901	5951	5055	5928	6918	8467	448.824	353.033	304.555	323.408	326.695	391.996	309.862	326.557	341.767	318.087	287.021	314.022	283.43	192.382	265.524	308.173	427.783	434.393
g11135	0	0.471704	0.649495	6.42786	0.0736996	1445	1069	2219	2547	1521	1932	741	1646	1209	2538	2459	4135	1372	1148	2553	3130	1460	1522	69.572	59.676	94.308	84.096	85.072	91.07	38.851	104.942	59.78	77.536	99.589	182.833	134.046	37.112	134.101	162.716	90.281	78.085
g11136	0	-0.128541	0.644342	7.43938	0.0716037	3392	3071	4577	5400	3392	3848	3453	3058	3675	5630	3683	3439	1661	4284	3404	3253	3247	3484	163.314	171.437	194.523	178.296	189.719	181.385	181.041	194.965	181.712	171.996	149.16	152.059	162.281	138.492	178.802	169.111	200.782	178.744
g11137	0	-0.0874387	0.921831	3.83353	0.498652	225	284	366	370	231	321	361	255	352	516	368	244	123	378	237	251	219	399	10.833	15.854	15.555	12.217	12.92	15.131	18.927	16.258	17.405	15.764	14.904	10.789	12.017	12.22	12.449	13.048	13.542	20.47
g11138	0	0.0915002	0.957032	6.24792	0.651581	2320	899	1352	1371	1427	1557	1593	1307	2189	2121	1563	1574	1004	1074	2643	2352	1400	1508	111.7	50.186	57.46	45.267	79.814	73.393	83.521	83.329	108.236	64.797	63.301	69.596	98.092	34.72	138.829	122.271	86.571	77.367
g11139	0	-0.013474	0.987694	6.81967	0.922807	2470	1761	2225	3023	1786	2320	2630	1940	3117	3975	2090	2183	1138	1702	2445	2558	2554	3356	118.923	98.307	94.563	99.812	99.893	109.359	137.891	123.686	154.121	121.436	84.644	96.524	111.184	55.022	128.428	132.98	157.93	172.177
g1114	0	0.03342	0.969265	5.55939	0.724908	1054	834	1278	1284	933	937	788	732	885	1989	1236	1209	398	1412	843	767	780	987	50.747	46.558	54.315	42.395	52.184	44.168	41.315	46.669	43.759	60.764	50.058	53.457	38.885	45.647	44.28	39.873	48.232	50.637
g11140	0	-0.0744533	0.97999	-0.774665	0.841928	8	4	18	15	5	18	18	15	17	25	12	11	11	4	7	23	9	14	0.385	0.223	0.765	0.495	0.28	0.848	0.944	0.956	0.841	0.764	0.486	0.486	1.075	0.129	0.368	1.196	0.557	0.718
g11141	0	0.146811	0.802663	7.03317	0.207171	2181	1887	3701	3253	2534	2770	2174	2236	2560	5387	3365	2634	1540	4497	2211	2122	2509	3094	105.008	105.341	157.293	107.407	141.73	130.571	113.983	142.558	126.58	164.573	136.281	116.465	150.459	145.377	116.137	110.314	155.147	158.735
g11142	0	-0.0533974	0.944763	5.06152	0.592437	857	511	782	1024	549	781	576	582	732	1146	750	646	302	598	749	639	637	948	41.262	28.526	33.235	33.81	30.706	36.814	30.2	37.106	36.194	35.01	30.375	28.564	29.506	19.332	39.343	33.219	39.39	48.636
g11143	0	-0.050393	0.958371	4.14188	0.668088	444	274	384	406	300	326	531	311	413	654	434	322	147	506	350	298	300	408	21.377	15.296	16.32	13.405	16.779	15.367	27.84	19.828	20.421	19.98	17.577	14.238	14.362	16.358	18.384	15.492	18.551	20.932
g11144	0	-0.792355	0.730828	-1.97641	0.132326	3	7	2	3	13	10	9	10	12	9	4	1	0	3	6	5	6	7	0.144	0.391	0.085	0.099	0.727	0.471	0.472	0.638	0.593	0.275	0.162	0.044	0	0.097	0.315	0.26	0.371	0.359
g11145	0	-0.0292247	0.969265	5.90863	0.72461	1458	877	1459	1799	1051	1365	1036	1096	1242	1741	1175	1422	662	1287	1351	1224	1139	1321	70.198	48.958	62.008	59.399	58.784	64.343	54.318	69.876	61.411	53.188	47.587	62.875	64.678	41.606	70.964	63.631	70.431	67.773
g11146	0	1.10062	0.780505	1.93674	0.1836	64	20	36	60	40	12	44	30	781	75	72	84	497	41	328	586	24	179	3.081	1.116	1.53	1.981	2.237	0.566	2.307	1.913	38.617	2.291	2.916	3.714	48.557	1.325	17.229	30.464	1.484	9.183
g11147	0	0.0570987	0.941111	5.9635	0.565085	1210	1121	1494	1699	969	1434	1149	984	1365	2163	1293	1634	538	1147	1587	1322	1335	1424	58.258	62.579	63.495	56.097	54.197	67.595	60.242	62.736	67.493	66.08	52.366	72.249	52.563	37.08	83.36	68.726	82.551	73.057
g11148	0	0.238485	0.624954	4.01488	0.0651245	303	200	392	318	239	261	390	277	434	610	390	320	155	413	420	333	362	412	14.588	11.165	16.66	10.5	13.368	12.303	20.448	17.66	21.459	18.635	15.795	14.149	15.144	13.351	22.061	17.311	22.385	21.137
g11149	0	-0.428894	0.545152	5.69443	0.0376241	1694	583	1072	1253	1317	1971	1313	1087	1221	1291	1131	809	560	640	954	903	982	1344	81.561	32.546	45.56	41.371	73.662	92.908	68.841	69.303	60.373	39.44	45.805	35.771	54.713	20.69	50.111	46.943	60.723	68.953
g1115	0	1.27109	0.89835	4.12328	0.411816	383	1990	19	10684	3	7	2451	2511	115	751	2676	81	18	18887	152	510	2261	298	18.44	111.091	0.808	352.761	0.168	0.33	128.506	160.091	5.686	22.943	108.377	3.581	1.759	610.572	7.984	26.513	139.812	15.289
g11150	0	0.133591	0.780505	7.37311	0.182749	4313	2715	2989	4723	2778	3014	2987	2499	3782	5084	4134	3685	1981	3215	3943	3782	3119	4044	207.657	151.563	127.033	155.943	155.377	142.073	156.609	159.326	187.003	155.316	167.426	162.936	193.545	103.933	207.114	196.611	192.867	207.474
g11151	0	0.093765	0.929079	3.63569	0.529353	327	151	292	253	316	286	241	125	290	399	385	234	172	255	275	269	203	288	15.744	8.429	12.41	8.353	17.674	13.481	12.636	7.969	14.339	12.189	15.592	10.347	16.805	8.244	14.445	13.984	12.553	14.776
g11152	0	0.0131969	0.987694	7.50633	0.921863	4095	2666	5041	5210	3923	3782	2968	3021	3256	6596	5634	4171	1749	7262	3394	2742	2770	3032	197.161	148.828	214.243	172.022	219.419	178.274	155.612	192.606	160.994	201.508	228.175	184.425	170.879	234.763	178.277	142.546	171.286	155.555
g11153	0	-0.0902088	0.941936	8.35865	0.573729	7227	6277	8634	12526	5130	8154	6307	5090	5781	7667	8406	11017	4434	5643	7412	6372	4491	5536	347.957	350.41	366.945	413.58	286.928	384.36	330.676	324.517	285.844	234.227	340.44	487.128	433.206	182.425	389.33	331.255	277.706	284.02
g11154	0	0.42054	0.870386	3.47014	0.326494	113	84	247	183	175	367	189	140	362	200	164	406	399	111	584	590	171	269	5.441	4.689	10.498	6.042	9.788	17.299	9.909	8.926	17.899	6.11	6.642	17.952	38.983	3.588	30.676	30.672	10.574	13.801
g11155	0	-0.802055	0.703371	6.39467	0.108066	1649	887	1517	2060	1684	2176	5117	3761	4811	3700	758	566	403	499	1656	1529	3069	4684	79.394	49.516	64.473	68.016	94.188	102.571	268.284	239.786	237.882	113.035	30.699	25.026	39.373	16.131	86.985	79.487	189.775	240.309
g11156	0	-0.0787244	0.88603	4.98744	0.367565	838	536	833	907	657	783	515	427	647	1030	724	709	308	660	678	526	611	729	40.347	29.922	35.403	29.947	36.747	36.909	27.001	27.224	31.991	31.466	29.322	31.349	30.092	21.336	35.613	27.345	37.782	37.401
g11157	0	0.524187	0.788245	3.45342	0.192292	306	144	94	192	125	173	183	158	395	193	334	291	330	138	530	655	141	244	14.733	8.039	3.995	6.339	6.991	8.155	9.595	10.073	19.531	5.896	13.527	12.867	32.241	4.461	27.839	34.051	8.719	12.518
g11158	0	0.0694561	0.973124	8.31964	0.75697	12392	5202	4695	9393	5654	4510	5755	4979	8871	8656	5951	7041	4967	4209	9480	10176	5297	6840	596.635	290.398	199.538	310.135	316.236	212.591	301.735	317.44	438.631	264.441	241.014	311.325	485.28	136.067	497.956	529.01	327.546	350.921
g11159	0	-0.393714	0.373988	9.76086	0.00696446	25215	14018	27219	27539	24206	25792	14902	13485	17401	28742	16158	15695	6754	15667	17084	12824	14372	22431	1214.02	782.546	1156.81	909.274	1353.87	1215.77	781.312	859.747	860.4	878.068	654.394	693.97	659.872	506.477	897.371	666.669	888.71	1150.81
g1116	0	1.16848	0.918019	3.9669	0.474618	154	2322	14	7788	21	5	3976	2498	48	532	3848	123	6	23119	35	734	1963	282	7.415	129.624	0.595	257.142	1.175	0.236	208.462	159.262	2.373	16.253	155.843	5.439	0.586	747.382	1.838	38.158	121.384	14.468
g11160	0	0.504002	0.249466	6.36215	0.00180528	1219	1508	2399	2494	1211	1214	1044	897	1428	4652	1809	1895	991	2642	1786	1954	1835	2080	58.691	84.183	101.958	82.346	67.733	57.225	54.737	57.189	70.608	142.119	73.264	83.789	96.822	85.41	93.813	101.581	113.469	106.713
g11161	0	0.392994	0.902447	-1.94211	0.433046	10	4	6	4	1	1	14	5	3	8	6	13	9	2	2	7	6	6	0.481	0.223	0.255	0.132	0.056	0.047	0.734	0.319	0.148	0.244	0.243	0.575	0.879	0.065	0.105	0.364	0.371	0.308
g11162	0	0.0806662	0.937467	7.48961	0.552704	4394	3221	4749	5994	3037	3392	2940	2530	2987	6050	5688	5846	1782	5861	2823	2996	2951	3208	211.557	179.81	201.833	197.908	169.863	159.891	154.144	161.302	147.694	184.827	230.362	258.487	174.103	189.472	148.284	155.75	182.479	164.584
g11163	0	-0.209093	0.962535	-3.75375	0.685749	3	0	1	2	2	1	0	2	2	1	2	2	0	0	2	5	0	1	0.144	0	0.043	0.066	0.112	0.047	0	0.128	0.099	0.031	0.081	0.088	0	0	0.105	0.26	0	0.051
g11164	0	-1.62473	0.268246	-3.4788	0.00290026	4	2	2	4	1	6	5	1	3	2	0	1	0	0	0	5	0	2	0.193	0.112	0.085	0.132	0.056	0.283	0.262	0.064	0.148	0.061	0	0.044	0	0	0	0.26	0	0.103
g11165	0	-0.10754	0.899755	4.01177	0.414283	343	231	301	492	296	422	390	292	358	501	339	322	161	247	354	371	335	378	16.514	12.895	12.793	16.245	16.556	19.892	20.448	18.617	17.701	15.306	13.729	14.238	15.73	7.985	18.595	19.287	20.715	19.393
g11166	0	0.102144	0.871314	4.93758	0.328143	765	510	633	886	456	611	504	468	696	989	614	664	379	595	713	756	639	726	36.832	28.47	26.903	29.254	25.505	28.801	26.425	29.838	34.414	30.214	24.867	29.359	37.029	19.235	37.452	39.301	39.513	37.247
g11167	0	-0.101734	0.955599	8.61306	0.642724	7773	8393	10788	13247	5549	7401	9587	5627	8203	15154	12730	11752	2318	16981	4589	5811	8581	5491	374.245	468.534	458.491	437.385	310.363	348.865	502.647	358.754	405.601	462.955	515.561	519.627	226.471	548.955	241.046	302.091	530.616	281.712
g11168	0	-0.104789	0.855274	4.60149	0.2946	452	379	680	592	529	525	487	504	540	887	483	424	223	633	472	460	437	554	21.762	21.157	28.9	19.546	29.588	24.747	25.533	32.133	26.701	27.098	19.561	18.748	21.787	20.463	24.793	23.914	27.022	28.423
g11169	0	0.0512609	0.915501	6.59313	0.465701	1863	1607	2275	2643	1588	1821	1965	1647	2235	3764	2160	2027	985	2275	1889	1830	1930	2316	89.697	89.71	96.688	87.266	88.819	85.838	103.025	105.006	110.511	114.99	87.479	89.626	96.235	73.545	99.223	95.134	119.344	118.821
g1117	0	-0.912847	0.266064	2.51565	0.00271385	248	204	95	285	144	245	152	115	77	113	91	113	44	75	81	92	74	116	11.94	11.388	4.038	9.41	8.054	11.549	7.969	7.332	3.807	3.452	3.685	4.996	4.299	2.425	4.255	4.783	4.576	5.951
g11170	0	0.285703	0.855253	-0.657741	0.29076	14	9	10	13	7	14	7	9	24	17	15	14	9	8	21	19	15	14	0.674	0.502	0.425	0.429	0.392	0.66	0.367	0.574	1.187	0.519	0.607	0.619	0.879	0.259	1.103	0.988	0.928	0.718
g11171	0	-0.0373958	0.98606	2.89949	0.91179	123	73	377	166	195	322	55	122	172	218	123	401	91	97	257	116	113	150	5.922	4.075	16.023	5.481	10.907	15.178	2.884	7.778	8.505	6.66	4.981	17.731	8.891	3.136	13.499	6.03	6.987	7.696
g11172	0	0.70205	0.729582	6.31905	0.128247	456	1247	1736	2264	1053	1915	599	762	4692	1455	2036	9068	1677	1470	1501	3878	1504	1254	21.955	69.613	73.78	74.752	58.896	90.268	31.406	48.582	231.998	44.45	82.457	400.951	163.844	47.522	78.843	201.602	93.002	64.336
g11173	0	0.164127	0.89682	6.50089	0.40454	1939	1889	2643	3098	1393	1905	1416	1019	1316	2569	2906	2473	875	4344	1951	1858	1595	1108	93.357	105.452	112.328	102.289	77.912	89.797	74.241	64.967	65.07	78.483	117.692	109.346	85.488	140.431	102.48	96.59	98.629	56.845
g11174	0	0.125634	0.929902	2.61174	0.53112	137	106	118	160	106	166	89	71	156	185	275	157	76	222	115	95	60	127	6.596	5.917	5.015	5.283	5.929	7.825	4.666	4.527	7.713	5.652	11.137	6.942	7.425	7.177	6.041	4.939	3.71	6.516
g11175	0	0.0303509	0.980577	6.08671	0.847834	2436	1012	1814	1718	1322	1159	954	767	2006	2023	1749	1756	582	2440	1353	1149	970	1681	117.286	56.494	77.095	56.724	73.941	54.632	50.018	48.901	99.188	61.803	70.834	77.643	56.862	78.879	71.069	59.732	59.981	86.242
g11176	0	0.191291	0.860989	10.0688	0.302775	20212	22201	29274	34327	13065	19248	25473	13312	16155	39616	38585	31345	9867	45542	17321	18371	18656	18498	973.142	1239.36	1244.15	1133.4	730.743	907.304	1335.55	848.718	798.791	1210.27	1562.68	1385.95	964.015	1472.27	909.82	955.036	1153.62	949.026
g11177	0	0.0975176	0.948487	2.13047	0.620045	90	65	86	93	57	72	156	98	95	147	161	78	45	124	106	61	62	111	4.333	3.629	3.655	3.071	3.188	3.394	8.179	6.248	4.697	4.491	6.52	3.449	4.397	4.009	5.568	3.171	3.834	5.695
g11178	0	-0.0103668	0.987869	5.07779	0.926045	874	602	658	1173	530	734	574	549	690	938	806	750	407	639	826	776	606	666	42.08	33.606	27.965	38.73	29.644	34.599	30.095	35.002	34.117	28.656	32.643	33.162	39.764	20.657	43.387	40.341	37.473	34.169
g11179	0	-0.0539381	0.97822	0.862073	0.824072	46	24	39	55	30	31	29	37	49	28	40	42	15	33	46	71	38	44	2.215	1.34	1.658	1.816	1.678	1.461	1.52	2.359	2.423	0.855	1.62	1.857	1.466	1.067	2.416	3.691	2.35	2.257
g1118	0	0.25182	0.975434	-3.42059	0.7764	4	11	0	0	1	3	2	0	2	50	0	3	0	1	7	4	0	0	0.193	0.614	0	0	0.056	0.141	0.105	0	0.099	1.527	0	0.133	0	0.032	0.368	0.208	0	0
g11180	0	-0.107446	0.890104	5.43997	0.382031	664	649	1402	1327	763	1138	909	783	948	1993	877	799	371	984	801	816	814	946	31.969	36.23	59.585	43.814	42.676	53.643	47.659	49.921	46.874	60.886	35.518	35.329	36.247	31.81	42.074	42.421	50.335	48.534
g11181	0	-0.144676	0.905945	7.11802	0.444121	2673	2038	4947	3622	4225	3092	1968	2479	2925	4099	4042	5611	1149	2532	3252	2021	2061	2254	128.696	113.77	210.248	119.59	236.31	145.749	103.182	158.051	144.628	125.224	163.7	248.096	112.258	81.854	170.818	105.064	127.444	115.64
g11182	0	0.0629879	0.944763	3.98746	0.592208	398	264	443	472	297	285	199	270	320	541	456	441	153	450	274	268	259	350	19.162	14.738	18.828	15.584	16.612	13.434	10.434	17.214	15.823	16.528	18.468	19.499	14.948	14.547	14.392	13.932	16.016	17.956
g11183	0	-0.212487	0.806642	9.92357	0.212289	17075	19389	29768	37308	23933	28845	13802	17305	14904	36897	21925	15681	9963	30995	18233	15451	14728	16338	822.106	1082.38	1265.14	1231.82	1338.61	1359.68	723.639	1103.3	736.935	1127.2	887.955	693.351	973.394	1002	957.724	803.236	910.724	838.209
g11184	0	-0.0106772	0.987525	5.30616	0.9173	910	688	1221	1120	630	849	749	597	742	1658	959	813	353	1239	697	659	584	984	43.814	38.407	51.893	36.98	35.237	40.02	39.27	38.062	36.689	50.652	38.839	35.948	34.488	40.054	36.611	34.259	36.112	50.483
g11185	0	-0.190576	0.948487	-1.17383	0.612302	21	6	10	14	11	12	7	3	8	7	10	18	2	3	13	17	7	11	1.011	0.335	0.425	0.462	0.615	0.566	0.367	0.191	0.396	0.214	0.405	0.796	0.195	0.097	0.683	0.884	0.433	0.564
g11186	0	-0.41026	0.918019	-4.40798	0.471499	1	0	1	0	3	0	0	1	3	2	0	0	0	0	3	0	1	0	0.048	0	0.043	0	0.168	0	0	0.064	0.148	0.061	0	0	0	0	0.158	0	0.062	0
g11187	0	0.0189081	0.984592	3.73437	0.881041	360	214	255	375	213	268	269	230	259	340	315	271	181	285	379	286	201	307	17.333	11.946	10.838	12.382	11.913	12.633	14.104	14.664	12.806	10.387	12.757	11.983	17.684	9.213	19.908	14.868	12.429	15.75
g11188	0	0.120682	0.806642	5.36377	0.210212	786	656	1024	1138	760	739	753	670	826	1466	1039	866	513	1459	846	715	623	890	37.843	36.621	43.52	37.574	42.508	34.835	39.48	42.716	40.842	44.786	42.079	38.291	50.121	47.166	44.438	37.17	38.524	45.661
g11189	0	-0.425032	0.758063	1.59267	0.155664	60	77	166	128	83	63	62	35	40	83	97	82	27	96	35	21	39	67	2.889	4.298	7.055	4.226	4.642	2.97	3.251	2.231	1.978	2.536	3.928	3.626	2.638	3.103	1.838	1.092	2.412	3.437
g1119	0	-1.02049	0.571358	-0.86358	0.047099	22	8	7	27	17	29	29	7	17	12	18	11	0	3	12	7	11	21	1.059	0.447	0.298	0.891	0.951	1.367	1.52	0.446	0.841	0.367	0.729	0.486	0	0.097	0.63	0.364	0.68	1.077
g11190	0	-0.187947	0.973124	-2.94728	0.760339	6	0	8	1	3	3	6	2	1	8	1	0	0	3	5	1	4	8	0.289	0	0.34	0.033	0.168	0.141	0.315	0.128	0.049	0.244	0.04	0	0	0.097	0.263	0.052	0.247	0.41
g11191	0	-1.02804	0.502129	-1.80266	0.0292566	5	5	16	3	7	21	14	3	12	7	2	2	4	2	5	8	4	3	0.241	0.279	0.68	0.099	0.392	0.99	0.734	0.191	0.593	0.214	0.081	0.088	0.391	0.065	0.263	0.416	0.247	0.154
g11192	0	-0.4921	0.905945	-3.55141	0.446818	1	1	5	1	2	2	8	1	0	8	0	0	0	0	3	1	2	4	0.048	0.056	0.213	0.033	0.112	0.094	0.419	0.064	0	0.244	0	0	0	0	0.158	0.052	0.124	0.205
g11193	0	-0.621101	0.766915	-2.00452	0.164222	4	5	7	6	8	14	11	2	3	3	1	3	1	7	10	4	8	4	0.193	0.279	0.298	0.198	0.447	0.66	0.577	0.128	0.148	0.092	0.04	0.133	0.098	0.226	0.525	0.208	0.495	0.205
g11194	0	-0.706921	0.809505	-3.3476	0.216345	2	0	3	1	3	2	7	2	4	4	1	0	0	0	1	3	2	5	0.096	0	0.128	0.033	0.168	0.094	0.367	0.128	0.198	0.122	0.04	0	0	0	0.053	0.156	0.124	0.257
g11195	0	1.14811	0.657976	-3.06187	0.0774191	6	0	0	0	3	3	4	1	1	4	2	4	0	7	1	9	4	8	0.289	0	0	0	0.168	0.141	0.21	0.064	0.049	0.122	0.081	0.177	0	0.226	0.053	0.468	0.247	0.41
g11196	0	-0.586091	0.907756	-2.82378	0.450199	6	1	5	0	4	3	4	4	11	15	0	0	0	1	1	7	11	5	0.289	0.056	0.213	0	0.224	0.141	0.21	0.255	0.544	0.458	0	0	0	0.032	0.053	0.364	0.68	0.257
g11197	0	-0.986048	0.756648	-3.11842	0.15407	4	0	3	1	5	4	9	2	7	12	0	0	0	2	0	2	4	4	0.193	0	0.128	0.033	0.28	0.189	0.472	0.128	0.346	0.367	0	0	0	0.065	0	0.104	0.247	0.205
g11198	0	0.0607934	0.987471	-3.77553	0.916393	3	1	1	0	1	1	4	0	1	2	1	0	0	0	1	5	3	3	0.144	0.056	0.043	0	0.056	0.047	0.21	0	0.049	0.061	0.04	0	0	0	0.053	0.26	0.186	0.154
g11199	0	0.497467	0.89067	-2.99431	0.383373	1	5	0	1	8	2	3	0	4	2	6	2	1	2	4	6	1	3	0.048	0.279	0	0.033	0.447	0.094	0.157	0	0.198	0.061	0.243	0.088	0.098	0.065	0.21	0.312	0.062	0.154
g112	0	-0.345143	0.792464	4.19621	0.199318	493	319	311	363	241	524	667	433	678	667	286	258	121	232	287	374	532	624	23.736	17.808	13.218	11.985	13.479	24.7	34.971	27.606	33.524	20.377	11.583	11.408	11.822	7.5	15.075	19.443	32.897	32.014
g1120	0	0.0970931	0.955599	5.79557	0.643317	1495	647	810	1690	1452	723	1382	700	1640	1607	1066	1082	923	1087	1222	1724	858	1377	71.979	36.118	34.425	55.8	81.212	34.08	72.458	44.629	81.091	49.094	43.173	47.842	90.178	35.14	64.188	89.624	53.055	70.646
g11200	0	-0.634563	0.918019	-3.2164	0.475269	5	0	1	0	6	2	11	1	14	12	0	0	2	0	1	0	9	6	0.241	0	0.043	0	0.336	0.094	0.577	0.064	0.692	0.367	0	0	0.195	0	0.053	0	0.557	0.308
g11201	0	-0.387739	0.928855	-3.7336	0.526834	0	0	4	2	2	2	7	0	2	4	5	0	0	2	2	1	0	0	0	0	0.17	0.066	0.112	0.094	0.367	0	0.099	0.122	0.202	0	0	0.065	0.105	0.052	0	0
g11202	0	0.00904035	0.984677	6.10264	0.901144	1649	1170	1644	1861	1232	1508	1054	1035	1692	2429	1806	1568	629	1929	1315	1247	1197	1422	79.394	65.315	69.87	61.446	68.907	71.083	55.261	65.987	83.662	74.206	73.142	69.331	61.454	62.36	69.073	64.827	74.018	72.955
g11203	0	-0.116366	0.790448	6.34183	0.195265	2034	1812	1785	2593	1467	1630	1555	1261	1664	2790	1792	1739	745	1729	1397	1628	1636	1683	97.931	101.154	75.863	85.615	82.051	76.834	81.529	80.396	82.277	85.234	72.575	76.892	72.787	55.894	73.38	84.633	101.164	86.345
g11204	0	0.324654	0.66974	4.03334	0.0832975	275	214	298	288	215	301	368	289	508	435	436	366	198	312	470	535	348	427	13.24	11.946	12.665	9.509	12.025	14.188	19.294	18.425	25.118	13.289	17.658	16.183	19.345	10.086	24.688	27.813	21.519	21.907
g11205	0	-0.264056	0.627124	6.96387	0.0664378	3116	2329	2628	3593	2078	3053	2911	2373	3427	3831	2398	2133	1032	1802	2316	2639	2661	3599	150.025	130.015	111.69	118.633	116.225	143.911	152.624	151.293	169.45	117.037	97.118	94.313	100.827	58.254	121.652	137.191	164.546	184.644
g11206	0	0.0599011	0.948487	6.61224	0.622006	2784	2026	2032	3120	1421	1758	1931	1407	1726	2805	2751	2865	951	2274	2047	2277	1489	1962	134.041	113.1	86.36	103.015	79.478	82.868	101.242	89.704	85.343	85.693	111.415	126.679	92.914	73.513	107.523	118.372	92.074	100.659
g11207	0	0.0187519	0.975996	6.9274	0.792215	2700	1846	2710	3718	2131	2814	2125	2015	2666	3985	2474	2700	1440	2915	2507	2535	2174	2624	129.996	103.052	115.175	122.76	119.19	132.645	111.414	128.468	131.822	121.742	100.196	119.383	140.689	94.235	131.685	131.785	134.432	134.622
g11208	0	0.029474	0.97802	7.15773	0.820064	3263	1996	4486	3791	2905	3290	2342	2081	2637	5363	4170	3165	1479	5346	2435	2022	2453	2682	157.103	111.425	190.655	125.17	162.481	155.083	122.791	132.676	130.388	163.84	168.884	139.944	144.5	172.824	127.903	105.116	151.684	137.598
g11209	0	0.0819665	0.87282	5.90122	0.334625	1349	783	1737	1675	1109	1156	946	945	1291	2199	1348	1443	710	1581	1378	1103	905	1271	64.95	43.71	73.823	55.305	62.028	54.491	49.599	60.249	63.834	67.179	54.594	63.804	69.368	51.11	72.382	57.341	55.962	65.208
g1121	0	1.16453	0.855253	3.42793	0.291346	35	25	53	446	263	61	254	57	3245	829	322	47	1734	58	2566	1435	39	488	1.685	1.396	2.253	14.726	14.71	2.875	13.317	3.634	160.45	25.326	13.041	2.078	169.413	1.875	134.784	74.6	2.412	25.036
g11210	0	0.0347675	0.963903	4.85245	0.700763	777	453	654	812	515	616	496	435	576	856	660	682	328	594	677	695	448	674	37.41	25.288	27.795	26.81	28.805	29.037	26.005	27.734	28.481	26.151	26.73	30.155	32.046	19.203	35.561	36.13	27.703	34.579
g11211	0	-0.0755262	0.966183	10.0379	0.710479	23643	17972	35723	34345	28455	27787	13344	15356	14402	34344	30712	22591	11520	43188	21073	15959	15407	13367	1138.33	1003.28	1518.23	1133.99	1591.53	1309.81	699.626	979.035	712.113	1049.21	1243.83	998.884	1125.51	1396.17	1106.9	829.645	952.71	685.784
g11212	0	0.108623	0.975996	2.10376	0.805147	109	6	113	80	168	120	101	95	177	222	99	159	30	54	88	88	68	142	5.248	0.335	4.803	2.641	9.396	5.657	5.295	6.057	8.752	6.782	4.009	7.03	2.931	1.746	4.622	4.575	4.205	7.285
g11213	0	0.167188	0.854692	2.50697	0.288537	156	95	126	198	96	116	59	65	117	186	133	118	81	141	156	107	92	152	7.511	5.303	5.355	6.538	5.369	5.468	3.093	4.144	5.785	5.682	5.386	5.217	7.914	4.558	8.194	5.563	5.689	7.798
g11214	0	0.000628007	0.998081	5.96741	0.994211	1290	1029	1501	1718	1242	1331	1030	1032	1486	2102	1276	1331	652	1189	1267	1338	1312	1585	62.109	57.443	63.793	56.724	69.467	62.74	54.003	65.796	73.476	64.216	51.678	58.852	63.701	38.438	66.552	69.557	81.129	81.317
g11215	0	-0.0925296	0.864211	7.32953	0.314381	3831	2876	4023	4722	3177	4133	2702	2607	3054	4811	3955	3439	1752	4741	3164	2882	2579	2785	184.45	160.551	170.978	155.91	177.694	194.82	141.666	166.211	151.006	146.976	160.176	152.059	171.172	153.265	166.195	149.824	159.476	142.882
g11216	0	-0.188998	0.957032	-5.09293	0.657572	0	0	0	0	0	0	1	1	0	0	0	0	0	0	0	0	1	0	0	0	0	0	0	0	0.052	0.064	0	0	0	0	0	0	0	0	0.062	0
g11217	0	-0.373447	0.88603	-2.65881	0.363787	9	1	2	2	2	4	12	2	4	7	4	2	0	3	3	2	2	3	0.433	0.056	0.085	0.066	0.112	0.189	0.629	0.128	0.198	0.214	0.162	0.088	0	0.097	0.158	0.104	0.124	0.154
g11218	0	-0.195833	0.812462	5.59825	0.221616	1088	655	987	1328	906	1362	1076	1075	1243	1135	937	905	389	780	1121	1341	1025	1166	52.384	36.565	41.948	43.847	50.674	64.201	56.415	68.538	61.461	34.674	37.948	40.015	38.006	25.216	58.883	69.713	63.382	59.821
g11219	0	-0.182512	0.943157	0.558864	0.583885	53	26	28	46	26	41	16	27	30	38	25	25	23	9	68	33	28	41	2.552	1.451	1.19	1.519	1.454	1.933	0.839	1.721	1.483	1.161	1.012	1.105	2.247	0.291	3.572	1.716	1.731	2.103
g1122	0	-0.0444779	0.963634	5.95432	0.696412	1466	869	1849	1717	1163	1639	1030	915	1303	1924	1407	1340	682	964	1395	1249	1255	1500	70.583	48.511	78.583	56.691	65.048	77.259	54.003	58.337	64.427	58.778	56.983	59.249	66.632	31.164	73.275	64.931	77.604	76.956
g11220	0	0.0200351	0.984677	4.80387	0.883809	647	602	580	770	398	511	642	437	631	1019	694	757	192	536	420	678	578	754	31.151	33.606	24.65	25.424	22.261	24.087	33.66	27.861	31.2	31.13	28.107	33.472	18.759	17.328	22.061	35.247	35.741	38.683
g11221	0	0.506977	0.881156	-3.93294	0.354242	0	0	1	3	1	0	3	1	0	2	0	1	1	2	2	0	2	3	0	0	0.043	0.099	0.056	0	0.157	0.064	0	0.061	0	0.044	0.098	0.065	0.105	0	0.124	0.154
g11222	0	-0.112767	0.905945	8.5842	0.446098	10366	6887	7470	11170	6367	8381	7761	6854	9527	11148	7886	8017	3880	4800	8719	9436	7356	10357	499.089	384.463	317.475	368.808	356.115	395.06	406.91	436.982	471.067	340.571	319.38	354.48	379.08	155.173	457.983	490.54	454.867	531.358
g11224	0	0.216378	0.809505	5.4984	0.218076	919	705	1051	1218	844	860	567	581	1153	1066	1004	1218	1044	1043	931	1198	718	962	44.247	39.356	44.668	40.216	47.206	40.538	29.728	37.042	57.011	32.566	40.662	53.855	102	33.718	48.903	62.279	44.398	49.355
g11225	0	0.0496028	0.958082	5.36526	0.665385	935	567	842	891	650	753	930	869	1144	1296	1033	860	407	908	862	761	908	1040	45.017	31.652	35.785	29.419	36.355	35.495	48.76	55.404	56.566	39.593	41.836	38.026	39.764	29.353	45.278	39.561	56.147	53.356
g11226	0	-0.0300585	0.973124	9.37471	0.759501	15207	11615	15470	19017	12414	14627	12234	10373	13672	23037	18894	16811	6068	20712	10663	10734	10537	14026	732.168	648.4	657.476	627.897	694.332	689.481	641.429	661.339	676.018	703.78	765.201	743.315	592.849	669.57	560.095	558.018	651.568	719.594
g11227	0	1.19857	0.693335	-2.796	0.0981759	4	0	1	1	0	8	13	2	0	2	3	1	1	8	4	7	8	16	0.193	0	0.043	0.033	0	0.377	0.682	0.128	0	0.061	0.121	0.044	0.098	0.259	0.21	0.364	0.495	0.821
g11228	0	-0.0884055	0.958601	5.30128	0.668952	928	540	958	1212	1200	919	527	778	723	1400	1127	836	364	2097	646	580	481	618	44.68	30.145	40.715	40.017	67.118	43.319	27.631	49.602	35.749	42.77	45.643	36.965	35.563	67.791	33.932	30.152	29.743	31.706
g11229	0	0.0478067	0.981609	3.99618	0.859305	246	193	457	268	247	254	475	511	461	855	172	360	104	375	268	392	414	484	11.844	10.774	19.423	8.849	13.815	11.973	24.904	32.579	22.794	26.12	6.966	15.918	10.161	12.123	14.077	20.379	25.6	24.831
g1123	0	-0.038141	0.97802	7.73352	0.821865	4157	3670	7535	5680	4907	5793	3034	2923	3697	5795	5707	6996	1812	7888	3818	3893	3299	3298	200.146	204.875	320.238	187.54	274.455	273.068	159.073	186.358	182.8	177.037	231.132	309.335	177.034	255	200.548	202.382	203.998	169.201
g11230	0	1.39895	0.893118	0.653932	0.395198	6	0	2	110	38	9	59	9	785	54	12	3	1022	5	376	1069	3	515	0.289	0	0.085	3.632	2.125	0.424	3.093	0.574	38.815	1.65	0.486	0.133	99.85	0.162	19.75	55.573	0.186	26.422
g11231	0	0.0231606	0.982966	5.67311	0.866086	1300	818	965	1378	708	971	968	993	1426	1381	1145	1004	497	887	1231	1324	1111	1311	62.591	45.664	41.013	45.498	39.599	45.771	50.752	63.31	70.509	42.19	46.372	44.393	48.557	28.675	64.661	68.83	68.7	67.26
g11232	0	-0.0518195	0.984677	3.48938	0.890714	176	80	465	233	530	341	267	103	201	219	159	887	198	164	225	171	203	263	8.474	4.466	19.763	7.693	29.644	16.074	13.999	6.567	9.939	6.69	6.439	39.22	19.345	5.302	11.819	8.89	12.553	13.493
g11233	0	0.635295	0.459582	6.16497	0.0172461	1073	495	2293	1384	1837	1019	790	998	1717	2444	2011	3619	1194	1939	2445	1867	1126	1135	51.661	27.633	97.453	45.696	102.746	48.033	41.42	63.628	84.898	74.664	81.445	160.018	116.655	62.683	128.428	97.058	69.628	58.23
g11234	0	-0.24683	0.756238	6.45114	0.150301	1756	1709	2604	2980	2190	2378	1301	1749	1408	3234	2127	1913	689	3296	1378	1067	1267	1688	84.546	95.404	110.67	98.393	122.49	112.093	68.211	111.509	69.619	98.799	86.143	84.585	67.316	106.552	72.382	55.469	78.346	86.602
g11235	0	-0.0744327	0.88305	5.54733	0.356326	1000	784	1430	1457	951	1009	818	712	913	1750	1128	1094	382	1139	884	811	790	1038	48.147	43.766	60.775	48.107	53.191	47.562	42.888	45.394	45.144	53.462	45.684	48.372	37.322	36.821	46.434	42.161	48.851	53.254
g11236	0	0.053084	0.975996	4.0214	0.8125	565	190	417	263	329	264	320	346	383	733	445	262	138	247	441	209	363	576	27.203	10.607	17.723	8.684	18.401	12.444	16.778	22.06	18.938	22.393	18.022	11.585	13.483	7.985	23.164	10.865	22.447	29.551
g11237	0	0.151167	0.975996	-4.12118	0.798497	1	0	0	0	0	6	3	0	2	1	2	1	0	1	0	4	0	1	0.048	0	0	0	0	0.283	0.157	0	0.099	0.031	0.081	0.044	0	0.032	0	0.208	0	0.051
g11238	0	-0.149003	0.852371	5.59763	0.2857	706	843	1250	1427	956	1240	927	1035	1168	1966	809	816	477	1142	1008	745	1086	1061	33.992	47.06	53.125	47.116	53.47	58.451	48.603	65.987	57.752	60.061	32.764	36.08	46.603	36.918	52.947	38.73	67.154	54.434
g11239	0	-0.137981	0.830979	3.28528	0.254892	160	157	243	260	207	266	238	170	203	299	212	205	97	171	214	188	187	211	7.703	8.764	10.328	8.585	11.578	12.539	12.478	10.838	10.037	9.134	8.586	9.064	9.477	5.528	11.241	9.773	11.563	10.825
g1124	0	-0.138183	0.876931	5.32693	0.345521	774	690	837	1465	772	913	784	695	992	1491	522	626	403	915	940	812	765	1123	37.266	38.519	35.573	48.371	43.179	43.037	41.105	44.31	49.05	45.55	21.141	27.679	39.373	29.58	49.375	42.213	47.305	57.615
g11240	0	0.211525	0.88305	6.75465	0.359936	2680	1208	2035	1719	2126	2140	2460	1929	2714	2659	1865	2050	1697	1436	3426	3231	2901	3055	129.033	67.436	86.488	56.757	118.91	100.874	128.978	122.985	134.195	81.232	75.532	90.643	165.798	46.422	179.957	167.967	179.387	156.735
g11241	0	0.0633119	0.870386	6.521	0.326387	2047	1354	2370	2484	1714	1884	1655	1396	1900	3364	2509	2066	813	2487	1903	1862	1617	1869	98.556	75.586	100.725	82.016	95.866	88.807	86.772	89.003	93.946	102.77	101.614	91.35	79.431	80.399	99.959	96.798	99.989	95.888
g11242	0	0.520292	0.844156	5.00899	0.279613	592	214	512	763	593	450	825	475	910	2917	263	370	144	465	1025	1032	2701	2161	28.503	11.946	21.76	25.192	33.167	21.212	43.255	30.284	44.995	89.114	10.651	16.36	14.069	15.032	53.84	53.65	167.02	110.869
g11243	0	-0.0265961	0.963903	6.13147	0.701777	1521	1136	1566	1933	1291	1823	1378	1125	1415	2613	1597	1421	673	1569	1579	1328	1303	1463	73.231	63.417	66.555	63.823	72.207	85.932	72.249	71.725	69.965	79.827	64.678	62.831	65.753	50.722	82.94	69.037	80.573	75.058
g11244	0	0.209047	0.831826	4.64467	0.257638	631	208	524	481	420	542	509	344	833	868	540	561	355	407	601	703	534	623	30.381	11.611	22.27	15.882	23.491	25.549	26.687	21.932	41.188	26.517	21.87	24.805	34.684	13.157	31.569	36.546	33.021	31.963
g11245	0	-0.150706	0.97802	-4.02571	0.821075	0	0	1	0	0	3	7	3	1	2	2	0	0	0	0	5	1	1	0	0	0.043	0	0	0.141	0.367	0.191	0.049	0.061	0.081	0	0	0	0	0.26	0.062	0.051
g11246	0	0.820292	0.729582	4.01561	0.127831	211	122	175	232	189	238	380	211	677	333	198	292	805	268	2094	1134	215	417	10.159	6.811	7.438	7.66	10.571	11.219	19.923	13.452	33.475	10.173	8.019	12.911	78.649	8.664	109.991	58.952	13.295	21.394
g11247	0	-0.110451	0.975996	-1.33897	0.788514	8	2	11	5	5	8	32	6	14	15	6	5	5	8	3	10	14	8	0.385	0.112	0.468	0.165	0.28	0.377	1.678	0.383	0.692	0.458	0.243	0.221	0.489	0.259	0.158	0.52	0.866	0.41
g11248	0	0.136245	0.839803	7.90545	0.26693	5153	3423	5010	6168	4253	4524	3481	4027	7445	6918	5489	5548	3263	5062	5820	5852	4250	5045	248.1	191.087	212.925	203.653	237.876	213.25	182.509	256.745	368.121	211.345	222.303	245.31	318.798	163.642	305.707	304.222	262.804	258.83
g11249	0	-0.00961372	0.987694	4.81814	0.922663	672	417	534	830	552	578	485	497	703	776	658	701	361	596	613	593	499	546	32.355	23.279	22.695	27.405	30.874	27.246	25.429	31.687	34.76	23.707	26.649	30.995	35.27	19.267	32.199	30.828	30.856	28.012
g1125	0	-0.58272	0.892414	-3.5655	0.390233	0	1	0	3	2	2	8	5	2	5	4	0	0	0	0	1	2	3	0	0.056	0	0.099	0.112	0.094	0.419	0.319	0.099	0.153	0.162	0	0	0	0	0.052	0.124	0.154
g11250	0	0.350623	0.839803	4.27414	0.267163	249	112	419	422	297	441	368	261	982	517	386	496	421	280	764	767	291	472	11.989	6.252	17.808	13.933	16.612	20.788	19.294	16.64	48.555	15.794	15.633	21.931	41.132	9.052	40.131	39.873	17.994	24.216
g11251	0	-0.0681438	0.902224	5.81663	0.432628	1403	970	1321	1739	1127	1347	1051	852	1013	1724	1408	1251	591	1669	1107	970	944	1016	67.55	54.15	56.143	57.418	63.035	63.494	55.104	54.32	50.088	52.668	57.024	55.314	57.741	53.955	58.147	50.426	58.373	52.125
g11252	0	-0.0069983	0.994369	2.63024	0.97423	131	110	104	111	106	175	133	140	144	175	164	129	98	280	91	125	83	85	6.307	6.141	4.42	3.665	5.929	8.249	6.973	8.926	7.12	5.346	6.642	5.704	9.575	9.052	4.78	6.498	5.132	4.361
g11253	0	0.0716377	0.918873	4.1569	0.481868	387	261	400	493	327	391	265	263	486	683	433	395	198	501	328	273	399	371	18.633	14.57	17	16.278	18.29	18.431	13.894	16.768	24.03	20.866	17.536	17.465	19.345	16.196	17.229	14.192	24.673	19.034
g11254	0	0.00523792	0.993729	3.37116	0.962898	191	193	250	283	203	177	217	181	229	357	256	233	82	196	187	212	238	264	9.196	10.774	10.625	9.344	11.354	8.343	11.377	11.54	11.323	10.906	10.368	10.302	8.011	6.336	9.823	11.021	14.717	13.544
g11255	0	0.0658541	0.949198	5.59753	0.623914	1038	795	829	1286	623	951	1175	856	1403	1911	1071	967	397	996	1024	1001	1148	1272	49.976	44.38	35.233	42.461	34.845	44.828	61.605	54.575	69.372	58.381	43.375	42.757	38.787	32.198	53.788	52.038	70.988	65.259
g11256	0	-0.0674964	0.946956	6.42459	0.601407	2023	1475	1699	2611	1367	1684	1849	1650	2091	2465	1667	1656	963	1342	2059	2136	1795	1943	97.401	82.341	72.208	86.209	76.458	79.38	96.943	105.197	103.39	75.306	67.513	73.222	94.086	43.384	108.153	111.042	110.996	99.684
g11257	0	-0.101654	0.871562	6.62987	0.329547	1925	1629	2382	2622	1934	2547	2068	1682	2246	3853	2276	2302	748	2162	1501	1801	1955	2613	92.683	90.938	101.235	86.572	108.171	120.059	108.425	107.237	111.054	117.709	92.177	101.785	73.08	69.892	78.843	93.627	120.89	134.058
g11258	0	0.00570032	0.988294	6.95192	0.932046	2681	2121	3374	3790	2189	2594	2320	1863	2295	4629	2734	2621	1263	3077	2512	2374	2064	2910	129.081	118.404	143.395	125.137	122.434	122.275	121.638	118.777	113.477	141.416	110.726	115.89	123.396	99.472	131.948	123.415	127.63	149.295
g11259	0	-0.0362261	0.945363	5.55478	0.593757	1065	685	1107	1247	906	1048	989	773	1043	1448	1070	997	453	1144	1043	836	971	978	51.276	38.24	47.048	41.173	50.674	49.4	51.853	49.283	51.572	44.236	43.335	44.083	44.259	36.983	54.786	43.46	60.043	50.176
g1126	0	-0.236169	0.957032	-1.78967	0.658504	16	7	7	2	2	4	19	12	3	7	4	6	0	6	11	12	6	5	0.77	0.391	0.298	0.066	0.112	0.189	0.996	0.765	0.148	0.214	0.162	0.265	0	0.194	0.578	0.624	0.371	0.257
g11260	0	-0.0119892	0.984677	6.36778	0.895143	1780	1083	2208	2237	1477	1854	1564	1616	1708	3156	1757	1804	702	2120	1709	1337	1680	2006	85.701	60.458	93.84	73.861	82.611	87.393	82.001	103.029	84.453	96.416	71.158	79.766	68.586	68.535	89.769	69.505	103.885	102.916
g11261	0	-0.102983	0.902092	3.02372	0.430448	189	134	158	223	116	175	167	163	250	231	147	179	73	167	174	176	168	198	9.1	7.48	6.715	7.363	6.488	8.249	8.756	10.392	12.361	7.057	5.953	7.915	7.132	5.399	9.14	9.15	10.388	10.158
g11262	0	0.0617385	0.943218	4.38641	0.585379	405	329	623	541	312	454	393	335	482	955	459	382	163	657	436	391	441	428	19.499	18.366	26.478	17.863	17.451	21.4	20.605	21.358	23.833	29.175	18.589	16.891	15.925	21.239	22.902	20.327	27.27	21.958
g11263	0	-0.683578	0.839978	-2.34137	0.270536	5	0	9	1	10	18	6	4	12	15	2	2	0	4	3	3	2	4	0.241	0	0.383	0.033	0.559	0.848	0.315	0.255	0.593	0.458	0.081	0.088	0	0.129	0.158	0.156	0.124	0.205
g11264	0	1.15299	0.386898	-1.39952	0.0103415	6	1	7	2	13	9	4	2	10	23	5	9	4	15	13	15	9	22	0.289	0.056	0.298	0.066	0.727	0.424	0.21	0.128	0.494	0.703	0.202	0.398	0.391	0.485	0.683	0.78	0.557	1.129
g11265	0	0.11163	0.786257	5.39371	0.190514	1013	603	994	1158	672	781	692	678	1020	1599	993	893	386	857	994	961	831	1029	48.773	33.662	42.245	38.234	37.586	36.814	36.282	43.226	50.434	48.849	40.216	39.485	37.713	27.705	52.212	49.959	51.386	52.792
g11266	0	0.414354	0.778302	2.81968	0.180918	82	32	178	154	153	223	188	99	141	370	126	144	74	113	176	160	329	214	3.948	1.786	7.565	5.085	8.557	10.512	9.857	6.312	6.972	11.303	5.103	6.367	7.23	3.653	9.245	8.318	20.344	10.979
g11267	0	0.365457	0.682202	4.85158	0.0906618	628	602	549	873	443	395	357	292	733	793	614	672	604	857	814	1064	379	577	30.236	33.606	23.333	28.824	24.778	18.619	18.718	18.617	36.244	24.226	24.867	29.713	59.011	27.705	42.757	55.313	23.436	29.603
g11268	0	-0.0154863	0.993384	6.6801	0.960792	1796	1268	2582	3451	1812	2852	1517	1886	2838	2599	1665	1902	1175	727	4513	4712	1449	3447	86.472	70.785	109.735	113.944	101.348	134.436	79.536	120.243	140.326	79.399	67.432	84.099	114.799	23.502	237.054	244.958	89.601	176.846
g11269	0	-0.105003	0.88305	7.69713	0.357364	4224	2945	4776	5565	4196	5076	3978	3913	5515	7604	4063	4028	1899	3553	4012	4198	4598	5258	203.372	164.403	202.98	183.743	234.688	239.27	208.567	249.477	272.692	232.302	164.55	178.102	185.534	114.86	210.738	218.237	284.323	269.758
g1127	0	-0.0791151	0.950719	3.20594	0.627269	221	136	171	263	288	214	188	133	180	322	170	193	113	356	186	133	139	166	10.64	7.592	7.268	8.684	16.108	10.087	9.857	8.48	8.9	9.837	6.885	8.534	11.04	11.509	9.77	6.914	8.595	8.517
g11270	0	1.01088	0.413981	5.68244	0.0119033	476	325	952	883	621	754	1211	634	1401	849	2762	1397	1651	1249	2348	3541	723	934	22.918	18.143	40.46	29.155	34.733	35.542	63.493	40.421	69.273	25.937	111.86	61.77	161.304	40.377	123.333	184.083	44.708	47.918
g11271	0	0.1142	0.911714	5.68679	0.456568	875	758	1765	1540	1077	1099	642	821	960	2037	1374	1239	576	2008	957	828	898	852	42.128	42.315	75.013	50.847	60.238	51.804	33.66	52.344	47.468	62.23	55.647	54.784	56.276	64.914	50.268	43.044	55.529	43.711
g11272	0	0.55285	0.889936	2.32433	0.38154	87	28	48	87	63	78	89	66	378	122	163	49	368	41	607	385	49	76	4.189	1.563	2.04	2.873	3.524	3.677	4.666	4.208	18.69	3.727	6.601	2.167	35.954	1.325	31.884	20.015	3.03	3.899
g11273	0	1.55187	0.780505	1.95273	0.184655	15	6	51	35	69	21	91	17	1037	230	75	34	911	25	956	855	10	282	0.722	0.335	2.168	1.156	3.859	0.99	4.771	1.084	51.275	7.026	3.037	1.503	89.006	0.808	50.216	44.448	0.618	14.468
g11274	0	-0.0395512	0.97957	7.56772	0.837176	6978	3118	3103	4707	3963	4339	3476	3081	3844	5008	4084	4503	1875	2179	4620	5373	3548	5515	335.968	174.06	131.878	155.414	221.656	204.53	182.247	196.432	190.068	152.994	165.401	199.105	183.189	70.442	242.675	279.321	219.395	282.943
g11275	0	0.0940755	0.820041	6.04244	0.240379	1254	1029	1537	1740	1296	1498	979	992	1632	2331	1655	1365	748	1819	1441	1328	1136	1345	60.376	57.443	65.323	57.451	72.487	70.612	51.329	63.246	80.695	71.212	67.027	60.355	73.08	58.804	75.691	69.037	70.246	69.004
g11276	0	0.0260131	0.983302	6.60573	0.871649	1947	1687	1796	2506	1348	1718	2389	1910	2863	3141	1678	1890	976	1628	2237	2445	2153	3016	93.742	94.176	76.33	82.742	75.395	80.982	125.255	121.774	141.562	95.958	67.958	83.568	95.356	52.629	117.503	127.106	133.133	154.734
g11277	0	0.0586989	0.96042	4.81657	0.677364	434	410	644	694	472	608	586	571	751	1019	526	480	255	604	760	798	563	647	20.896	22.888	27.37	22.914	26.4	28.66	30.724	36.405	37.134	31.13	21.303	21.224	24.914	19.526	39.921	41.485	34.814	33.194
g11278	0	0.17234	0.831354	4.83625	0.255356	562	462	598	677	333	504	615	573	696	1112	567	470	395	562	811	726	556	689	27.058	25.791	25.415	22.353	18.625	23.757	32.244	36.532	34.414	33.972	22.963	20.782	38.592	18.168	42.599	37.742	34.381	35.349
g11279	0	-0.150103	0.914863	3.89592	0.46298	386	180	497	371	367	348	177	252	464	438	367	383	159	649	273	165	220	238	18.585	10.048	21.123	12.25	20.527	16.404	9.28	16.066	22.943	13.381	14.863	16.935	15.534	20.981	14.34	8.578	13.604	12.21
g1128	0	0.301984	0.577621	9.51992	0.0498504	17785	10833	14152	16519	10679	11114	12880	11859	19197	21530	18768	14366	13133	19245	19267	16995	11235	18426	856.29	604.746	601.461	545.419	597.291	523.887	675.299	756.08	949.204	657.741	760.098	635.207	1283.11	622.145	1012.04	883.503	694.73	945.332
g11280	0	0.0767608	0.899786	6.20307	0.41464	1785	1204	1845	1962	1093	1610	1465	1084	1425	2276	2031	2087	624	1461	1703	1541	1449	1594	85.942	67.213	78.413	64.781	61.133	75.892	76.81	69.111	70.46	69.532	82.255	92.279	60.965	47.231	89.453	80.11	89.601	81.779
g11281	0	-0.155857	0.962535	2.143	0.683299	90	28	114	59	131	141	104	94	141	91	48	156	114	36	139	71	103	121	4.333	1.563	4.845	1.948	7.327	6.646	5.453	5.993	6.972	2.78	1.944	6.898	11.138	1.164	7.301	3.691	6.369	6.208
g11282	0	-0.0175452	0.995144	-1.91988	0.977737	5	0	2	15	4	6	8	11	11	13	3	1	4	1	8	12	9	9	0.241	0	0.085	0.495	0.224	0.283	0.419	0.701	0.544	0.397	0.121	0.044	0.391	0.032	0.42	0.624	0.557	0.462
g11283	0	-0.132592	0.948487	3.54603	0.614947	286	121	265	212	195	274	319	234	371	268	187	352	227	112	358	257	220	245	13.77	6.755	11.263	7	10.907	12.916	16.725	14.919	18.344	8.187	7.573	15.564	22.178	3.621	18.805	13.36	13.604	12.57
g11284	0	0.0349066	0.970813	5.414	0.74069	934	795	893	1340	632	826	751	781	919	1353	927	1022	496	741	1030	962	820	911	44.969	44.38	37.953	44.244	35.349	38.936	39.375	49.793	45.44	41.334	37.543	45.189	48.46	23.955	54.103	50.011	50.706	46.738
g11285	0	0.0671806	0.974676	7.43557	0.770384	4138	2432	5522	4525	4944	2802	2308	2230	3967	3460	7168	7965	2002	4920	3686	2413	2402	2673	199.231	135.765	234.685	149.405	276.525	132.08	121.009	142.176	196.15	105.703	290.302	352.181	195.597	159.052	193.614	125.442	148.531	137.136
g11286	0	0.0365776	0.966183	5.40274	0.708104	793	573	1182	1154	787	852	790	760	936	1723	1033	856	460	1277	770	679	862	804	38.18	31.987	50.235	38.102	44.018	40.161	41.42	48.454	46.281	52.638	41.836	37.849	44.942	41.282	40.446	35.299	53.303	41.249
g11287	0	-0.00471318	0.993988	6.50024	0.970125	2443	1482	1744	2352	2106	1827	1510	1507	1970	2379	1925	2034	947	1625	2498	2303	1540	2072	117.623	82.732	74.12	77.658	117.791	86.12	79.169	96.08	97.408	72.678	77.962	89.935	92.523	52.532	131.212	119.724	95.228	106.302
g11288	0	0.114632	0.919151	6.31045	0.486872	1548	1119	2465	2283	1818	1633	1247	1132	1287	3276	2020	1404	947	3327	1879	954	1246	1835	74.531	62.467	104.763	75.379	101.683	76.976	65.38	72.172	63.636	100.082	81.809	62.079	92.523	107.554	98.698	49.595	77.048	94.143
g11289	0	0.0898087	0.975996	6.39775	0.78519	1615	1324	1217	1388	1212	1225	1945	1755	5576	1618	2297	1341	1658	986	2459	3059	1245	2408	77.757	73.911	51.723	45.829	67.789	57.744	101.976	111.891	275.708	49.43	93.028	59.294	161.988	31.875	129.164	159.025	76.986	123.541
g1129	0	-0.0639953	0.969843	5.15907	0.738331	1035	1141	874	1274	656	770	463	404	597	1111	950	817	220	1087	667	564	878	715	49.832	63.696	37.145	42.065	36.691	36.296	24.275	25.757	29.519	33.941	38.475	36.124	21.494	35.14	35.035	29.32	54.292	36.683
g11290	0	0.706106	0.583482	0.778808	0.0533714	23	10	33	20	12	31	61	41	53	59	58	24	20	114	44	56	27	53	1.107	0.558	1.403	0.66	0.671	1.461	3.198	2.614	2.621	1.802	2.349	1.061	1.954	3.685	2.311	2.911	1.67	2.719
g11291	0	-0.232882	0.754583	6.52506	0.144961	2806	1436	1990	1906	2011	1822	1797	1835	3234	2860	2182	1857	695	1354	1616	1941	1737	2589	135.1	80.164	84.575	62.932	112.478	85.885	94.217	116.992	159.907	87.373	88.37	82.109	67.902	43.772	84.884	100.905	107.409	132.827
g11292	0	-0.182666	0.83142	5.76263	0.256817	1072	1421	1529	2411	1056	1076	1050	760	894	2239	1363	1027	333	1262	950	888	1143	1170	51.613	79.326	64.983	79.606	59.063	50.72	55.052	48.454	44.204	68.401	55.201	45.41	32.534	40.797	49.901	46.164	70.679	60.026
g11293	0	0.112855	0.983302	-2.13142	0.875863	1	0	3	2	17	16	12	5	6	8	8	3	1	16	3	16	0	7	0.048	0	0.128	0.066	0.951	0.754	0.629	0.319	0.297	0.244	0.324	0.133	0.098	0.517	0.158	0.832	0	0.359
g11294	0	0.176486	0.940541	2.80998	0.56357	102	117	217	233	116	98	143	133	138	682	182	169	45	114	121	63	261	165	4.911	6.531	9.223	7.693	6.488	4.619	7.497	8.48	6.823	20.835	7.371	7.473	4.397	3.685	6.356	3.275	16.139	8.465
g11295	0	-0.103569	0.780505	7.39476	0.183015	3647	3004	4170	5114	3173	3886	3171	2737	3643	5853	3508	3362	1478	3393	3236	3545	3300	3979	175.591	167.696	177.225	168.852	177.47	183.177	166.256	174.5	180.13	178.809	142.073	148.654	144.402	109.688	169.977	184.291	204.059	204.14
g11296	0	0.51069	0.711272	4.64187	0.112346	276	258	862	300	407	336	323	490	1193	726	853	1029	336	1385	415	326	420	706	13.289	14.403	36.635	9.905	22.764	15.838	16.935	31.24	58.988	22.179	34.546	45.498	32.828	44.774	21.799	16.947	25.971	36.221
g11297	0	-0.283677	0.948487	-3.03045	0.612836	6	0	3	4	1	0	8	5	5	5	1	3	0	5	1	2	1	3	0.289	0	0.128	0.132	0.056	0	0.419	0.319	0.247	0.153	0.04	0.133	0	0.162	0.053	0.104	0.062	0.154
g11298	0	-0.238832	0.606434	3.80782	0.0605823	241	213	450	358	285	347	332	298	356	448	293	296	89	363	297	228	261	264	11.603	11.891	19.125	11.82	15.94	16.357	17.407	18.999	17.603	13.686	11.866	13.088	8.695	11.735	15.601	11.853	16.139	13.544
g11299	0	0.178048	0.81884	5.2973	0.229987	775	573	986	1003	720	697	760	543	880	1813	1081	942	373	1791	655	529	624	951	37.314	31.987	41.905	33.117	40.271	32.855	39.847	34.619	43.512	55.387	43.78	41.651	36.442	57.899	34.405	27.501	38.586	48.79
g1130	0	1.01914	0.1897	8.27779	0.000621196	8146	5258	6089	10461	2764	2360	3748	2567	4296	10655	11560	8575	6526	16229	10516	9834	6042	5634	392.204	293.525	258.783	345.398	154.594	111.245	196.508	163.661	212.418	325.51	468.176	379.152	637.596	524.645	552.374	511.231	373.614	289.048
g11300	0	-0.0492847	0.980496	1.01065	0.844498	76	26	42	47	25	36	51	18	83	56	56	34	40	32	34	38	40	51	3.659	1.451	1.785	1.552	1.398	1.697	2.674	1.148	4.104	1.711	2.268	1.503	3.908	1.034	1.786	1.975	2.473	2.617
g11301	0	0.396072	0.379535	3.98579	0.00955796	302	200	236	355	284	259	328	270	344	596	461	384	208	555	355	220	301	481	14.54	11.165	10.03	11.721	15.884	12.209	17.197	17.214	17.009	18.208	18.67	16.979	20.322	17.942	18.647	11.437	18.613	24.677
g11302	0	0.182409	0.854807	3.97559	0.289372	287	292	536	530	264	271	165	253	284	620	476	322	172	609	350	238	269	305	13.818	16.301	22.78	17.499	14.766	12.774	8.651	16.13	14.043	18.941	19.278	14.238	16.805	19.688	18.384	12.373	16.634	15.648
g11303	0	0.00823701	0.988045	5.51135	0.928991	1058	796	929	1321	731	813	1096	785	960	1703	933	929	460	967	1044	937	765	1179	50.939	44.436	39.483	43.616	40.886	38.323	57.463	50.048	47.468	52.027	37.786	41.077	44.942	31.261	54.838	48.711	47.305	60.488
g11304	0	-0.252798	0.459582	4.45891	0.0187073	430	403	623	644	408	564	518	403	497	700	412	416	167	496	443	335	399	590	20.703	22.497	26.478	21.263	22.82	26.586	27.159	25.694	24.574	21.385	16.686	18.394	16.316	16.035	23.269	17.415	24.673	30.27
g11305	0	-0.0266649	0.96264	6.23962	0.690418	1838	1240	1662	2163	1389	1489	1517	1323	1562	2436	1624	1696	760	2119	1562	1305	1296	1719	88.494	69.222	70.635	71.417	77.689	70.188	79.536	84.349	77.234	74.42	65.771	74.99	74.253	68.502	82.047	67.842	80.14	88.192
g11306	0	-0.0747897	0.965419	4.76313	0.706051	912	712	378	987	350	611	482	332	680	678	676	595	378	514	621	722	399	482	43.91	39.747	16.065	32.588	19.576	28.801	25.271	21.167	33.623	20.713	27.378	26.309	36.931	16.616	32.619	37.534	24.673	24.729
g11307	0	0.357372	0.930154	-4.2387	0.534552	0	0	0	3	0	1	1	0	2	4	1	0	1	0	2	0	0	4	0	0	0	0.099	0	0.047	0.052	0	0.099	0.122	0.04	0	0.098	0	0.105	0	0	0.205
g11308	0	0.0872611	0.958601	8.6437	0.671941	10415	8070	10383	13877	7602	8959	4809	5357	5896	10370	12672	11277	5323	18129	7281	7671	4703	5917	501.449	450.503	441.278	458.186	425.19	422.306	252.136	341.54	291.53	316.803	513.212	498.624	520.062	586.068	382.449	398.785	290.816	303.567
g11309	0	-0.333489	0.943157	-4.42628	0.584087	0	1	1	0	0	6	0	0	3	0	0	0	0	1	1	2	1	0	0	0.056	0.043	0	0	0.283	0	0	0.148	0	0	0	0	0.032	0.053	0.104	0.062	0
g1131	0	-0.447623	0.834727	-5.14004	0.261191	0	0	0	0	0	0	1	0	2	0	0	0	0	0	0	0	0	0	0	0	0	0	0	0	0.052	0	0.099	0	0	0	0	0	0	0	0	0
g11310	0	0.253312	0.941936	-2.60897	0.569233	8	1	1	1	5	1	8	3	3	4	5	3	1	2	3	5	5	3	0.385	0.056	0.043	0.033	0.28	0.047	0.419	0.191	0.148	0.122	0.202	0.133	0.098	0.065	0.158	0.26	0.309	0.154
g11311	0	-0.442229	0.918019	-4.536	0.474028	2	2	0	0	2	0	2	0	0	0	0	0	1	0	2	0	0	1	0.096	0.112	0	0	0.112	0	0.105	0	0	0	0	0	0.098	0	0.105	0	0	0.051
g11312	0	0.0998113	0.958082	7.43299	0.665658	4375	2384	2920	4095	2265	3408	3867	3306	5373	4506	3525	3072	2741	1948	5057	6106	3048	4720	210.642	133.085	124.1	135.207	126.684	160.645	202.747	210.777	265.67	137.658	142.761	135.832	267.798	62.974	265.629	317.427	188.477	242.156
g11313	0	-0.0710171	0.902092	7.84822	0.431341	5245	3702	4985	6711	4049	5309	4504	3925	5724	7857	4640	4781	2327	4019	5086	5106	4177	5450	252.53	206.662	211.863	221.582	226.466	250.253	236.145	250.242	283.026	240.031	187.918	211.397	227.35	129.925	267.152	265.441	258.29	279.608
g11314	0	0.112449	0.859866	5.85133	0.299275	1674	985	1262	1826	852	1087	927	804	1168	1608	1353	1547	643	1236	1295	1434	1028	1309	80.598	54.987	53.635	60.29	47.653	51.239	48.603	51.26	57.752	49.124	54.796	68.402	62.822	39.957	68.022	74.548	63.568	67.157
g11315	0	-0.0340577	0.958682	5.11501	0.67474	793	590	773	1062	620	693	637	591	760	994	736	841	411	727	817	731	584	689	38.18	32.936	32.853	35.065	34.677	32.666	33.398	37.68	37.579	30.367	29.808	37.186	40.155	23.502	42.915	38.002	36.112	35.349
g11316	0	-0.124313	0.862274	9.61123	0.304646	20452	13611	15787	22584	14737	17969	16655	13241	17531	23222	14742	14874	8400	12320	17267	17321	15752	19310	984.698	759.826	670.948	745.672	824.26	847.015	873.222	844.191	866.828	709.432	597.046	657.669	820.688	398.276	906.983	900.45	974.044	990.685
g11317	0	-0.150632	0.756238	5.33993	0.149554	761	830	1086	1245	765	1021	782	631	899	1365	958	916	279	836	668	807	738	1051	36.64	46.334	46.155	41.107	42.787	48.127	41	40.23	44.451	41.701	38.799	40.502	27.259	27.026	35.088	41.953	45.635	53.921
g11318	0	0.271076	0.836963	2.9689	0.263994	187	119	100	119	149	121	228	118	208	224	270	142	123	120	176	267	135	218	9.003	6.643	4.25	3.929	8.334	5.704	11.954	7.523	10.285	6.843	10.935	6.279	12.017	3.879	9.245	13.88	8.348	11.184
g11319	0	-0.158861	0.82001	5.85173	0.238601	1307	1442	1343	2389	783	1430	927	950	1208	1564	1532	1392	529	1353	1079	1149	983	982	62.928	80.499	57.078	78.879	43.794	67.407	48.603	60.568	59.73	47.78	62.046	61.549	51.684	43.739	56.677	59.732	60.785	50.381
g1132	0	0.171217	0.806642	3.67456	0.212171	212	221	287	412	196	281	243	200	223	511	346	300	141	510	236	190	203	278	10.207	12.337	12.198	13.603	10.963	13.246	12.74	12.751	11.026	15.611	14.013	13.265	13.776	16.487	12.396	9.877	12.553	14.263
g11320	0	-0.242796	0.730645	9.42612	0.13057	17282	14311	23878	24618	17045	18702	8341	10207	11240	23122	16027	15911	5542	18787	11689	10669	11700	12176	832.072	798.903	1014.82	812.829	953.35	881.567	437.319	650.756	555.767	706.377	649.088	703.521	541.458	607.339	613.988	554.639	723.484	624.681
g11321	0	0.0049599	0.993988	4.98795	0.967467	632	520	619	910	547	608	578	601	882	1040	650	536	381	580	758	750	616	807	30.429	29.029	26.308	30.046	30.594	28.66	30.305	38.317	43.611	31.772	26.325	23.7	37.224	18.75	39.815	38.99	38.091	41.403
g11322	0	1.29988	0.258618	1.83276	0.00248685	67	56	35	29	54	26	43	34	120	114	293	159	59	239	76	126	82	54	3.226	3.126	1.488	0.958	3.02	1.226	2.254	2.168	5.933	3.483	11.866	7.03	5.764	7.726	3.992	6.55	5.071	2.77
g11323	0	-0.0408815	0.981609	3.90964	0.855748	380	311	323	454	308	225	314	216	376	578	595	334	121	778	167	178	213	287	18.296	17.361	13.728	14.99	17.227	10.606	16.463	13.771	18.591	17.658	24.097	14.768	11.822	25.151	8.772	9.254	13.171	14.724
g11324	0	-0.0544736	0.975131	4.99674	0.775019	693	543	1091	1168	723	702	475	422	518	1048	1111	863	283	1289	518	527	458	411	33.366	30.313	46.368	38.565	40.438	33.091	24.904	26.905	25.613	32.016	44.995	38.158	27.649	41.67	27.209	27.397	28.321	21.086
g11325	0	0.188892	0.839803	8.05555	0.267127	7902	4038	4645	7187	4277	4508	4298	4442	6205	7147	5507	5376	4289	4775	8301	7589	4840	5630	380.456	225.419	197.413	237.298	239.218	212.496	225.344	283.203	306.809	218.341	223.032	237.705	419.039	154.364	436.026	394.522	299.287	288.843
g11326	0	0.233601	0.871938	0.0560852	0.331451	25	22	24	16	15	12	24	15	24	23	41	32	10	32	18	18	23	22	1.204	1.228	1.02	0.528	0.839	0.566	1.258	0.956	1.187	0.703	1.66	1.415	0.977	1.034	0.945	0.936	1.422	1.129
g11327	0	0.03355	0.968774	7.16919	0.720707	3822	2353	3249	3661	2173	2992	2663	2288	3473	4462	3306	4084	1381	2668	3001	3141	2728	3388	184.017	131.355	138.083	120.878	121.539	141.036	139.621	145.873	171.724	136.314	133.892	180.578	134.925	86.25	157.633	163.288	168.689	173.819
g11328	0	-0.168573	0.87282	3.8917	0.335013	172	237	434	395	350	356	360	312	404	595	287	246	117	457	269	226	264	338	8.281	13.23	18.445	13.042	19.576	16.781	18.875	19.892	19.976	18.177	11.623	10.877	11.431	14.774	14.13	11.749	16.325	17.341
g11329	0	0.365406	0.712057	6.55535	0.113059	3112	2267	2126	2033	1082	1031	1630	950	2127	3299	2704	2509	1325	4602	1944	2371	1191	1597	149.833	126.554	90.355	67.125	60.518	48.599	85.461	60.568	105.17	100.784	109.511	110.938	129.454	148.772	102.112	123.259	73.647	81.933
g1133	0	0.110119	0.806642	4.17862	0.212862	481	277	413	526	281	373	282	254	393	572	395	445	191	432	465	375	335	420	23.159	15.463	17.553	17.367	15.717	17.582	14.785	16.194	19.432	17.475	15.997	19.676	18.661	13.966	24.425	19.495	20.715	21.548
g11330	0	0.333978	0.928855	-4.65266	0.526849	1	0	0	0	0	1	0	1	0	1	0	4	1	0	0	0	0	1	0.048	0	0	0	0	0.047	0	0.064	0	0.031	0	0.177	0.098	0	0	0	0	0.051
g11331	0	0.0919704	0.823913	6.28509	0.248545	1614	1219	1875	2312	1223	1903	1530	1009	1602	2685	1793	1792	861	1730	1567	1869	1374	1811	77.709	68.05	79.688	76.337	68.404	89.703	80.218	64.33	79.212	82.027	72.616	79.235	84.12	55.927	82.31	97.162	84.963	92.912
g11332	0	-0.0521663	0.966183	4.33469	0.710876	408	297	568	625	442	455	391	250	474	787	558	562	196	670	316	385	271	285	19.644	16.58	24.14	20.636	24.722	21.448	20.5	15.939	23.437	24.043	22.599	24.849	19.149	21.66	16.599	20.015	16.758	14.622
g11333	0	-0.33739	0.919151	-1.14797	0.491945	12	2	12	10	7	27	30	3	15	17	3	11	1	11	8	4	17	21	0.578	0.112	0.51	0.33	0.392	1.273	1.573	0.191	0.742	0.519	0.121	0.486	0.098	0.356	0.42	0.208	1.051	1.077
g11334	0	0.00650464	0.994369	5.25358	0.974227	931	712	1120	1308	847	957	542	508	482	1124	1168	1160	323	1709	624	639	615	546	44.825	39.747	47.6	43.187	47.374	45.111	28.417	32.388	23.833	34.338	47.304	51.291	31.557	55.248	32.777	33.219	38.029	28.012
g11335	0	0.0650324	0.96973	7.63895	0.735935	4284	3251	5490	6450	4348	4032	2659	3124	3393	7374	6749	5426	2271	9759	3024	2482	2860	3194	206.261	181.485	233.325	212.964	243.189	190.059	139.411	199.173	167.768	225.276	273.332	239.916	221.879	315.485	158.842	129.029	176.852	163.866
g11336	0	0.223758	0.874523	8.73758	0.33966	10745	6419	10633	12562	9619	9121	5356	5878	5489	13748	16229	15872	4551	24516	6994	6048	6031	6381	517.337	358.337	451.903	414.768	538.003	429.942	280.815	374.757	271.406	420.001	657.269	701.797	444.637	792.544	367.374	314.412	372.934	327.372
g11337	0	0.0358821	0.976994	7.76384	0.815524	4398	3851	6546	6986	4109	5063	3596	3149	3162	7252	6526	5617	1951	9307	4022	3380	3279	3827	211.749	214.98	278.205	230.662	229.822	238.658	188.538	200.767	156.347	221.549	264.301	248.361	190.614	300.873	211.264	175.713	202.761	196.341
g11338	0	-0.0410969	0.975996	7.10146	0.792937	4918	2172	3319	3695	4211	2655	2098	1752	2284	3847	3158	3685	1644	3064	2978	2400	2042	3020	236.786	121.251	141.058	122	235.527	125.15	109.998	111.7	112.933	117.526	127.898	162.936	160.62	99.052	156.425	124.766	126.27	154.939
g11339	0	1.25495	0.640527	-3.70375	0.0701285	0	2	0	0	0	0	10	3	0	3	3	1	0	5	1	2	1	8	0	0.112	0	0	0	0	0.524	0.191	0	0.092	0.121	0.044	0	0.162	0.053	0.104	0.062	0.41
g1134	0	0.0888525	0.923418	6.1423	0.504209	1504	1205	2264	2239	1159	1650	1019	892	1263	2729	2184	1785	668	2458	1209	1275	1157	1231	72.413	67.268	96.22	73.927	64.824	77.777	53.426	56.87	62.45	83.371	88.451	78.926	65.264	79.461	63.505	66.282	71.544	63.156
g11340	0	0.0721716	0.933997	6.29099	0.546286	2124	1311	1455	1965	1286	1529	1579	1167	1884	2241	2234	2165	652	1474	1503	1928	1407	2144	102.264	73.186	61.838	64.88	71.928	72.073	82.787	74.403	93.155	68.463	90.476	95.728	63.701	47.651	78.948	100.229	87.004	109.996
g11341	0	-0.446693	0.919151	-4.46664	0.493163	0	0	0	2	1	0	2	0	5	0	0	0	1	0	0	0	4	1	0	0	0	0.066	0.056	0	0.105	0	0.247	0	0	0	0.098	0	0	0	0.247	0.051
g11342	0	-0.118514	0.919151	5.40696	0.484364	1101	648	737	1097	726	876	919	882	1325	1459	767	688	358	671	807	1024	982	1350	53.01	36.174	31.323	36.22	40.606	41.293	48.183	56.233	65.515	44.572	31.063	30.421	34.977	21.692	42.389	53.234	60.723	69.261
g11343	0	0.0968415	0.81884	5.63117	0.23272	1271	735	1074	1454	843	942	833	767	1090	1426	1185	1351	552	1312	1015	979	972	1018	61.195	41.031	45.645	48.008	47.15	44.404	43.674	48.901	53.896	43.564	47.992	59.736	53.931	42.414	53.315	50.894	60.105	52.228
g11344	0	0.303282	0.919151	0.654998	0.491304	20	17	26	83	29	9	15	29	124	107	26	26	25	23	25	91	29	36	0.963	0.949	1.105	2.74	1.622	0.424	0.786	1.849	6.131	3.269	1.053	1.15	2.443	0.744	1.313	4.731	1.793	1.847
g11345	0	-0.00693352	0.992283	6.62761	0.948528	1893	1601	2756	3004	2282	2077	1606	1518	1943	3233	2270	2078	1131	3176	2127	1446	1524	2284	91.142	89.375	117.13	99.185	127.635	97.905	84.203	96.781	96.073	98.768	91.934	91.881	110.5	102.673	111.725	75.172	94.238	117.179
g11346	0	0.0560582	0.935285	6.49719	0.549042	1932	1542	1809	2442	1279	1848	1967	1564	2148	3029	2086	2157	836	1742	2020	2099	1726	2173	93.02	86.081	76.883	80.629	71.536	87.11	103.13	99.714	106.209	92.536	84.482	95.374	81.678	56.315	106.104	109.119	106.729	111.484
g11347	0	-0.663404	0.81884	3.72621	0.232277	99	140	572	274	367	511	674	530	571	809	121	93	23	86	438	258	561	627	4.767	7.815	24.31	9.047	20.527	24.087	35.338	33.791	28.233	24.715	4.9	4.112	2.247	2.78	23.007	13.412	34.69	32.168
g11348	0	0.654039	0.918019	-2.08316	0.475928	0	0	10	0	5	17	30	7	8	25	6	1	0	8	14	2	13	16	0	0	0.425	0	0.28	0.801	1.573	0.446	0.396	0.764	0.243	0.044	0	0.259	0.735	0.104	0.804	0.821
g11349	0	-0.247512	0.948187	-2.30663	0.605105	4	6	2	2	2	7	9	3	6	9	1	5	4	1	4	7	1	6	0.193	0.335	0.085	0.066	0.112	0.33	0.472	0.191	0.297	0.275	0.04	0.221	0.391	0.032	0.21	0.364	0.062	0.308
g1135	0	-0.505686	0.50023	3.59736	0.028119	321	275	223	331	157	330	566	210	362	309	179	158	155	226	191	286	184	272	15.455	15.352	9.478	10.929	8.781	15.555	29.675	13.389	17.899	9.44	7.249	6.986	15.144	7.306	10.033	14.868	11.378	13.955
g11350	0	-0.0475778	0.979135	5.67961	0.830088	1081	917	1675	1582	936	1143	821	830	933	2323	1773	1469	316	2470	626	608	996	750	52.047	51.191	71.188	52.234	52.352	53.878	43.045	52.917	46.133	70.968	71.806	64.953	30.873	79.849	32.882	31.608	61.589	38.478
g11351	0	-0.0372829	0.948487	5.89941	0.619581	1293	1005	1546	1918	961	1294	1074	993	1286	2026	1239	1284	609	1676	1320	994	1139	1155	62.254	56.104	65.705	63.328	53.75	60.996	56.31	63.31	63.587	61.894	50.179	56.773	59.5	54.181	69.336	51.674	70.431	59.256
g11352	0	-0.0262337	0.975996	5.57165	0.791006	945	684	1397	1304	868	1045	828	888	1059	2280	1083	958	405	1288	912	763	824	1060	45.499	38.184	59.373	43.055	48.548	49.259	43.412	56.615	52.363	69.654	43.861	42.359	39.569	41.638	47.905	39.665	50.953	54.383
g11353	0	-0.0256009	0.984677	8.38556	0.887041	10770	5080	6039	9337	5970	7298	5405	5302	9766	7734	7258	7190	5070	4977	8050	9935	5229	6938	518.541	283.588	256.658	308.286	333.91	344.01	283.384	338.033	482.884	236.274	293.947	317.913	495.344	160.895	422.842	516.481	323.342	355.949
g11355	0	0.428161	0.815941	4.19176	0.225623	250	162	360	334	287	374	377	235	646	658	397	226	338	159	716	969	537	578	12.037	9.044	15.3	11.028	16.052	17.629	19.766	14.983	31.942	20.102	16.078	9.993	33.023	5.14	37.609	50.374	33.206	29.654
g11356	0	0.219124	0.843685	7.35689	0.276452	2776	2887	4015	4815	2467	2456	3831	2632	2708	6197	6093	3660	1916	9445	2663	2185	2801	2834	133.655	161.165	170.638	158.98	137.983	115.77	200.859	167.805	133.898	189.318	246.765	161.831	187.195	305.334	139.879	113.589	173.203	145.396
g11357	0	-0.0423683	0.973124	4.20412	0.752324	269	316	451	437	376	370	391	379	491	599	419	328	200	427	289	343	418	484	12.951	17.641	19.168	14.429	21.03	17.441	20.5	24.163	24.278	18.299	16.969	14.503	19.54	13.804	15.18	17.831	25.848	24.831
g11358	0	0.160987	0.682202	6.59838	0.089379	1607	1554	2148	2964	1723	2020	1666	1679	1798	3639	1977	2239	960	2330	2421	2049	2125	2170	77.372	86.751	91.29	97.864	96.37	95.218	87.348	107.046	88.903	111.171	80.068	99	93.793	75.323	127.168	106.519	131.402	111.33
g11359	0	-0.749729	0.37917	6.95475	0.00934434	2828	2984	2003	5675	1973	3036	5853	3497	3678	3013	2535	1704	572	1455	1788	2263	2372	4354	136.159	166.58	85.128	187.375	110.353	143.11	306.873	222.954	181.86	92.047	102.667	75.344	55.885	47.037	93.918	117.644	146.675	223.379
g1136	0	-0.3839	0.81884	1.59028	0.228706	104	65	38	96	23	92	91	52	126	67	81	29	55	53	66	62	34	72	5.007	3.629	1.615	3.17	1.286	4.337	4.771	3.315	6.23	2.047	3.28	1.282	5.374	1.713	3.467	3.223	2.102	3.694
g11360	0	-0.0765708	0.96264	5.97657	0.69265	1346	729	1947	1484	1748	1916	1036	1043	1178	1855	1965	1558	521	2926	974	941	909	1121	64.806	40.696	82.748	48.998	97.768	90.316	54.318	66.497	58.247	56.67	79.582	68.889	50.902	94.591	51.161	48.919	56.209	57.512
g11361	0	0.128964	0.928855	7.47439	0.526939	3413	2856	5049	5728	4058	4427	2126	2392	2830	5666	5581	5094	2179	8882	3072	3343	2120	2593	164.325	159.434	214.583	189.125	226.969	208.678	111.466	152.504	139.931	173.096	226.029	225.236	212.89	287.134	161.363	173.789	131.093	133.032
g11362	0	0.0688894	0.889936	5.55158	0.381396	988	782	1080	1478	726	887	869	751	1026	1452	1222	1035	568	1332	893	1007	771	948	47.569	43.655	45.9	48.8	40.606	41.811	45.562	47.881	50.731	44.359	49.491	45.764	55.494	43.06	46.907	52.35	47.676	48.636
g11363	0	-0.204729	0.758063	5.3115	0.155803	887	513	1360	1141	918	1020	691	634	983	1164	1018	989	350	1451	657	580	581	646	42.706	28.638	57.8	37.673	51.345	48.08	36.229	40.421	48.605	35.56	41.229	43.73	34.195	46.907	34.51	30.152	35.927	33.143
g11364	0	0.0328042	0.968903	5.15055	0.721481	855	598	944	960	577	775	566	605	694	1106	958	779	378	1143	696	562	609	777	41.165	33.383	40.12	31.697	32.272	36.532	29.675	38.572	34.315	33.788	38.799	34.444	36.931	36.95	36.559	29.216	37.658	39.863
g11365	0	0.100615	0.928855	3.36413	0.527488	175	160	315	341	178	181	188	185	178	483	228	193	91	246	180	156	226	363	8.426	8.932	13.388	11.259	9.956	8.532	9.857	11.795	8.801	14.756	9.234	8.534	8.891	7.953	9.455	8.11	13.975	18.623
g11366	0	-0.0402694	0.969265	5.28405	0.726997	1022	713	1028	1267	697	841	686	522	721	1063	1136	1017	360	1252	694	730	538	794	49.206	39.803	43.69	41.833	38.984	39.643	35.967	33.281	35.65	32.475	46.008	44.968	35.172	40.474	36.454	37.95	33.268	40.736
g11367	0	0.294794	0.788245	3.96305	0.193066	414	125	376	491	421	285	159	213	305	438	506	694	194	321	402	353	196	372	19.933	6.978	15.98	16.212	23.547	13.434	8.336	13.58	15.081	13.381	20.493	30.686	18.954	10.377	21.116	18.351	12.12	19.085
g11368	0	0.0128447	0.984677	5.09288	0.891053	650	456	1007	1092	561	760	603	566	777	1459	793	649	307	906	730	590	618	772	31.295	25.456	42.798	36.055	31.377	35.825	31.615	36.086	38.419	44.572	32.116	28.696	29.994	29.289	38.345	30.672	38.215	39.607
g11369	0	0.568098	0.386898	5.05608	0.0103574	708	383	660	460	444	592	553	444	950	962	889	1257	461	619	1243	1155	711	632	34.088	21.381	28.05	15.188	24.834	27.905	28.994	28.308	46.973	29.389	36.004	55.58	45.04	20.011	65.291	60.044	43.966	32.424
g1137	0	-0.245212	0.919151	0.0847868	0.489709	23	27	28	11	15	21	35	26	34	32	20	12	10	9	18	24	44	30	1.107	1.507	1.19	0.363	0.839	0.99	1.835	1.658	1.681	0.978	0.81	0.531	0.977	0.291	0.945	1.248	2.721	1.539
g11370	0	-0.0351097	0.975996	4.66959	0.808908	510	383	646	677	492	590	370	392	840	674	571	901	200	480	608	505	492	527	24.555	21.381	27.455	22.353	27.518	27.811	19.399	24.992	41.534	20.591	23.125	39.839	19.54	15.517	31.936	26.253	30.423	27.037
g11371	0	0.162681	0.581501	7.87136	0.0524624	5188	3253	5286	5335	3617	4493	4431	3724	6076	8973	6156	4962	2572	6690	4739	4299	4305	5666	249.785	181.597	224.655	176.149	202.304	211.789	232.317	237.427	300.431	274.125	249.316	219.4	251.287	216.272	248.925	223.488	266.205	290.69
g11372	0	0.16253	0.95979	-1.54828	0.676468	5	4	8	6	6	10	12	2	8	27	15	2	3	5	8	4	5	15	0.241	0.223	0.34	0.198	0.336	0.471	0.629	0.128	0.396	0.825	0.607	0.088	0.293	0.162	0.42	0.208	0.309	0.77
g11373	0	0.0502388	0.957032	4.41828	0.65472	407	326	463	600	351	412	451	371	523	710	404	416	229	404	508	522	439	579	19.596	18.199	19.678	19.811	19.632	19.421	23.646	23.653	25.86	21.69	16.362	18.394	22.374	13.06	26.684	27.137	27.146	29.705
g11374	0	0.0990581	0.918019	7.23561	0.472564	3959	2414	2713	4407	2437	2965	2759	2492	3298	4423	3187	3270	1870	2290	4081	4082	2962	3575	190.613	134.76	115.303	145.509	136.305	139.763	144.654	158.88	163.071	135.123	129.072	144.586	182.701	74.03	214.363	212.207	183.159	183.413
g11375	0	-0.053337	0.975996	4.09677	0.797814	301	266	306	376	262	358	500	422	491	643	303	258	183	230	389	393	408	529	14.492	14.849	13.005	12.415	14.654	16.875	26.215	26.905	24.278	19.644	12.271	11.408	17.879	7.435	20.433	20.431	25.229	27.14
g11376	0	0.0661143	0.940577	5.88388	0.564401	1400	1152	1208	1949	1011	1206	814	908	1251	1938	1490	1115	798	1460	1440	1336	852	1168	67.405	64.31	51.34	64.351	56.547	56.848	42.678	57.89	61.856	59.206	60.345	49.301	77.965	47.198	75.639	69.453	52.684	59.923
g11377	0	0.086182	0.902447	4.81041	0.434251	467	362	710	780	533	480	605	475	716	1109	543	534	294	654	638	584	603	679	22.485	20.208	30.175	25.754	29.811	22.626	31.72	30.284	35.403	33.88	21.991	23.611	28.724	21.142	33.512	30.36	37.287	34.836
g11378	0	0.265069	0.939496	-0.0624372	0.559287	5	3	44	14	15	26	41	29	27	33	17	15	10	16	48	37	18	20	0.241	0.167	1.87	0.462	0.839	1.226	2.15	1.849	1.335	1.008	0.688	0.663	0.977	0.517	2.521	1.923	1.113	1.026
g11379	0	-0.00882045	0.995151	-0.0470905	0.978443	42	17	14	36	14	17	16	17	13	30	17	12	26	10	32	18	16	31	2.022	0.949	0.595	1.189	0.783	0.801	0.839	1.084	0.643	0.916	0.688	0.531	2.54	0.323	1.681	0.936	0.989	1.59
g1138	0	-0.0339333	0.975996	7.66728	0.799218	5990	3598	4225	7145	3543	4494	3079	3178	4192	5121	4035	4578	2571	4189	5039	5290	3207	3848	288.399	200.856	179.563	235.911	198.165	211.836	161.432	202.616	207.275	156.447	163.416	202.421	251.189	135.42	264.683	275.006	198.309	197.419
g11380	0	0.173944	0.729582	3.48313	0.125509	262	154	248	280	212	165	215	182	235	391	269	264	147	299	191	286	229	212	12.614	8.597	10.54	9.245	11.857	7.778	11.272	11.604	11.62	11.945	10.894	11.673	14.362	9.666	10.033	14.868	14.16	10.877
g11381	0	-0.0607033	0.941936	5.77148	0.577621	1329	889	1268	1659	918	1074	1062	820	1494	1908	1030	1117	505	924	1135	1227	1084	1533	63.987	49.628	53.89	54.776	51.345	50.626	55.681	52.28	73.872	58.289	41.715	49.389	49.339	29.871	59.618	63.787	67.03	78.649
g11382	0	-0.0342162	0.975996	3.20055	0.811122	176	144	183	234	214	182	219	188	200	369	187	220	76	218	126	149	221	234	8.474	8.039	7.778	7.726	11.969	8.579	11.482	11.986	9.889	11.273	7.573	9.728	7.425	7.047	6.618	7.746	13.666	12.005
g11383	0	-0.00642539	0.993729	6.23159	0.961859	1802	1306	1359	1892	1215	1478	1726	1361	1874	2278	1559	1716	723	1133	1649	1735	1779	1940	86.76	72.907	57.758	62.469	67.957	69.669	90.494	86.772	92.661	69.593	63.139	75.875	70.638	36.627	86.617	90.196	110.007	99.53
g11384	0	-0.354369	0.677231	3.87238	0.0865468	437	283	295	421	246	276	453	303	383	362	347	303	115	144	278	397	277	358	21.04	15.798	12.538	13.9	13.759	13.01	23.751	19.318	18.938	11.059	14.053	13.397	11.236	4.655	14.602	20.638	17.129	18.367
g11385	0	-0.153049	0.702319	7.96093	0.107166	6550	4359	5639	8766	4769	6110	4246	4338	4948	7025	5177	5448	2633	4816	5349	4701	4483	5235	315.361	243.338	239.658	289.433	266.737	288.011	222.618	276.573	244.656	214.614	209.667	240.889	257.246	155.69	280.967	244.386	277.212	268.578
g11386	0	0.730386	0.247188	3.73904	0.00119643	238	127	272	205	159	222	179	161	425	403	538	357	251	408	480	399	233	277	11.459	7.09	11.56	6.769	8.893	10.465	9.385	10.265	21.014	12.312	21.789	15.785	24.523	13.19	25.213	20.742	14.408	14.211
g11387	0	0.571215	0.806642	6.8726	0.211526	906	638	5458	1253	3327	7655	615	2491	2760	4625	3096	5833	1338	2293	3499	1776	3064	3380	43.621	35.616	231.965	41.371	186.084	360.838	32.244	158.816	136.469	141.294	125.387	257.912	130.724	74.127	183.792	92.327	189.466	173.408
g11388	0	-0.135919	0.891438	7.00408	0.388195	2829	1956	3970	4016	3709	3453	1523	2072	2469	4182	3058	3027	1312	4203	2316	1763	2026	2332	136.207	109.192	168.725	132.599	207.449	162.766	79.851	132.102	122.081	127.76	123.848	133.842	128.184	135.873	121.652	91.651	125.28	119.642
g11389	0	-0.06074	0.958082	2.82584	0.666454	140	130	215	268	119	150	120	101	142	248	211	156	70	220	162	96	105	118	6.741	7.257	9.138	8.849	6.656	7.071	6.292	6.439	7.021	7.576	8.545	6.898	6.839	7.112	8.509	4.991	6.493	6.054
g1139	0	0.228569	0.902447	5.37461	0.435829	774	547	1046	974	539	548	793	582	1640	925	710	760	1389	1047	1273	1690	462	766	37.266	30.536	44.455	32.159	30.147	25.831	41.577	37.106	81.091	28.259	28.755	33.604	135.707	33.847	66.867	87.856	28.568	39.299
g11390	0	-0.118926	0.939496	8.16507	0.560217	10266	5215	4032	8842	4432	5394	6509	5773	7224	6768	5576	5235	3613	3646	7524	7217	5621	7214	494.275	291.124	171.36	291.942	247.888	254.26	341.267	368.062	357.194	206.762	225.826	231.471	352.993	117.867	395.213	375.183	347.581	370.109
g11391	0	-0.0409121	0.962535	5.4621	0.687519	980	681	1042	1173	733	1141	896	731	961	1665	843	953	448	743	1047	834	925	1029	47.184	38.016	44.285	38.73	40.998	53.784	46.977	46.606	47.517	50.866	34.141	42.138	43.77	24.019	54.996	43.356	57.198	52.792
g11392	0	-0.039852	0.969265	5.69485	0.725002	1227	910	1010	1581	761	1078	996	1080	1173	1585	1045	1176	543	886	1230	1159	1012	1164	59.076	50.8	42.925	52.201	42.564	50.814	52.22	68.856	58	48.422	42.322	51.998	53.052	28.642	64.608	60.252	62.578	59.718
g11393	0	0.00392144	0.993988	6.55656	0.969312	1776	1333	2666	2640	2011	1979	1809	1450	1982	3843	2345	1915	838	3017	1977	1431	1812	1765	85.509	74.414	113.305	87.167	112.478	93.285	94.846	92.446	98.001	117.404	94.972	84.674	81.873	97.532	103.846	74.392	112.047	90.552
g11394	0	-0.071444	0.88305	5.38252	0.356717	959	646	1004	1206	762	951	764	634	1071	1507	821	820	493	842	878	852	741	894	46.173	36.063	42.67	39.819	42.62	44.828	40.057	40.421	52.956	46.039	33.25	36.257	48.167	27.22	46.119	44.292	45.821	45.866
g11395	0	0.361251	0.884539	6.09578	0.361445	1922	978	4519	2443	1070	1273	493	416	1118	1613	4105	3950	1083	2902	1267	908	725	973	92.538	54.596	192.058	80.662	59.847	60.006	25.848	26.522	55.28	49.277	166.251	174.653	105.81	93.815	66.552	47.203	44.831	49.919
g11396	0	0.0140708	0.983302	7.17069	0.874333	2857	2576	3818	4474	2724	3149	2253	2169	3027	4606	3002	3170	1677	3982	3319	2743	2671	2554	137.555	143.804	162.265	147.721	152.357	148.436	118.125	138.286	149.671	140.713	121.58	140.165	163.844	128.729	174.337	142.598	165.165	131.031
g11397	0	0.0403434	0.966183	5.36251	0.709228	1001	807	779	1238	554	827	821	701	885	1462	1016	809	394	759	924	895	840	1010	48.195	45.05	33.108	40.876	30.986	38.983	43.045	44.693	43.759	44.664	41.148	35.771	38.494	24.537	48.535	46.528	51.942	51.817
g11398	0	-0.0273069	0.981609	6.94228	0.855033	3198	1956	2410	2832	1950	2494	2775	2020	3725	3939	2746	2512	1189	1627	2849	3032	2624	3246	153.973	109.192	102.425	93.506	109.066	117.561	145.493	128.787	184.184	120.336	111.212	111.071	116.166	52.597	149.649	157.622	162.258	166.534
g11399	0	-0.120505	0.981609	-2.44462	0.856012	1	2	6	2	1	3	9	8	8	8	1	6	1	0	5	19	1	10	0.048	0.112	0.255	0.066	0.056	0.141	0.472	0.51	0.396	0.244	0.04	0.265	0.098	0	0.263	0.988	0.062	0.513
g1140	0	0.570101	0.792464	2.18417	0.199458	64	37	80	171	28	44	190	35	181	156	38	79	156	144	192	239	105	101	3.081	2.066	3.4	5.646	1.566	2.074	9.962	2.231	8.95	4.766	1.539	3.493	15.241	4.655	10.085	12.425	6.493	5.182
g11400	0	0.354512	0.482111	7.80484	0.0240935	4983	2865	3981	4677	3586	3744	3916	4085	5137	8050	3983	4991	3636	5573	5778	7205	3887	5150	239.915	159.937	169.193	154.424	200.57	176.483	205.316	260.443	254.001	245.927	161.31	220.682	355.24	180.162	303.501	374.559	240.357	264.217
g11401	0	0.0247431	0.973124	6.74242	0.761402	2877	1823	2488	3229	1953	2100	1938	1459	2180	3413	2461	2523	1331	2222	2321	2076	1837	2343	138.518	101.768	105.74	106.614	109.234	98.989	101.609	93.02	107.791	104.267	99.67	111.557	130.04	71.832	121.915	107.923	113.593	120.206
g11402	0	0.0643815	0.894939	7.66455	0.399879	4625	3253	4420	5182	3437	4145	4166	3314	4334	6553	4776	4593	2178	3960	4707	4256	3768	5007	222.679	181.597	187.85	171.098	192.236	195.385	218.424	211.287	214.297	200.194	193.426	203.084	212.793	128.017	247.244	221.253	232.999	256.88
g11403	0	0.0237347	0.975996	6.45716	0.790724	1789	1180	2191	2404	1978	2145	1418	1438	1853	2729	1878	1860	916	1996	1901	1784	1707	2189	86.135	65.873	93.118	79.375	110.632	101.11	74.346	91.681	91.622	83.371	76.058	82.242	89.494	64.526	99.854	92.743	105.554	112.305
g11404	0	-0.0515036	0.940577	4.90079	0.564091	605	423	820	871	559	683	525	536	706	1171	606	673	234	753	664	541	610	562	29.129	23.614	34.85	28.758	31.266	32.195	27.526	34.173	34.908	35.774	24.543	29.757	22.862	24.343	34.878	28.124	37.72	28.833
g11405	0	0.0367145	0.965111	6.12626	0.70393	1233	1158	2031	1746	1178	1376	1334	1187	1645	2929	1748	1459	630	2048	1248	1132	1434	1517	59.365	64.645	86.318	57.649	65.887	64.861	69.942	75.678	81.338	89.481	70.793	64.511	61.552	66.207	65.554	58.848	88.673	77.829
g11406	0	-0.070269	0.966941	5.8767	0.713171	1008	696	1438	1295	1165	1323	1453	1305	1660	2703	883	929	478	985	1370	1177	1422	1852	48.532	38.854	61.115	42.758	65.16	62.363	76.181	83.201	82.079	82.577	35.761	41.077	46.701	31.843	71.962	61.188	87.931	95.015
g11407	0	0.0194928	0.984677	6.11334	0.885469	1411	1040	2135	1841	1385	1560	952	1133	1554	2670	2001	1790	570	2602	1117	1096	1180	1259	67.935	58.057	90.738	60.786	77.465	73.535	49.913	72.235	76.838	81.568	81.04	79.147	55.69	84.116	58.673	56.977	72.967	64.592
g11408	0	-0.0239282	0.981609	5.06847	0.859955	880	613	625	873	438	572	929	620	858	1138	806	795	267	603	719	690	630	872	42.369	34.22	26.563	28.824	24.498	26.963	48.708	39.529	42.424	34.766	32.643	35.152	26.086	19.494	37.767	35.87	38.957	44.737
g11409	0	-0.189186	0.656438	6.2053	0.0763859	1696	1132	2180	2139	1863	1861	1109	1309	1577	2512	1665	1669	679	1998	1381	1267	1190	1212	81.657	63.193	92.65	70.625	104.2	87.723	58.145	83.456	77.975	76.742	67.432	73.797	66.339	64.591	72.54	65.866	73.585	62.181
g1141	0	0.324616	0.728392	5.75901	0.122948	924	619	1121	1110	822	1301	1118	707	1480	1625	1141	2223	581	763	1108	1884	1537	1239	44.488	34.555	47.643	36.65	45.976	61.326	58.617	45.075	73.179	49.644	46.21	98.292	56.764	24.666	58.2	97.942	95.042	63.566
g11410	0	0.138515	0.924093	3.66124	0.513405	277	128	321	234	174	207	293	281	446	658	272	234	100	243	296	187	346	393	13.337	7.146	13.643	7.726	9.732	9.757	15.362	17.915	22.053	20.102	11.016	10.347	9.77	7.856	15.548	9.721	21.395	20.163
g11411	0	-0.206754	0.535936	5.83064	0.0343606	1268	945	1502	1606	1170	1525	1058	999	1336	1806	1066	1173	497	971	1194	1167	1101	1299	61.05	52.754	63.835	53.026	65.44	71.885	55.471	63.692	66.059	55.173	43.173	51.865	48.557	31.39	62.717	60.668	68.082	66.644
g11412	0	-0.148544	0.965111	-1.55998	0.704291	13	4	7	7	8	3	8	9	6	7	10	9	8	5	10	1	6	7	0.626	0.223	0.298	0.231	0.447	0.141	0.419	0.574	0.297	0.214	0.405	0.398	0.782	0.162	0.525	0.052	0.371	0.359
g11413	0	-0.38716	0.760989	3.158	0.157342	190	96	247	192	302	311	292	133	210	302	85	137	94	115	220	158	180	316	9.148	5.359	10.498	6.339	16.891	14.66	15.31	8.48	10.384	9.226	3.442	6.058	9.184	3.718	11.556	8.214	11.131	16.212
g11414	0	-0.00532882	0.993228	5.57354	0.957865	1193	889	1112	1713	807	871	828	685	958	1334	1172	1106	542	1423	1105	828	748	907	57.439	49.628	47.26	56.559	45.137	41.057	43.412	43.673	47.369	40.754	47.466	48.903	52.954	46.002	58.042	43.044	46.253	46.533
g11415	0	0.0387644	0.962703	6.9876	0.693469	2994	1984	3498	3732	2343	2630	2019	1945	2496	3659	3281	3591	1477	3848	2495	2157	1921	2488	144.151	110.756	148.665	123.222	131.047	123.972	105.856	124.005	123.416	111.782	132.879	158.78	144.304	124.397	131.055	112.134	118.787	127.645
g11416	0	-0.109054	0.781214	6.44759	0.186514	1883	1703	2535	2579	1611	1917	1717	1410	1598	3207	2082	1659	789	1925	1589	1816	1423	2019	90.66	95.069	107.738	85.153	90.105	90.363	90.022	89.896	79.014	97.974	84.32	73.354	77.086	62.231	83.465	94.407	87.993	103.583
g11417	0	-0.0287622	0.984677	0.672009	0.891964	42	28	34	42	28	33	27	31	26	41	29	25	23	24	37	32	34	60	2.022	1.563	1.445	1.387	1.566	1.556	1.416	1.976	1.286	1.253	1.174	1.105	2.247	0.776	1.943	1.664	2.102	3.078
g11418	0	-0.167796	0.90096	5.17922	0.418513	1403	469	718	608	901	955	634	655	1038	946	826	809	393	434	811	874	674	847	67.55	26.182	30.515	20.075	50.394	45.016	33.241	41.76	51.324	28.9	33.453	35.771	38.396	14.03	42.599	45.436	41.678	43.455
g11419	0	0.0132586	0.993228	8.16267	0.956415	5681	7455	7567	12622	3507	4779	5872	3553	5164	11066	9615	8791	2057	14137	3819	4120	5984	3682	273.522	416.171	321.598	416.749	196.151	225.271	307.869	226.524	255.336	338.066	389.404	388.703	200.971	457.016	200.601	214.182	370.028	188.902
g1142	0	0.323018	0.914863	1.21404	0.462204	22	116	63	39	43	32	43	25	60	356	50	40	26	28	108	39	23	44	1.059	6.476	2.678	1.288	2.405	1.508	2.254	1.594	2.967	10.876	2.025	1.769	2.54	0.905	5.673	2.027	1.422	2.257
g11420	0	-0.034604	0.975996	6.87437	0.792171	2539	2219	3455	3751	2199	2415	1923	1805	2082	4752	3122	2639	1165	4348	1693	1740	1786	2457	122.245	123.874	146.838	123.849	122.993	113.837	100.823	115.079	102.945	145.174	126.44	116.686	113.822	140.561	88.928	90.456	110.439	126.055
g11421	0	0.0402374	0.97198	5.87095	0.747094	960	783	1574	1330	1038	1176	1174	1226	1565	2282	1244	1023	564	1196	1352	1181	1243	1555	46.221	43.71	66.895	43.914	58.057	55.434	61.553	78.165	77.382	69.715	50.382	45.233	55.103	38.664	71.016	61.396	76.862	79.778
g11422	0	0.503026	0.550757	4.59367	0.0392942	327	200	442	403	351	320	566	390	1180	907	686	746	370	673	663	706	351	479	15.744	11.165	18.785	13.306	19.632	15.084	29.675	24.865	58.346	27.709	27.783	32.985	36.149	21.756	34.825	36.702	21.705	24.575
g11423	0	-0.0713791	0.981609	-0.458984	0.855858	19	8	9	33	18	17	6	19	18	13	16	21	4	6	31	39	11	16	0.915	0.447	0.383	1.09	1.007	0.801	0.315	1.211	0.89	0.397	0.648	0.929	0.391	0.194	1.628	2.027	0.68	0.821
g11424	0	-0.142915	0.868252	4.94674	0.323039	649	511	570	828	568	651	805	631	820	1177	593	554	293	475	581	592	616	928	31.247	28.526	24.225	27.339	31.769	30.687	42.206	40.23	40.545	35.957	24.016	24.496	28.626	15.356	30.518	30.776	38.091	47.61
g11425	0	0.428302	0.872318	-1.69793	0.332716	13	4	4	9	6	4	1	5	5	3	6	8	5	5	15	13	4	13	0.626	0.223	0.17	0.297	0.336	0.189	0.052	0.319	0.247	0.092	0.243	0.354	0.489	0.162	0.788	0.676	0.247	0.667
g11426	0	-0.307389	0.943157	-1.85882	0.584689	6	3	2	19	4	9	1	10	17	5	15	8	4	1	6	1	6	8	0.289	0.167	0.085	0.627	0.224	0.424	0.052	0.638	0.841	0.153	0.607	0.354	0.391	0.032	0.315	0.052	0.371	0.41
g11427	0	0.0458966	0.975996	9.60556	0.797696	15150	16677	18718	28222	14534	20730	9875	11691	12282	25093	20026	17845	10448	28772	14718	17786	8782	12844	729.423	930.983	795.516	931.825	812.906	977.162	517.747	745.369	607.289	766.591	811.046	789.035	1020.78	930.131	773.092	924.624	543.046	658.952
g11428	0	0.0142522	0.984677	7.18125	0.903541	3518	2295	2520	3855	2522	2931	2831	2638	3901	4315	3083	3323	1466	2451	3571	3453	2808	3561	169.38	128.117	107.1	127.283	141.059	138.16	148.429	168.188	192.887	131.823	124.86	146.93	143.23	79.235	187.574	179.508	173.636	182.694
g11429	0	-0.0227677	0.980496	9.28035	0.846303	12576	10296	16872	20681	11863	13735	10670	10485	11002	25532	14696	13385	6886	20510	10596	12501	9064	10168	605.494	574.768	717.061	682.839	663.513	647.435	559.428	668.48	543.999	780.003	595.183	591.831	672.768	663.04	556.576	649.877	560.483	521.662
g1143	0	0.534258	0.907871	-3.6977	0.450344	3	1	2	0	3	0	0	3	0	0	3	5	1	0	5	1	2	2	0.144	0.056	0.085	0	0.168	0	0	0.191	0	0	0.121	0.221	0.098	0	0.263	0.052	0.124	0.103
g11430	0	-0.0794092	0.924093	8.66563	0.511446	12078	7389	8337	12074	7131	8808	7194	7170	8394	11513	8247	7491	5076	7485	9177	9424	6411	10002	581.517	412.486	354.323	398.656	398.846	415.188	377.182	457.129	415.045	351.722	334.001	331.222	495.93	241.972	482.04	489.916	396.432	513.145
g11431	0	-0.306635	0.780505	4.86651	0.184946	883	473	853	812	751	881	420	566	550	970	690	635	185	311	458	395	733	1153	42.514	26.405	36.253	26.81	42.004	41.528	22.021	36.086	27.195	29.633	27.945	28.077	18.075	10.054	24.057	20.534	45.326	59.154
g11432	0	0.0842987	0.911301	6.07713	0.455914	1628	1305	1543	1911	1003	1209	1270	1024	1386	2099	1490	1820	680	2482	1422	1200	1351	1131	78.383	72.851	65.578	63.097	56.099	56.989	66.586	65.286	68.531	64.124	60.345	80.473	66.437	80.237	74.693	62.383	83.541	58.025
g11433	0	0.785352	0.818734	-2.83073	0.227751	1	0	1	5	0	1	9	3	6	6	5	0	3	3	9	6	2	5	0.048	0	0.043	0.165	0	0.047	0.472	0.191	0.297	0.183	0.202	0	0.293	0.097	0.473	0.312	0.124	0.257
g11434	0	0.0406516	0.962457	5.64233	0.68143	1197	779	1020	1608	964	1067	879	697	1073	1433	1338	1344	531	1516	1126	887	821	857	57.632	43.487	43.35	53.092	53.918	50.296	46.086	44.438	53.055	43.778	54.189	59.426	51.879	49.009	59.145	46.112	50.768	43.968
g11435	0	-0.147057	0.879263	7.30873	0.350127	3339	2842	5234	5261	3505	4114	2274	2279	3057	5470	4993	3792	1299	5806	2428	2553	2213	2538	160.762	158.653	222.445	173.706	196.039	193.924	119.226	145.3	151.155	167.108	202.215	167.667	126.913	187.694	127.536	132.72	136.844	130.21
g11436	0	0.754165	0.37917	3.53833	0.00927758	283	198	187	155	120	98	223	154	326	428	498	360	285	586	274	228	146	232	13.626	11.053	7.948	5.118	6.712	4.619	11.692	9.818	16.119	13.075	20.169	15.918	27.845	18.944	14.392	11.853	9.028	11.903
g11437	0	0.00578512	0.993155	5.59392	0.953089	1149	970	1098	1475	741	869	932	744	1064	1788	1088	964	450	882	1005	1037	986	1256	55.321	54.15	46.665	48.701	41.445	40.963	48.865	47.434	52.61	54.623	44.064	42.624	43.965	28.513	52.79	53.91	60.971	64.438
g11438	0	-0.0255551	0.975996	6.37143	0.79767	1959	1485	2178	2841	1580	1742	1230	1249	1584	3122	1953	1914	713	2381	1296	1532	1596	1784	94.32	82.899	92.565	93.803	88.372	82.114	64.489	79.631	78.322	95.377	79.096	84.629	69.661	76.972	68.075	79.643	98.691	91.527
g11439	0	-0.176727	0.861735	5.93078	0.304042	1670	1183	1775	1965	1168	1471	1079	894	1106	2122	2046	1514	381	2263	825	780	1084	1105	80.405	66.04	75.438	64.88	65.328	69.339	56.572	56.998	54.687	64.827	82.862	66.943	37.224	73.157	43.335	40.549	67.03	56.691
g1144	0	0.0960049	0.96973	3.2702	0.737876	234	140	168	324	109	224	128	151	297	270	123	334	157	120	376	398	126	206	11.266	7.815	7.14	10.698	6.097	10.559	6.711	9.627	14.685	8.248	4.981	14.768	15.339	3.879	19.75	20.69	7.791	10.569
g11440	0	0.0553533	0.979135	7.59237	0.830149	3553	4862	5248	7370	2250	3118	4012	2730	3394	9901	6880	5604	1140	9464	2166	2281	4088	3857	171.065	271.418	223.04	243.34	125.845	146.975	210.349	174.053	167.818	302.476	278.638	247.787	111.379	305.949	113.773	118.58	252.786	197.881
g11441	0	-0.598153	0.780505	-0.661673	0.184148	28	7	16	25	5	19	7	19	33	4	15	12	14	8	22	14	8	7	1.348	0.391	0.68	0.825	0.28	0.896	0.367	1.211	1.632	0.122	0.607	0.531	1.368	0.259	1.156	0.728	0.495	0.359
g11442	0	-0.0822981	0.941936	9.34692	0.571555	19131	8857	18499	17668	15416	17085	10268	10373	11070	22782	12286	13690	7373	9892	13974	13750	11749	16594	921.096	494.437	786.208	583.357	862.237	805.346	538.352	661.339	547.361	695.99	497.579	605.317	720.349	319.785	734.012	714.808	726.514	851.343
g11443	0	-0.119977	0.928855	3.13141	0.527377	325	204	178	293	137	175	152	108	161	210	252	210	119	125	206	158	183	166	15.648	11.388	7.565	9.674	7.663	8.249	7.969	6.886	7.961	6.415	10.206	9.285	11.626	4.041	10.821	8.214	11.316	8.517
g11444	0	-0.0198622	0.984677	5.15438	0.896806	852	712	866	1335	638	780	644	508	530	1168	1047	935	345	1355	688	588	471	553	41.021	39.747	36.805	44.079	35.684	36.767	33.765	32.388	26.206	35.682	42.403	41.342	33.707	43.804	36.139	30.568	29.125	28.371
g11445	0	-0.100701	0.844156	4.5667	0.279334	608	390	596	685	361	511	556	365	538	733	588	543	197	424	536	458	436	543	29.273	21.772	25.33	22.617	20.191	24.087	29.151	23.271	26.602	22.393	23.814	24.009	19.247	13.707	28.154	23.81	26.961	27.858
g11446	0	0.306502	0.781785	4.92258	0.18745	743	485	586	560	417	474	669	464	736	963	1413	988	328	1653	562	377	376	608	35.773	27.075	24.905	18.49	23.323	22.343	35.076	29.583	36.392	29.42	57.226	43.685	32.046	53.438	29.52	19.599	23.25	31.193
g11447	0	-0.15157	0.923446	3.20588	0.504431	200	147	342	278	231	209	106	186	201	339	283	207	66	462	141	97	144	142	9.629	8.206	14.535	9.179	12.92	9.852	5.558	11.859	9.939	10.356	11.461	9.153	6.448	14.935	7.406	5.043	8.904	7.285
g11448	0	-0.152014	0.812462	4.97992	0.221434	552	636	950	1008	594	902	506	600	579	1295	673	654	257	872	587	587	475	583	26.577	35.504	40.375	33.282	33.223	42.518	26.53	38.253	28.629	39.562	27.256	28.917	25.109	28.19	30.833	30.516	29.372	29.91
g11449	0	-0.0733242	0.948487	6.64074	0.606827	1664	1549	2694	2628	1716	2549	2659	2118	1642	4252	2145	1988	868	2052	1672	2191	2326	1916	80.116	86.472	114.495	86.77	95.978	120.154	139.411	135.035	81.189	129.899	86.872	87.901	84.804	66.336	87.825	113.901	143.831	98.299
g1145	0	0.222728	0.896685	3.93379	0.402531	328	263	234	563	199	265	178	199	543	456	203	418	272	328	578	482	154	477	15.792	14.682	9.945	18.589	11.13	12.491	9.333	12.687	26.849	13.931	8.221	18.482	26.575	10.603	30.361	25.057	9.523	24.472
g11450	0	0.382516	0.692505	7.54428	0.0957686	5379	2893	3698	6383	3243	3131	2012	1698	4442	5927	3430	5705	3286	3367	4264	7526	3924	3355	258.981	161.5	157.165	210.752	181.385	147.588	105.489	108.257	219.637	181.07	138.914	252.252	321.045	108.847	223.975	391.247	242.645	172.126
g11451	0	0.0214821	0.987694	6.13225	0.921204	1750	1311	1956	2612	1542	1666	877	866	1020	2075	2160	2005	837	3462	1411	901	856	1032	84.257	73.186	83.13	86.242	86.246	78.531	45.981	55.213	50.434	63.391	87.479	88.653	81.776	111.918	74.116	46.839	52.932	52.946
g11452	0	-0.0605249	0.951345	6.81608	0.632513	2404	1849	2349	3388	2068	2348	2122	2158	2809	3450	2040	1937	1333	1855	2791	2678	2265	2753	115.745	103.219	99.833	111.864	115.666	110.679	111.257	137.585	138.892	105.397	82.619	85.646	130.235	59.968	146.603	139.219	140.059	141.241
g11453	0	-0.0755168	0.857613	5.04945	0.296823	695	539	867	925	681	806	547	582	709	1121	691	719	307	852	677	627	530	754	33.462	30.089	36.848	30.541	38.089	37.993	28.679	37.106	35.057	34.247	27.985	31.791	29.994	27.543	35.561	32.595	32.773	38.683
g11454	0	-0.0905625	0.909717	6.06113	0.452262	1219	1037	2110	1907	1402	1637	1125	1134	1433	2293	1608	1692	572	2232	1219	948	1239	1154	58.691	57.89	89.675	62.965	78.416	77.164	58.984	72.299	70.855	70.051	65.123	74.814	55.885	72.155	64.03	49.283	76.615	59.205
g11455	0	-0.144197	0.924093	6.30737	0.512789	2823	1483	1820	1707	1889	1107	2023	1187	1832	1160	2351	1690	1014	1195	2246	1848	1272	1721	135.918	82.788	77.35	56.361	105.654	52.181	106.066	75.678	90.584	35.438	95.215	74.725	99.069	38.632	117.976	96.07	78.656	88.295
g11456	0	0.175896	0.773294	4.47921	0.173265	526	426	492	724	368	445	305	260	457	750	633	620	237	818	479	368	355	439	25.325	23.781	20.91	23.905	20.583	20.976	15.991	16.577	22.597	22.912	25.636	27.414	23.155	26.444	25.16	19.131	21.952	22.523
g11457	0	-0.190942	0.601487	5.36955	0.0586038	842	730	1199	1267	870	1057	659	648	1077	1522	957	863	333	1079	753	645	800	722	40.54	40.752	50.958	41.833	48.66	49.824	34.551	41.314	53.253	46.497	38.758	38.158	32.534	34.882	39.553	33.531	49.469	37.042
g11458	0	-1.05645	0.603302	-1.26344	0.0594414	5	17	13	11	6	19	21	7	23	9	14	1	0	4	9	19	12	7	0.241	0.949	0.553	0.363	0.336	0.896	1.101	0.446	1.137	0.275	0.567	0.044	0	0.129	0.473	0.988	0.742	0.359
g11459	0	-0.0114693	0.987869	6.16759	0.925236	1210	1115	2272	1890	1403	1699	1196	1284	1505	2770	1759	1429	876	2301	1324	983	1148	1585	58.258	62.244	96.56	62.403	78.472	80.087	62.706	81.862	74.415	84.623	71.239	63.185	85.586	74.386	69.546	51.102	70.988	81.317
g1146	0	0.421845	0.855274	0.88963	0.29469	55	24	36	34	24	23	33	17	57	98	18	45	50	16	78	107	30	45	2.648	1.34	1.53	1.123	1.342	1.084	1.73	1.084	2.818	2.994	0.729	1.99	4.885	0.517	4.097	5.563	1.855	2.309
g11460	0	0.207458	0.698131	6.20502	0.102097	2033	933	1768	1945	1336	1252	1308	970	1485	2695	2164	2293	821	2629	1408	1340	1222	1237	97.882	52.084	75.14	64.219	74.724	59.016	68.578	61.843	73.426	82.332	87.641	101.387	80.212	84.989	73.958	69.661	75.564	63.463
g11461	0	0.404264	0.927318	-3.85886	0.519223	0	1	0	0	0	1	4	2	4	2	0	3	0	3	3	1	0	3	0	0.056	0	0	0	0.047	0.21	0.128	0.198	0.061	0	0.133	0	0.097	0.158	0.052	0	0.154
g11462	0	-0.0231566	0.975996	6.26145	0.780738	1580	1179	1698	1948	1378	1636	1669	1392	1850	3084	1826	1442	748	1889	1465	1290	1619	1633	76.072	65.817	72.165	64.318	77.073	77.117	87.506	88.748	91.474	94.216	73.952	63.759	73.08	61.067	76.952	67.062	100.113	83.78
g11463	0	-0.0586852	0.944763	4.66126	0.592424	570	503	626	708	524	547	444	398	485	727	658	575	258	897	437	407	430	475	27.444	28.08	26.605	23.377	29.308	25.784	23.279	25.375	23.981	22.21	26.649	25.424	25.207	28.998	22.954	21.158	26.59	24.37
g11464	0	-0.0179485	0.975996	6.77061	0.805356	2702	1535	2508	2724	2224	2322	1999	1685	2877	3890	2615	2439	1082	2669	2141	1871	2070	2336	130.093	85.69	106.59	89.94	124.391	109.453	104.808	107.429	142.255	118.839	105.907	107.843	105.712	86.282	112.46	97.266	128.001	119.847
g11465	0	0.523554	0.890442	-2.24854	0.382502	1	1	11	5	4	11	15	1	0	4	8	4	3	2	6	5	5	10	0.048	0.056	0.468	0.165	0.224	0.519	0.786	0.064	0	0.122	0.324	0.177	0.293	0.065	0.315	0.26	0.309	0.513
g11466	0	-0.0410197	0.983302	7.74574	0.875661	5105	5209	4329	7296	2327	5832	3531	2312	6595	9161	7807	6954	829	5386	2961	4479	5153	4069	245.789	290.789	183.983	240.897	130.152	274.906	185.13	147.403	326.093	279.869	316.181	307.478	80.994	174.117	155.532	232.845	318.642	208.757
g11467	0	-0.038321	0.966183	4.59485	0.708502	545	291	686	700	496	455	598	403	471	903	524	550	210	606	468	388	451	595	26.24	16.245	29.155	23.112	27.742	21.448	31.353	25.694	23.289	27.587	21.222	24.319	20.517	19.591	24.583	20.171	27.888	30.526
g11468	0	0.0234824	0.984677	6.11917	0.893692	1676	1318	1964	2430	1057	1199	1235	1075	1210	2258	2150	2004	679	3033	1198	1189	1133	835	80.694	73.577	83.47	80.233	59.119	56.518	64.751	68.538	59.829	68.982	87.074	88.609	66.339	98.05	62.927	61.811	70.06	42.839
g11469	0	-1.57442	0.45045	-3.25204	0.0159509	3	3	0	5	3	6	3	8	5	1	1	1	1	0	3	3	0	0	0.144	0.167	0	0.165	0.168	0.283	0.157	0.51	0.247	0.031	0.04	0.044	0.098	0	0.158	0.156	0	0
g1147	0	-0.0445309	0.978715	6.38698	0.827407	1254	1395	2810	2579	1430	2090	1470	1232	2076	3532	1558	1329	753	915	2233	2020	1865	2715	60.376	77.875	119.425	85.153	79.982	98.518	77.072	78.547	102.649	107.903	63.098	58.763	73.569	29.58	117.293	105.012	115.325	139.291
g11470	0	-0.134608	0.852928	5.89891	0.286147	1154	905	1412	1627	1147	1323	1510	1111	1450	2230	1537	1190	538	2136	1047	875	1061	919	55.561	50.521	60.01	53.72	64.153	62.363	79.169	70.833	71.696	68.126	62.248	52.617	52.563	69.052	54.996	45.488	65.608	47.149
g11471	0	0.125828	0.91052	7.20861	0.454549	3971	2672	4089	5110	2424	2555	2230	1876	2403	5250	4917	5000	1488	5696	2534	2377	1922	2662	191.191	149.163	173.783	168.72	135.578	120.437	116.919	119.606	118.817	160.387	199.137	221.08	145.379	184.138	133.103	123.571	118.849	136.572
g11472	0	-0.126728	0.951402	1.22694	0.634934	89	53	53	64	46	32	67	32	33	45	70	59	27	82	63	21	29	56	4.285	2.959	2.253	2.113	2.573	1.508	3.513	2.04	1.632	1.375	2.835	2.609	2.638	2.651	3.309	1.092	1.793	2.873
g11473	0	1.3852	0.550757	2.53464	0.0392306	33	24	94	55	65	98	106	54	237	112	266	123	288	79	1001	424	58	272	1.589	1.34	3.995	1.816	3.636	4.619	5.558	3.443	11.719	3.422	10.773	5.439	28.138	2.554	52.58	22.042	3.587	13.955
g11474	0	-0.114414	0.82001	7.03665	0.236583	2820	2300	3525	4562	2678	3285	2140	2139	2417	4389	3011	2828	1383	3585	2448	2690	1904	2308	135.774	128.396	149.813	150.627	149.784	154.847	112.2	136.374	119.51	134.084	121.945	125.043	135.12	115.895	128.586	139.842	117.736	118.41
g11475	0	0.103995	0.957032	6.01075	0.654501	1902	1143	998	1635	876	1302	950	1087	2049	1404	1805	1157	920	801	2080	2204	1034	1708	91.575	63.807	42.415	53.984	48.996	61.373	49.809	69.303	101.314	42.892	73.102	51.158	89.885	25.894	109.256	114.577	63.939	87.628
g11477	0	0.0291051	0.973441	7.2644	0.763504	4015	2890	3266	4532	2406	2937	2845	2492	3172	4521	3416	3709	1672	2877	3726	3506	2700	3520	193.309	161.332	138.805	149.636	134.571	138.443	149.163	158.88	156.841	138.117	138.347	163.997	163.356	93.007	195.716	182.263	166.958	180.591
g11478	0	0.206751	0.88603	5.33275	0.372804	757	358	688	620	666	758	1110	751	1786	987	1005	1136	568	729	870	1056	812	1045	36.447	19.985	29.24	20.471	37.25	35.73	58.197	47.881	88.31	30.153	40.702	50.229	55.494	23.567	45.698	54.897	50.211	53.613
g11479	0	0.313488	0.82371	8.89904	0.247806	10807	12181	9218	18954	3274	8349	7358	4382	14058	17889	17737	13523	2621	14498	11103	13530	10977	8791	520.322	679.997	391.765	625.817	183.119	393.552	385.78	279.378	695.104	546.509	718.343	597.933	256.074	468.686	583.207	703.371	678.776	451.016
g1148	0	-0.65208	0.88305	-3.8973	0.356153	3	1	3	0	1	0	4	0	6	0	0	0	2	0	1	1	2	3	0.144	0.056	0.128	0	0.056	0	0.21	0	0.297	0	0	0	0.195	0	0.053	0.052	0.124	0.154
g11480	0	0.0903809	0.729582	6.15255	0.127231	1672	1094	1560	1901	1233	1520	1255	1095	1535	2381	1939	1645	753	1743	1599	1381	1191	1564	80.501	61.072	66.3	62.767	68.963	71.649	65.8	69.813	75.899	72.74	78.529	72.735	73.569	56.347	83.991	71.793	73.647	80.24
g11481	0	-0.161703	0.973124	-4.80797	0.757002	0	0	0	0	0	1	1	0	2	0	0	1	0	0	0	0	3	0	0	0	0	0	0	0.047	0.052	0	0.099	0	0	0.044	0	0	0	0	0.186	0
g11482	0	-0.122281	0.963903	2.67479	0.700479	111	42	185	224	116	99	260	128	162	181	112	108	84	59	230	245	87	184	5.344	2.345	7.863	7.396	6.488	4.667	13.632	8.161	8.01	5.53	4.536	4.775	8.207	1.907	12.081	12.737	5.38	9.44
g11483	0	0.117783	0.719188	6.07135	0.118731	1444	1006	1465	1769	1230	1402	1103	997	1663	2128	1686	1423	766	1945	1462	1415	1296	1318	69.524	56.159	62.263	58.408	68.796	66.087	57.83	63.565	82.228	65.01	68.282	62.919	74.839	62.877	76.794	73.56	80.14	67.619
g11484	0	0.129408	0.918019	2.72686	0.480445	140	164	137	173	99	130	159	92	103	196	256	179	64	252	112	100	91	145	6.741	9.155	5.823	5.712	5.537	6.128	8.336	5.866	5.093	5.988	10.368	7.915	6.253	8.147	5.883	5.199	5.627	7.439
g11485	0	-0.0887653	0.918019	2.74022	0.478858	137	98	192	171	123	182	148	96	131	184	137	121	77	136	153	132	143	158	6.596	5.471	8.16	5.646	6.88	8.579	7.76	6.121	6.477	5.621	5.548	5.35	7.523	4.397	8.037	6.862	8.843	8.106
g11486	0	0.0710319	0.957032	4.88492	0.654236	474	428	836	866	746	701	393	497	556	1309	705	527	368	1108	540	454	441	659	22.822	23.893	35.53	28.593	41.725	33.043	20.605	31.687	27.492	39.99	28.552	23.302	35.954	35.819	28.365	23.602	27.27	33.81
g11487	0	-0.22088	0.751433	6.3232	0.142588	1396	1401	1764	2650	1419	1989	1721	1700	2187	2698	1527	1422	613	1167	1656	1625	1828	2173	67.213	78.21	74.97	87.497	79.367	93.757	90.232	108.385	108.137	82.424	61.843	62.875	59.891	37.726	86.985	84.477	113.037	111.484
g11488	0	0.0312018	0.957032	5.96617	0.654379	1286	986	1596	1708	1100	1282	1106	1072	1392	2226	1335	1253	665	1383	1457	1159	1187	1555	61.917	55.043	67.83	56.394	61.524	60.43	57.988	68.346	68.828	68.004	54.067	55.403	64.971	44.709	76.532	60.252	73.4	79.778
g11489	0	0.0538771	0.943228	5.05406	0.586553	868	568	716	1119	670	722	586	432	525	1130	843	815	322	892	722	622	524	731	41.791	31.708	30.43	36.947	37.474	34.033	30.724	27.543	25.959	34.521	34.141	36.036	31.46	28.836	37.924	32.335	32.402	37.503
g1149	0	-0.392817	0.705262	7.96023	0.109423	9736	7621	4395	11690	3263	4430	7050	3802	4891	9317	5225	5432	1405	7464	2402	4761	4255	5650	468.757	425.438	186.788	385.977	182.504	208.819	369.632	242.4	241.838	284.634	211.611	240.181	137.27	241.293	126.17	247.506	263.113	289.869
g11490	0	0.0101285	0.98944	7.98175	0.939768	7548	4547	5428	8612	4931	4665	4333	3533	4326	8132	8052	7148	2217	8146	4331	4123	3836	5092	363.412	253.833	230.69	284.348	275.797	219.897	227.179	225.249	213.901	248.433	326.103	316.056	216.603	263.341	227.494	214.338	237.204	261.241
g11491	0	0.462474	0.729582	7.31999	0.126927	2707	3581	6540	2314	3858	1518	1990	1707	3361	4804	6236	4903	2314	7041	3453	6044	2050	1860	130.333	199.907	277.95	76.403	215.783	71.555	104.336	108.831	166.186	146.762	252.556	216.791	226.08	227.619	181.376	314.204	126.764	95.426
g11492	0	0.183785	0.924093	5.8477	0.509259	1060	503	1141	1134	725	1364	1878	950	1934	1368	1318	1094	1015	786	2568	1997	958	1075	51.036	28.08	48.493	37.442	40.55	64.296	98.464	60.568	95.628	41.792	53.379	48.372	99.166	25.41	134.889	103.816	59.239	55.152
g11493	0	0.0767773	0.869415	4.91953	0.323841	583	460	770	868	489	639	501	526	680	960	701	712	320	843	654	691	536	578	28.07	25.679	32.725	28.659	27.35	30.121	26.267	33.536	33.623	29.328	28.39	31.482	31.264	27.252	34.353	35.922	33.144	29.654
g11494	0	-0.218629	0.712074	4.04853	0.113297	382	402	472	606	353	426	280	189	328	454	420	339	107	416	320	342	260	364	18.392	22.441	20.06	20.009	19.744	20.081	14.68	12.05	16.218	13.87	17.01	14.989	10.454	13.448	16.809	17.779	16.077	18.675
g11495	0	0.0839777	0.943218	3.18822	0.585406	185	140	311	285	194	194	114	125	158	367	238	218	107	291	140	128	167	211	8.907	7.815	13.218	9.41	10.851	9.145	5.977	7.969	7.812	11.212	9.639	9.639	10.454	9.407	7.354	6.654	10.327	10.825
g11496	0	-0.0067906	0.99204	4.57476	0.946937	599	423	437	600	406	482	522	444	538	904	580	454	194	491	486	530	432	599	28.84	23.614	18.573	19.811	22.708	22.72	27.368	28.308	26.602	27.617	23.49	20.074	18.954	15.873	25.528	27.553	26.713	30.731
g11497	0	0.281555	0.941936	2.56767	0.573439	80	46	56	360	137	68	98	62	401	330	77	96	87	43	236	508	99	166	3.852	2.568	2.38	11.886	7.663	3.205	5.138	3.953	19.828	10.081	3.118	4.245	8.5	1.39	12.396	26.409	6.122	8.517
g11498	0	0.354413	0.698131	3.778	0.103114	290	148	284	193	220	260	291	291	370	481	552	369	73	549	272	259	343	290	13.963	8.262	12.07	6.372	12.305	12.256	15.257	18.553	18.295	14.695	22.356	16.316	7.132	17.748	14.287	13.464	21.21	14.878
g11499	0	0.0512452	0.943157	4.7415	0.583611	562	470	708	694	519	579	475	413	505	1030	724	693	206	796	461	468	474	587	27.058	26.237	30.09	22.914	29.028	27.293	24.904	26.331	24.97	31.466	29.322	30.642	20.126	25.733	24.215	24.329	29.31	30.116
g115	0	-0.0166584	0.97802	6.22977	0.822804	1561	1317	1736	2191	1290	1558	1535	1060	1904	2519	1807	1634	688	1623	1343	1556	1472	1853	75.157	73.521	73.78	72.342	72.151	73.44	80.48	67.581	94.144	76.955	73.183	72.249	67.218	52.468	70.544	80.89	91.023	95.067
g1150	0	0.780221	0.82371	-3.09255	0.246195	1	3	0	2	1	1	3	3	1	31	0	3	1	1	11	3	1	3	0.048	0.167	0	0.066	0.056	0.047	0.157	0.191	0.049	0.947	0	0.133	0.098	0.032	0.578	0.156	0.062	0.154
g11500	0	-0.155847	0.773294	7.33535	0.172399	4104	3353	4326	5593	3393	3717	2476	2520	2774	5876	3826	4065	1305	3971	2541	2859	2814	3216	197.594	187.179	183.855	184.668	189.775	175.21	129.817	160.665	137.162	179.512	154.952	179.738	127.5	128.373	133.471	148.628	174.007	164.994
g11501	0	-0.301684	0.821327	7.12443	0.242024	3033	3313	4902	6457	4218	5398	1344	1654	1943	4451	3266	3745	1285	4884	2389	1983	1582	2032	146.029	184.946	208.335	213.195	235.918	254.449	70.466	105.452	96.073	135.978	132.272	165.589	125.546	157.888	125.487	103.088	97.825	104.25
g11502	0	-0.0351128	0.958601	5.32957	0.670329	757	693	857	1348	681	927	782	676	935	1323	1065	1016	351	896	868	756	708	768	36.447	38.686	36.423	44.508	38.089	43.697	41	43.099	46.231	40.418	43.132	44.923	34.293	28.966	45.593	39.301	43.78	39.402
g11503	0	-0.136045	0.945877	3.59925	0.595218	191	171	259	346	214	272	360	271	420	642	346	240	45	238	136	192	226	526	9.196	9.546	11.008	11.424	11.969	12.821	18.875	17.278	20.767	19.613	14.013	10.612	4.397	7.694	7.144	9.981	13.975	26.986
g11504	0	0.0816745	0.972035	5.22198	0.74809	843	547	1208	1341	966	817	411	504	532	1201	1308	932	459	2170	701	532	543	413	40.588	30.536	51.34	44.277	54.03	38.511	21.549	32.133	26.305	36.691	52.974	41.209	44.845	70.151	36.821	27.657	33.577	21.189
g11505	0	-0.00667062	0.993155	3.27709	0.953322	201	133	285	330	129	221	196	142	214	384	229	210	103	180	189	188	193	221	9.677	7.425	12.113	10.896	7.215	10.417	10.276	9.053	10.581	11.731	9.274	9.285	10.063	5.819	9.928	9.773	11.934	11.338
g11506	0	0.120014	0.82001	5.72615	0.236316	1031	787	1092	1365	800	933	1215	1014	1230	2190	1145	1064	531	1472	952	1163	1088	1249	49.639	43.934	46.41	45.069	44.745	43.979	63.702	64.648	60.818	66.904	46.372	47.046	51.879	47.586	50.006	60.46	67.278	64.079
g11507	0	0.00351054	0.993228	6.24306	0.958548	1588	1195	2277	2153	1314	1495	1325	1179	1733	2812	1688	1569	735	1950	1477	1601	1307	1667	76.457	66.71	96.773	71.087	73.494	70.471	69.47	75.168	85.689	85.907	68.363	69.375	71.81	63.039	77.582	83.23	80.82	85.524
g11508	0	-0.522649	0.656438	1.43101	0.0757312	111	62	36	96	54	52	111	46	54	49	56	43	41	35	77	67	28	43	5.344	3.461	1.53	3.17	3.02	2.451	5.82	2.933	2.67	1.497	2.268	1.901	4.006	1.131	4.045	3.483	1.731	2.206
g11509	0	0.490087	0.924093	-0.694168	0.509837	0	3	38	23	4	14	30	29	16	18	8	63	10	5	27	26	11	9	0	0.167	1.615	0.759	0.224	0.66	1.573	1.849	0.791	0.55	0.324	2.786	0.977	0.162	1.418	1.352	0.68	0.462
g1151	0	-0.492814	0.839978	-0.458662	0.273953	29	17	55	12	26	16	10	7	14	38	7	14	2	4	31	16	13	22	1.396	0.949	2.338	0.396	1.454	0.754	0.524	0.446	0.692	1.161	0.283	0.619	0.195	0.129	1.628	0.832	0.804	1.129
g11510	0	0.253885	0.734193	7.12039	0.133367	2979	1880	2090	3108	2022	2419	3075	2427	4163	4190	3369	2581	1768	2733	4240	4311	2371	3670	143.429	104.95	88.825	102.619	113.093	114.026	161.222	154.735	205.841	128.004	136.443	114.122	172.735	88.351	222.714	224.112	146.614	188.287
g11511	0	-0.132195	0.81884	5.54899	0.229806	1050	754	958	1279	772	976	1137	960	1248	1575	1069	886	420	835	852	951	992	1123	50.554	42.092	40.715	42.23	43.179	46.006	59.613	61.206	61.708	48.116	43.294	39.175	41.034	26.994	44.753	49.439	61.342	57.615
g11512	0	0.318732	0.771201	7.48079	0.169733	4685	3320	2647	6502	1631	3138	2518	2359	5367	5884	4306	4974	1948	2524	4417	7556	3388	4540	225.568	185.337	112.498	214.681	91.224	147.918	132.019	150.4	265.374	179.756	174.392	219.93	190.321	81.595	232.012	392.807	209.501	232.921
g11513	0	-0.00483533	0.995144	5.1491	0.977495	837	534	785	1100	556	1076	544	386	1152	1060	800	898	222	677	805	1132	671	816	40.299	29.81	33.363	36.319	31.098	50.72	28.522	24.61	56.961	32.383	32.4	39.706	21.69	21.886	42.284	58.848	41.492	41.864
g11514	0	0.0793033	0.88603	5.92376	0.36828	1291	1123	1512	1968	974	1367	989	928	1014	1890	1444	1431	644	1442	1460	1299	1063	1294	62.157	62.691	64.26	64.979	54.477	64.437	51.853	59.165	50.138	57.739	58.482	63.273	62.919	46.616	76.689	67.53	65.732	66.388
g11515	0	0.0734247	0.921282	5.03753	0.496038	762	621	831	1066	558	592	523	495	591	906	713	918	358	1036	714	676	519	679	36.688	34.667	35.318	35.197	31.21	27.905	27.421	31.559	29.222	27.678	28.876	40.59	34.977	33.491	37.504	35.143	32.093	34.836
g11516	0	0.131489	0.780763	6.76243	0.185757	2414	1730	2463	3490	1963	2269	1634	1537	2171	3081	2766	2660	1422	2874	2602	2413	1676	2091	116.226	96.576	104.678	115.232	109.793	106.955	85.671	97.993	107.346	94.125	112.022	117.615	138.931	92.91	136.675	125.442	103.637	107.277
g11517	0	-0.0653612	0.919151	3.74751	0.492789	314	249	304	443	223	289	217	221	308	427	285	260	135	289	344	261	267	268	15.118	13.9	12.92	14.627	12.473	13.623	11.377	14.09	15.229	13.045	11.542	11.496	13.19	9.343	18.069	13.568	16.51	13.75
g11518	0	0.059674	0.975996	3.34757	0.805389	307	126	185	135	153	222	235	204	383	356	178	274	84	150	269	195	326	237	14.781	7.034	7.863	4.457	8.557	10.465	12.321	13.006	18.938	10.876	7.209	12.115	8.207	4.849	14.13	10.137	20.159	12.159
g11519	0	-0.657739	0.575162	1.75048	0.0480992	79	36	96	87	137	102	117	51	108	62	51	74	23	28	81	165	59	42	3.804	2.01	4.08	2.873	7.663	4.808	6.134	3.252	5.34	1.894	2.065	3.272	2.247	0.905	4.255	8.578	3.648	2.155
g1152	0	0.309879	0.95325	4.03747	0.637228	180	183	209	1590	116	270	184	89	2245	2216	137	199	758	189	333	1351	210	286	8.666	10.216	8.883	52.498	6.488	12.727	9.647	5.674	111.005	67.699	5.548	8.799	74.057	6.11	17.491	70.233	12.986	14.673
g11520	0	-0.166589	0.918019	4.62855	0.473401	530	382	622	551	499	463	548	378	1095	1243	578	371	257	804	202	356	474	702	25.518	21.325	26.435	18.193	27.91	21.825	28.732	24.1	54.143	37.974	23.409	16.404	25.109	25.991	10.61	18.507	29.31	36.016
g11521	0	-0.147008	0.657976	5.93264	0.0780222	1358	1073	1777	1759	1274	1464	1058	973	1309	2135	1500	1374	515	1670	1008	1042	1054	1178	65.383	59.9	75.523	58.078	71.257	69.009	55.471	62.034	64.724	65.224	60.75	60.753	50.316	53.987	52.947	54.169	65.175	60.436
g11522	0	-0.0567713	0.958682	8.55129	0.674752	6744	6538	10906	11183	7608	8523	7124	6106	6842	15638	9266	8064	3729	14366	6243	5155	5191	8100	324.702	364.98	463.506	369.237	425.526	401.754	373.512	389.293	338.306	477.741	375.27	356.558	364.327	464.419	327.926	267.988	320.992	415.565
g11523	0	0.0120154	0.984397	5.69575	0.879985	1211	937	1330	1579	994	1133	767	744	1032	1562	1272	1265	539	1277	1134	1050	875	1031	58.306	52.307	56.525	52.135	55.596	53.407	40.214	47.434	51.028	47.719	51.516	55.933	52.661	41.282	59.566	54.585	54.107	52.895
g11524	0	0.359897	0.547001	6.3388	0.0384768	1277	1272	1714	2246	1119	1567	1241	1180	1887	2421	1850	1655	1687	2271	2490	2293	1175	1557	61.483	71.009	72.845	74.158	62.587	73.865	65.066	75.232	93.304	73.962	74.924	73.178	164.821	73.416	130.792	119.204	72.658	79.881
g11525	0	0.0806057	0.941982	8.162	0.578604	7659	5310	5192	8289	4636	5631	4765	4700	6356	7838	6375	6201	4183	5215	7603	8124	4426	5684	368.756	296.427	220.66	273.684	259.298	265.432	249.829	299.652	314.275	239.451	258.185	274.184	408.683	168.589	399.363	422.335	273.687	291.613
g11526	0	0.231713	0.756648	3.80957	0.153099	180	187	444	316	257	273	302	219	288	604	354	311	167	548	212	250	245	346	8.666	10.439	18.87	10.434	14.374	12.869	15.834	13.963	14.24	18.452	14.337	13.751	16.316	17.716	11.136	12.997	15.15	17.751
g11527	0	-0.0358689	0.970791	5.03903	0.740269	918	575	657	952	517	678	694	502	730	910	779	741	374	594	745	818	533	724	44.199	32.099	27.923	31.433	28.916	31.959	36.386	32.005	36.095	27.8	31.549	32.764	36.54	19.203	39.133	42.525	32.959	37.144
g11528	0	0.215301	0.693335	4.26204	0.0976003	333	272	426	430	381	365	376	307	438	869	484	391	192	626	349	309	313	633	16.033	15.184	18.105	14.198	21.31	17.205	19.714	19.573	21.657	26.548	19.602	17.288	18.759	20.237	18.332	16.064	19.355	32.476
g11529	0	0.306122	0.545152	6.0954	0.0370556	1777	859	1346	1911	1255	1208	996	964	1357	1834	1284	1644	1069	1941	1966	1917	1244	1475	85.557	47.953	57.205	63.097	70.194	56.942	52.22	61.461	67.097	56.029	52.002	72.691	104.442	62.748	103.268	99.657	76.924	75.674
g1153	0	-0.14444	0.749988	8.58991	0.141907	8220	7081	10402	11938	6864	10068	6966	6539	7781	14985	7808	7202	3250	7851	6941	8115	7228	9184	395.766	395.292	442.086	394.165	383.913	474.581	365.228	416.899	384.735	457.792	316.221	318.444	317.528	253.804	364.59	421.867	446.952	471.178
g11530	0	-0.122011	0.693335	5.24719	0.0988107	828	583	1003	998	769	861	713	720	894	1341	957	767	367	768	749	711	587	853	39.866	32.546	42.628	32.952	43.011	40.585	37.383	45.904	44.204	40.968	38.758	33.914	35.856	24.828	39.343	36.962	36.298	43.763
[truncated: 8,688 more rows]

## Sheet: Host (temperature comparison)
Geneid	24	36	FDR	AveExpr	P value	Bug_LZ3_24_1 - BAM	Bug_LZ3_24_2 - BAM	Bug_LZ3_24_3 - BAM	Bug_LZ19_24_1 - BAM	Bug_LZ19_24_2 - BAM	Bug_LZ19_24_3 - BAM	Bug_LZ3_30_1 - BAM	Bug_LZ3_30_2 - BAM	Bug_LZ3_30_3 - BAM	Bug_LZ19_30_1 - BAM	Bug_LZ19_30_2 - BAM	Bug_LZ19_30_3 - BAM	Bug_LZ19_36_3 - BAM	Bug_LZ3_36_1 - BAM	Bug_LZ3_36_2 - BAM	Bug_LZ3_36_3 - BAM	Bug_LZ19_36_1 - BAM	Bug_LZ19_36_2 - BAM	Variance	Bug_LZ3_24_1 - BAM CPM	Bug_LZ3_24_2 - BAM CPM	Bug_LZ3_24_3 - BAM CPM	Bug_LZ19_24_1 - BAM CPM	Bug_LZ19_24_2 - BAM CPM	Bug_LZ19_24_3 - BAM CPM	Bug_LZ3_30_1 - BAM CPM	Bug_LZ3_30_2 - BAM CPM	Bug_LZ3_30_3 - BAM CPM	Bug_LZ19_30_1 - BAM CPM	Bug_LZ19_30_2 - BAM CPM	Bug_LZ19_30_3 - BAM CPM	Bug_LZ19_36_3 - BAM CPM	Bug_LZ3_36_1 - BAM CPM	Bug_LZ3_36_2 - BAM CPM	Bug_LZ3_36_3 - BAM CPM	Bug_LZ19_36_1 - BAM CPM	Bug_LZ19_36_2 - BAM CPM
[truncated: 10,364 more rows]

[truncated: 12 more sheets: Host (Vulnerable; 24 – 30°C), Host (Vulnerable; 24 – 36°C), Host (Vulnerable; 30 – 36°C), Host (Resistant; 24 – 30°C), Host (Resistant; 24 – 36°C), Host (Resistant; 30 – 36°C), Sym (Vulnerable; 24 – 30°C), Sym (Vulnerable; 24 – 36°C), Sym (Vulnerable; 30 – 36°C), Sym (Resistant; 24 – 30°C), Sym (Resistant; 24 – 36°C), Sym (Resistant; 30 – 36°C)]
