# Supplementary material for: Symbiont Gene Expression Predicts Insect Host's Response to High Temperatures
Source: Mol Ecol. 2025 Oct 28;34(22):e70154. doi: 10.1111/mec.70154 (PMC12617022; doi:10.1111/mec.70154)
Supplement: Supplementary file 4 — Data S2: Code used in analyses and figure generation. [file MEC-34-e70154-s002.R]

###############################################################################
#### Figure 1 ####
###############################################################################
#### Salamander function for merMod/glmmadmb ####
salamander <- function(model, newdata, link = "identity") {
  if (!link %in% c("logit", "log", "identity")) stop("Invalid link function")
  if (!inherits(model, c("merMod", "glmmadmb"))) stop("Model must be lme4 or glmmADMB")
  
  mm <- model.matrix(terms(model), newdata)
  output <- mm %*% fixef(model)
  pvar1 <- diag(mm %*% tcrossprod(vcov(model), mm))
  
  if (inherits(model, "merMod")) {
    tvar1 <- pvar1 + as.numeric(VarCorr(model)[[1]][1])
  } else {
    tvar1 <- pvar1 + as.numeric(glmmADMB::VarCorr(model)[[length(glmmADMB::VarCorr(model))]][[1]])
  }
  
  transform_link <- switch(link,
                           identity = identity,
                           log = exp,
                           logit = function(x) 1 / (1 + exp(-x))
  )
  
  newdata1 <- data.frame(
    newdata,
    output = transform_link(output),
    plo = transform_link(output - 2 * sqrt(pvar1)),
    phi = transform_link(output + 2 * sqrt(pvar1)),
    tlo = transform_link(output - 2 * sqrt(tvar1)),
    thi = transform_link(output + 2 * sqrt(tvar1))
  )
  return(newdata1)
}

#### Salamander function for glmmML ####
sal_glmmml <- function(model, newdata, link = "identity") {
  if (class(model) != "glmmML") stop("Model must be glmmML")
  if (!link %in% c("logit", "log", "identity")) stop("Invalid link function")
  
  mm <- model.matrix(terms(model), newdata)
  output <- mm %*% model$coefficients
  pvar1 <- diag(mm %*% tcrossprod(model$variance[1:ncol(mm), 1:ncol(mm)], mm))
  
  transform_link <- switch(link,
                           identity = identity,
                           log = exp,
                           logit = function(x) 1 / (1 + exp(-x))
  )
  
  newdata1 <- data.frame(
    newdata,
    output = transform_link(output),
    plo = transform_link(output - 2 * sqrt(pvar1)),
    phi = transform_link(output + 2 * sqrt(pvar1))
  )
  return(newdata1)
}

#### Bacterial Growth rate ####
data <- read.csv("Bacterial growth rates.csv", fileEncoding = "UTF-8-BOM") # from Stillson et al 2025

myData <- data %>%
  group_by(sid, temp) %>%
  summarise(mean = mean(slope), sd = sd(slope), n = n(), .groups = "drop") %>%
  mutate(se = sd / sqrt(n))

temp2 <- data %>%
  mutate(temp = as.numeric(temp),
         temp.s = scale(temp),
         sid = as.factor(sid),
         temp.s.2 = temp.s^2) %>%
  droplevels()

#### Model: growth slopes
m.int.s2 <- lmer(slope ~ sid + temp.s + temp.s.2 + sid:temp.s + sid:temp.s.2 + (1 | well), data = temp2)

#### Predict slopes
newdata <- expand.grid(
  sid = levels(temp2$sid),
  temp.s = unique(temp2$temp.s)
)
newdata$temp.s.2 <- newdata$temp.s^2
newdata$slope <- 0

sal <- salamander(m.int.s2, newdata, link = "identity") %>%
  mutate(
    psehi = output + (phi - output) / 2,
    pselo = output - (output - plo) / 2,
    temp = temp2$temp[match(temp.s, temp2$temp.s)]
  )

straincolz <- c("#F8D810","#0077d9","#F86000","#eb516f","#B00000","#A8D0F8")

plot(sal$temp, sal$output, type = "n", xlab = "Temperature (C)", ylab = "Predicted slope")
for (strain in unique(sal$sid)) {
  df <- sal[sal$sid == strain,]
  lines(df$temp, df$output, col = straincolz[which(levels(sal$sid) == strain)], lwd = 2)
  polygon(
    c(df$temp, rev(df$temp)),
    c(df$pselo, rev(df$psehi)),
    col = alpha(straincolz[which(levels(sal$sid) == strain)], 0.3),
    border = NA
  )
}

#### Development time ####
data2 <- read.csv("Dev time compiled.csv", fileEncoding = "UTF-8-BOM") # from Stillson et al 2025

dev2 <- data2 %>%
  mutate(temp = as.numeric(temp),
         temp.s = scale(temp),
         sid = as.factor(sid),
         temp.s.2 = temp.s^2) %>%
  droplevels()

dev <- glmer(dev_time ~ sid + temp.s + temp.s.2 + sid:temp.s + sid:temp.s.2 + (1 | well),
             family = poisson(link = "log"), data = dev2)

newdata2 <- expand.grid(
  sid = levels(dev2$sid),
  temp.s = unique(dev2$temp.s)
)
newdata2$temp.s.2 <- newdata2$temp.s^2

sal_dev <- salamander(dev, newdata2, link = "log") %>%
  mutate(
    psehi = output + (phi - output) / 2,
    pselo = output - (output - plo) / 2,
    temp = dev2$temp[match(temp.s, dev2$temp.s)]
  )

plot(sal_dev$temp, sal_dev$output, type = "n", xlab = "Temperature (C)", ylab = "Predicted dev time")
for (strain in unique(sal_dev$sid)) {
  df <- sal_dev[sal_dev$sid == strain,]
  lines(df$temp, df$output, col = straincolz[which(levels(sal_dev$sid) == strain)], lwd = 2)
  polygon(
    c(df$temp, rev(df$temp)),
    c(df$pselo, rev(df$psehi)),
    col = alpha(straincolz[which(levels(sal_dev$sid) == strain)], 0.3),
    border = NA
  )
}

#### Mortality ####
data3 <- read.csv("survival compiled.csv", fileEncoding = "UTF-8-BOM")# from Stillson et al 2025

mort2 <- data3 %>%
  mutate(temp = as.numeric(temp),
         temp.s = scale(temp),
         sid = as.factor(sid),
         temp.s.2 = temp.s^2) %>%
  droplevels()

mort <- glmer(dead_alive ~ sid + temp.s + temp.s.2 + sid:temp.s + sid:temp.s.2 + (1 | well),
              family = binomial(link = "logit"), data = mort2)

newdata3 <- expand.grid(
  sid = levels(mort2$sid),
  temp.s = unique(mort2$temp.s)
)
newdata3$temp.s.2 <- newdata3$temp.s^2

sal_mort <- salamander(mort, newdata3, link = "logit") %>%
  mutate(
    psehi = output + (phi - output) / 2,
    pselo = output - (output - plo) / 2,
    temp = mort2$temp[match(temp.s, mort2$temp.s)]
  )

plot(sal_mort$temp, sal_mort$output, type = "n", xlab = "Temperature (C)", ylab = "Predicted mortality")
for (strain in unique(sal_mort$sid)) {
  df <- sal_mort[sal_mort$sid == strain,]
  lines(df$temp, df$output, col = straincolz[which(levels(sal_mort$sid) == strain)], lwd = 2)
  polygon(
    c(df$temp, rev(df$temp)),
    c(df$pselo, rev(df$psehi)),
    col = alpha(straincolz[which(levels(sal_mort$sid) == strain)], 0.3),
    border = NA
  )
}

###############################################################################
#### Figure 2 ####
###############################################################################
#### Load data ####
# Load required libraries
library(scales)
library(ggplot2)
library(egg)
library(tidyverse)
library(DESeq2)
library(edgeR)
library(ggrepel)
library(genefilter)

# Colors
blues <- c("#0226a8", "#0077d9", "#2dbbec", "#bff8ff")
reds <- c("#bf0000", "#eb516f", "#fa98c4", "#ffdbfe")

# Load DEG results
host_strain <- read.csv('Degust output/Insect - strain.csv', header = TRUE, fileEncoding = 'UTF-8-BOM')
host_temp <- read.csv('Degust output/Insect - temp.csv', header = TRUE, fileEncoding = 'UTF-8-BOM')

# Load gene list
gene.list <- read.csv('host gene list.csv', header = TRUE, fileEncoding = 'UTF-8-BOM') %>%
  mutate(dummy = 1)

# Merge gene list with strain data
merge <- full_join(host_strain, gene.list) %>%
  drop_na(FDR) %>%
  mutate(
    Color = ifelse(FDR <= 0.01, "#7564A4", "black")
  )

# Volcano plot: strain
a <- ggplot(host_strain, aes(x = LZ19, y = -log10(FDR))) +
  geom_point(size = 2, shape = 16, col = merge$Color, alpha = 0.5) +
  annotate("text", x = -7.5, y = 8, label = "(a)", size = 5) +
  ylim(0, 8) +
  xlim(-8, 8) +
  theme_bw() +
  labs(x = "\nlog FC\n", y = "\n-log10 FDR\n") +
  theme(
    axis.text.y = element_text(size = 17, color = "black"),
    axis.text.x = element_blank(),
    axis.ticks.x = element_blank(),
    axis.title.y = element_text(size = 20),
    axis.title.x = element_blank(),
    panel.grid = element_blank()
  )

# Volcano plot: temp
host_temp <- host_temp %>%
  mutate(
    Color = ifelse(FDR <= 0.01, "#7564A4", "black")
  )

c <- ggplot(host_temp, aes(x = X36, y = -log10(FDR))) +
  geom_point(size = 2, shape = 16, col = host_temp$Color, alpha = 0.5) +
  annotate("text", x = -7.5, y = 8, label = "(c)", size = 5) +
  ylim(0, 8) +
  xlim(-8, 8) +
  theme_bw() +
  labs(x = "\nlog FC\n", y = "\n-log10 FDR\n") +
  theme(
    axis.text.y = element_text(size = 17, color = "black"),
    axis.text.x = element_text(size = 17, color = "black"),
    axis.title.y = element_text(size = 20),
    axis.title.x = element_text(size = 20),
    panel.grid = element_blank()
  )

#### MDS: Strain variation ####
strain_expression <- read.csv('Host-strain expression data.csv', header = TRUE, fileEncoding = 'UTF-8-BOM') %>%
  select(-c(20:33)) %>%
  drop_na()

de_input <- as.matrix(strain_expression[,-1])
row.names(de_input) <- strain_expression$Geneid
meta_df <- tibble(Geneid = names(strain_expression)[-1]) %>%
  mutate(Type = gsub("-.*|[.].*", "", Geneid))

dds <- DESeqDataSetFromMatrix(round(de_input), meta_df, design = ~Type) %>%
  DESeq() %>%
  varianceStabilizingTransformation()
wpn_vsd <- getVarianceStabilizedData(dds)

mds <- plotMDS(wpn_vsd)
mds_df <- data.frame(V1 = mds$x, V2 = mds$y, v = colnames(wpn_vsd))
mds_df$group <- factor(strtrim(mds_df$v, 7))
mds_df$shape <- c(15,15,15,15,15,15,16,16,16,16,16,16,17,17,17,17,17,17)
mds_df$col <- c(rep("#0077d9", 3), rep("#eb516f", 3), rep("#0077d9", 3),
                rep("#eb516f", 3), rep("#0077d9", 3), rep("#eb516f", 3))

hull <- mds_df %>%
  group_by(group) %>%
  slice(chull(V1, V2)) %>%
  ungroup()

b <- ggplot(mds_df, aes(V1, V2)) +
  geom_point(aes(shape = factor(shape), colour = col), size = 3, show.legend = FALSE) +
  geom_polygon(data = hull, aes(fill = col, color = col), alpha = 0.2, show.legend = FALSE) +
  annotate("text", x = -1.4, y = 1.5, label = "(b)", size = 5) +
  ylim(-1.5, 1.5) +
  xlim(-1.5, 2) +
  scale_fill_identity() +
  scale_color_identity() +
  theme_bw() +
  labs(x = "\nMDS 1\n", y = "\nMDS 2\n") +
  theme(
    axis.text.y = element_text(size = 17, color = "black"),
    axis.text.x = element_blank(),
    axis.title.y = element_text(size = 20),
    axis.title.x = element_blank(),
    axis.ticks.x = element_blank(),
    panel.grid = element_blank()
  )

#### MDS: Temp variation ####
temp_expression <- read.csv('Host-temp expression data.csv', header = TRUE, fileEncoding = 'UTF-8-BOM') %>%
  select(-c(14:27)) %>%
  drop_na()

de_input <- as.matrix(temp_expression[,-1])
row.names(de_input) <- temp_expression$Geneid
meta_df <- tibble(Geneid = names(temp_expression)[-1]) %>%
  mutate(Type = gsub("-.*|[.].*", "", Geneid))

dds <- DESeqDataSetFromMatrix(round(de_input), meta_df, design = ~Type) %>%
  DESeq() %>%
  varianceStabilizingTransformation()
wpn_vsd <- getVarianceStabilizedData(dds)

mds <- plotMDS(wpn_vsd)
mds_df <- data.frame(V1 = mds$x, V2 = mds$y, v = colnames(wpn_vsd))
mds_df$group <- factor(strtrim(mds_df$v, 6))
mds_df$shape <- c(15,15,15,16,16,16,15,15,15,16,16,16)
mds_df$col <- c(rep("#0077d9", 6), rep("#eb516f", 6))

hull <- mds_df %>%
  group_by(group) %>%
  slice(chull(V1, V2)) %>%
  ungroup()

d <- ggplot(mds_df, aes(V1, V2)) +
  geom_point(aes(shape = shape, colour = col), size = 3, show.legend = FALSE) +
  geom_polygon(data = hull, aes(fill = col, color = col), alpha = 0.2, show.legend = FALSE) +
  annotate("text", x = -1.4, y = 1.5, label = "(d)", size = 5) +
  ylim(-1.5, 1.5) +
  xlim(-1.5, 2) +
  scale_shape_identity() +
  scale_fill_manual(values = c("#0077d9", "#eb516f")) +
  scale_color_manual(values = c("#0077d9", "#eb516f")) +
  theme_bw() +
  labs(x = "\nMDS 1\n", y = "\nMDS 2\n") +
  theme(
    axis.text = element_text(size = 17, color = "black"),
    axis.title = element_text(size = 20),
    panel.grid = element_blank()
  )

# Arrange final figure
ggarrange(a, b, c, d, nrow = 2)

###############################################################################
#### Figure S2 ####
###############################################################################

#### Load libraries ----
library(tidyverse)     # includes ggplot2, readr, tidyr, dplyr
library(magrittr)      # for %>%
library(DESeq2)
library(emmeans)
library(multcomp)
library(Rmisc)
library(plyr)
library(egg)

#### Function for normalization, modeling ####
analyze_gene <- function(data, keep_cols, gene_list_file, trim_len) {
  # Subset
  data <- data[, c(1, keep_cols)]
  data <- na.omit(data)
  
  # Normalize with DESeq2
  de_input <- as.matrix(data[,-1])
  rownames(de_input) <- data$Geneid
  meta_df <- data.frame(Geneid = colnames(data[-1])) %>%
    mutate(Type = gsub("-.*","", Geneid) %>% gsub("[.].*","", .))
  dds <- DESeqDataSetFromMatrix(round(de_input), meta_df, design = ~Type)
  dds <- DESeq(dds)
  vsd <- varianceStabilizingTransformation(dds)
  host <- as.data.frame(getVarianceStabilizedData(dds))
  host <- cbind(Geneid = rownames(host), host)
  
  # Merge with gene list
  gene.list <- read.csv(gene_list_file, header=T, fileEncoding = 'UTF-8-BOM')
  gene.list$dummy <- 1
  host <- full_join(host, gene.list) %>% drop_na(dummy) %>% select(-dummy)
  
  # Long format
  long <- host %>%
    pivot_longer(cols = 2:ncol(.), names_to = "sample", values_to = "value") %>%
    mutate(treatment = extract_numeric(strtrim(sample, trim_len)),
           treatment = as.factor(treatment))
  
  # Linear model + pairwise comparisons
  mod <- lm(value ~ treatment, data = long)
  marginal <- emmeans(mod, ~treatment)
  CLD <- cld(marginal, alpha = 0.05, Letters = letters, adjust = "tukey")
  CLD$.group <- revalue(CLD$.group, c(" a " = "a", "  b" = "b"))
  
  # Join letters & get summary
  host_mod <- full_join(long, CLD)
  host_sum <- summarySE(host_mod, measurevar = "value", groupvars = c("Geneid", "treatment"))
  trt <- data.frame(treatment = host_mod$treatment, .group = host_mod$.group)
  host_sum <- unique(full_join(host_sum, trt))
  
  return(host_sum)
}

#### Load data ####
host_data <- read.csv('Host-temp expression data.csv', header = T, fileEncoding = 'UTF-8-BOM')
host_data <- host_data[, 1:19]  # drop excess
host_data <- na.omit(host_data)

## Run for V-LZ003
host_LZ3 <- analyze_gene(host_data, keep_cols = 1:10, gene_list_file = 'host gene list.csv', trim_len = 10) #subset LZ3

## Run for R-LZ019
host_LZ19 <- analyze_gene(host_data, keep_cols = c(1, 11:19), gene_list_file = 'host gene list.csv', trim_len = 11) #subset LZ19

## Combined version
host_all <- analyze_gene(host_data, keep_cols = 1:19, gene_list_file = 'host gene list.csv', trim_len = 11) #use all

host_all <- na.omit(host_all)
host_all$treatment <- revalue(host_all$treatment, c(
  "324" = "1-324", "330" = "3-330", "336" = "5-336",
  "1924" = "2-1924", "1930" = "4-1930", "1936" = "6-1936"
))
host_all$treatment <- factor(host_all$treatment, levels = sort(unique(host_all$treatment)))

#### Plot (a): V-LZ003 ####
aa <- ggplot(host_LZ3, aes(x = treatment, y = value, fill = treatment)) +
  geom_boxplot(outlier.shape = NA, fill = c("#0226a8","#0077d9","#2dbbec")) +
  geom_jitter(position = position_jitter(0.2), color = alpha("gray50", 0.7), size = 2, shape = 21) +
  annotate("text", x = 1, y = 20, label = "(a) V-LZ003", size = 5) +
  scale_x_discrete(labels = c("24", "30", "36")) +
  ylim(0, 20) +
  theme_bw() +
  theme(
    axis.text.x = element_text(size = 17, color = "black"),
    axis.text.y = element_text(size = 17, color = "black"),
    axis.title.y = element_text(size = 20),
    axis.title.x = element_text(size = 20),
    panel.grid = element_blank(),
    legend.position = "none"
  ) +
  ylab("\nMean norm. expression\n") +
  xlab("Temperature")

#### Plot (b): R-LZ019 ####
bb <- ggplot(host_LZ19, aes(x = treatment, y = value, fill = treatment)) +
  geom_boxplot(outlier.shape = NA, fill = c("#bf0000","#eb516f","#fa98c4")) +
  geom_jitter(position = position_jitter(0.2), color = alpha("gray50", 0.7), size = 2, shape = 21) +
  annotate("text", x = 1, y = 20, label = "(b) R-LZ019", size = 5) +
  scale_x_discrete(labels = c("24", "30", "36")) +
  ylim(0, 20) +
  theme_bw() +
  theme(
    axis.text.x = element_text(size = 17, color = "black"),
    axis.text.y = element_blank(),
    axis.title.y = element_blank(),
    axis.title.x = element_text(size = 20),
    axis.ticks.y = element_blank(),
    panel.grid = element_blank(),
    legend.position = "none"
  ) +
  ylab("\nMean norm. expression\n") +
  xlab("Temperature")

#### Plot (c): Combined ####
cc <- ggplot(host_all, aes(x = treatment, y = value, fill = treatment)) +
  geom_boxplot(outlier.shape = NA, fill = c("#0226a8","#bf0000","#0077d9","#eb516f","#2dbbec","#fa98c4")) +
  geom_jitter(position = position_jitter(0.2), color = alpha("gray50", 0.7), size = 2, shape = 21) +
  scale_x_discrete(labels = rep("", 6)) +
  ylim(0, 20) +
  theme_bw() +
  theme(
    axis.text.x = element_text(size = 17, color = "black"),
    axis.text.y = element_text(size = 17, color = "black"),
    axis.title.y = element_text(size = 20),
    axis.title.x = element_text(size = 20),
    axis.ticks.x = element_blank(),
    panel.grid = element_blank(),
    legend.position = "none"
  ) +
  ylab("\nMean norm. expression\n") +
  xlab("Temperature")

#### Combine plots ####
ggarrange(aa, bb, nrow = 1)
cc  # Plot the full combined version too


###############################################################################
#### Figure S3 ####
###############################################################################

#### Load libraries ####
library(tidyverse)
library(DESeq2)
library(emmeans)
library(multcomp)
library(Rmisc)
library(plyr)
library(egg)

#### Function for normalizing, modeling ----
analyze_immune <- function(data, keep_cols, gene_list_file, trim_len) {
  # Subset columns
  data <- data[, c(1, keep_cols)]
  data <- na.omit(data)
  
  # Normalize
  de_input <- as.matrix(data[,-1])
  rownames(de_input) <- data$Geneid
  meta_df <- data.frame(Geneid = colnames(data[-1])) %>%
    mutate(Type = gsub("-.*","", Geneid) %>% gsub("[.].*","", .))
  dds <- DESeqDataSetFromMatrix(round(de_input), meta_df, design = ~Type)
  dds <- DESeq(dds)
  vsd <- varianceStabilizingTransformation(dds)
  norm <- as.data.frame(getVarianceStabilizedData(dds)) %>%
    rownames_to_column("Geneid")
  
  # Merge with gene list
  gene.list <- read.csv(gene_list_file, header=T, fileEncoding = 'UTF-8-BOM') %>%
    mutate(dummy = 1)
  norm <- full_join(norm, gene.list) %>%
    drop_na(dummy) %>%
    select(-dummy)
  
  # Long format
  long <- norm %>%
    pivot_longer(cols = 2:ncol(.), names_to = "sample", values_to = "value") %>%
    mutate(
      treatment = extract_numeric(strtrim(sample, trim_len)),
      treatment = as.factor(treatment)
    )
  
  # Linear model
  mod <- lm(value ~ treatment, data = long)
  marginal <- emmeans(mod, ~treatment)
  CLD <- cld(marginal, alpha = 0.05, Letters = letters, adjust = "tukey")
  CLD$.group <- revalue(CLD$.group, c(" a " = "a", "  b" = "b"))
  
  # Join letters
  merged <- full_join(long, CLD)
  sum_stat <- summarySE(merged, measurevar = "value", groupvars = c("Geneid", "treatment"))
  trt <- data.frame(treatment = merged$treatment, .group = merged$.group)
  final <- unique(full_join(sum_stat, trt))
  
  return(final)
}

#### Load data ####
host_data <- read.csv('Host-temp expression data.csv', header=T, fileEncoding = 'UTF-8-BOM') %>%
  select(1:19) %>% na.omit()

## Analyze V-LZ003
host_LZ3 <- analyze_immune(host_data, keep_cols = 1:10, gene_list_file = 'host gene list.csv', trim_len = 10) #subset LZ3

## Analyze R-LZ019
host_LZ19 <- analyze_immune(host_data, keep_cols = c(1, 11:19), gene_list_file = 'host gene list.csv', trim_len = 11) #subset LZ19

## Analyze Combined
host_all <- analyze_immune(host_data, keep_cols = 1:19, gene_list_file = 'host gene list.csv', trim_len = 11) %>%
  mutate(
    treatment = revalue(treatment, c(
      "324" = "1-324", "330" = "3-330", "336" = "5-336",
      "1924" = "2-1924", "1930" = "4-1930", "1936" = "6-1936"
    )),
    treatment = factor(treatment, levels = sort(unique(treatment)))
  )

#### Plot (a): V-LZ003 ####
aa <- ggplot(na.omit(host_LZ3), aes(x = treatment, y = value, fill = treatment)) +
  geom_boxplot(outlier.shape = NA, fill = c("#0226a8","#0077d9","#2dbbec")) +
  geom_jitter(position = position_jitter(0.2), fill = alpha("gray50", 0.7), size = 2, shape = 21) +
  annotate("text", x = 1, y = 20, label = "(a) V-LZ003", size = 5) +
  scale_x_discrete(labels = c("24", "30", "36")) +
  ylim(0, 20) +
  theme_bw() +
  theme(
    axis.text.x = element_text(size = 17, color = "black"),
    axis.text.y = element_text(size = 17, color = "black"),
    axis.title.y = element_text(size = 20),
    axis.title.x = element_text(size = 20),
    panel.grid = element_blank(),
    legend.position = "none"
  ) +
  ylab("\nMean norm. expression\n") +
  xlab("Temperature")

#### Plot (b): R-LZ019 ####
bb <- ggplot(na.omit(host_LZ19), aes(x = treatment, y = value, fill = treatment)) +
  geom_boxplot(outlier.shape = NA, fill = c("#bf0000","#eb516f","#fa98c4")) +
  geom_jitter(position = position_jitter(0.2), fill = alpha("gray50", 0.7), size = 2, shape = 21) +
  annotate("text", x = 1, y = 20, label = "(b) R-LZ019", size = 5) +
  scale_x_discrete(labels = c("24", "30", "36")) +
  ylim(0, 20) +
  theme_bw() +
  theme(
    axis.text.x = element_text(size = 17, color = "black"),
    axis.text.y = element_blank(),
    axis.title.y = element_blank(),
    axis.title.x = element_text(size = 20),
    axis.ticks.y = element_blank(),
    panel.grid = element_blank(),
    legend.position = "none"
  ) +
  ylab("\nMean norm. expression\n") +
  xlab("Temperature")

#### Plot (c): Combined ####
cc <- ggplot(na.omit(host_all), aes(x = treatment, y = value, fill = treatment)) +
  geom_boxplot(outlier.shape = NA, fill = c("#0226a8","#bf0000","#0077d9","#eb516f","#2dbbec","#fa98c4")) +
  geom_jitter(position = position_jitter(0.2), fill = alpha("gray50", 0.7), size = 2, shape = 21) +
  scale_x_discrete(labels = rep("", 6)) +
  ylim(0, 20) +
  theme_bw() +
  theme(
    axis.text.x = element_text(size = 17, color = "black"),
    axis.text.y = element_text(size = 17, color = "black"),
    axis.title.y = element_text(size = 20),
    axis.title.x = element_text(size = 20),
    axis.ticks.x = element_blank(),
    panel.grid = element_blank(),
    legend.position = "none"
  ) +
  ylab("\nMean norm. expression\n") +
  xlab("Temperature")

#### Combine plots ####
ggarrange(aa, bb, nrow = 1)
cc  # Combined panel


###############################################################################
#### Figure 3 ####
###############################################################################
#### Load libraries ####
library(tidyverse)
library(ggplot2)
library(DESeq2)
library(edgeR)
library(cowplot)  # for ggarrange
library(egg)      # optional, if you prefer ggarrange from egg
library(scales)   # for alpha()

# DEFINE COLORS
blues <- c("#0226a8", "#0077d9", "#2dbbec", "#bff8ff")
reds  <- c("#bf0000", "#eb516f", "#fa98c4", "#ffdbfe")

#### Load data ####
gene.list <- read.csv(
  'gene list.csv',
  header = TRUE, fileEncoding = 'UTF-8-BOM'
) %>% mutate(dummy = 1)

# List of all Degust output files
lz_files <- list(
  LZ3_bac_24_30 = "LZ3  - bac 24-30 (no fdr.fc applied).csv",
  LZ3_bac_24_36 = "LZ3  - bac 24-36 (no fdr.fc applied).csv",
  LZ3_bac_30_36 = "LZ3  - bac 30-36 (no fdr.fc applied).csv",
  LZ3_bug_24_30 = "LZ3  - bug 24-30 (no fdr.fc applied).csv",
  LZ3_bug_24_36 = "LZ3  - bug 24-36 (no fdr.fc applied).csv",
  LZ3_bug_30_36 = "LZ3  - bug 30-36 (no fdr.fc applied).csv",
  LZ19_bac_24_30 = "LZ19  - bac 24-30 (no fdr.fc applied).csv",
  LZ19_bac_24_36 = "LZ19  - bac 24-36 (no fdr.fc applied).csv",
  LZ19_bac_30_36 = "LZ19  - bac 30-36 (no fdr.fc applied).csv",
  LZ19_bug_24_30 = "LZ19  - bug 24-30 (no fdr.fc applied).csv",
  LZ19_bug_24_36 = "LZ19  - bug 24-36 (no fdr.fc applied).csv",
  LZ19_bug_30_36 = "LZ19  - bug 30-36 (no fdr.fc applied).csv"
)

lz_data <- lapply(lz_files, function(f) {
  read.csv(
    file.path(
      'transcriptomics Degust output/backups/1. Unedited from degust/',
      f
    ),
    header = TRUE, fileEncoding = 'UTF-8-BOM'
  )
})

#### Fun: Prepare Data for Volcano Plot ####
prepare_volcano_data <- function(df, gene_list = gene.list) {
  df %>%
    full_join(gene_list, by = intersect(names(df), names(gene_list))) %>%
    drop_na(FDR)
}

#### Fun: Make volcano Plot ####
make_volcano <- function(df, logFC_col, FDR_col = "FDR",
                         col_sig, panel_label, label_x, label_y,
                         show_y_axis = TRUE, show_x_axis = TRUE) {
  
  df <- prepare_volcano_data(df)
  
  df <- df %>%
    mutate(
      Color = "black",
      Color = ifelse(.data[[FDR_col]] <= 0.01, col_sig, Color),
      Color = ifelse(Category == "Hub", "forest green", Color),
      Color = ifelse(Category == "Heat", "goldenrod", Color)
    )
  
  ggplot(df, aes(x = .data[[logFC_col]], y = -log10(.data[[FDR_col]]))) +
    geom_point(size = 2, shape = 16, aes(color = Color), alpha = 0.5, show.legend = FALSE) +
    scale_color_identity() +
    annotate("text", x = label_x, y = label_y, label = panel_label, size = 5) +
    ylim(0, 12) + xlim(-10, 10) +
    theme_bw() +
    theme(
      panel.grid = element_blank(),
      plot.caption = element_text(hjust = 0),
      axis.text.y = if (show_y_axis) element_text(size = 17, color = "black") else element_blank(),
      axis.text.x = if (show_x_axis) element_text(size = 17, color = "black") else element_blank(),
      axis.title.y = if (show_y_axis) element_text(size = 20) else element_blank(),
      axis.title.x = if (show_x_axis) element_text(size = 20) else element_blank(),
      axis.ticks.y = if (show_y_axis) element_line() else element_blank(),
      axis.ticks.x = if (show_x_axis) element_line() else element_blank()
    ) +
    xlab(if (show_x_axis) "\nlog FC\n" else NULL) +
    ylab(if (show_y_axis) "\n-log10 FDR\n" else NULL)
}

#### Fun: Make MDS Plot ####
make_mds <- function(datafile, keep_bac = TRUE, col_palette, panel_label, label_x, label_y, show_y_axis = TRUE) {
  
  data <- read.csv(datafile, header = TRUE, fileEncoding = 'UTF-8-BOM')
  
  if (keep_bac) {
    data[11:19] <- NULL
  } else {
    data[2:10] <- NULL
  }
  
  de_input <- as.matrix(data[,-1])
  rownames(de_input) <- data$sample
  
  meta_df <- data.frame(Sample = colnames(de_input)) %>%
    mutate(Type = gsub("-.*", "", Sample) %>% gsub("[.].*", "", .))
  
  dds <- DESeqDataSetFromMatrix(round(de_input), meta_df, design = ~Type)
  dds <- DESeq(dds)
  vsd <- varianceStabilizingTransformation(dds)
  wpn_vsd <- assay(vsd)
  
  mds_coords <- plotMDS(wpn_vsd, plot = FALSE)
  mds_df <- data.frame(V1 = mds_coords$x, V2 = mds_coords$y, group = substr(colnames(wpn_vsd), 1, 11))
  
  hull <- mds_df %>% group_by(group) %>% slice(chull(V1, V2))
  
  ggplot(mds_df, aes(x = V1, y = V2)) +
    geom_point(aes(col = group), size = 3) +
    scale_colour_manual(values = col_palette) +
    geom_polygon(data = hull, aes(fill = group), alpha = 0.2, colour = col_palette, show.legend = FALSE) +
    scale_fill_manual(values = col_palette) +
    annotate("text", x = label_x, y = label_y, label = panel_label, size = 5) +
    xlim(-5, 5) + ylim(-5, 5) +
    theme_bw() +
    ylab(if (show_y_axis) "\nMDS 2\n" else NULL) +
    xlab("\nMDS 1\n") +
    theme(
      axis.text.y = if (show_y_axis) element_text(size = 17, color = "black") else element_blank(),
      axis.text.x = element_text(size = 17, color = "black"),
      axis.title.y = if (show_y_axis) element_text(size = 20) else element_blank(),
      axis.title.x = element_text(size = 20),
      axis.ticks.y = if (show_y_axis) element_line() else element_blank(),
      panel.grid.major = element_blank(),
      panel.grid.minor = element_blank()
    )
}

#### Generate volcano plots ####
a <- make_volcano(lz_data$LZ3_bac_24_36, "LZ3.Bac.36c", "FDR", blues[1], "(a) V-LZ003 in vitro - 24/36", -4, 12)
b <- make_volcano(lz_data$LZ19_bac_24_36, "LZ19.Bac.36c", "FDR", reds[1], "(b) R-LZ019 in vitro - 24/36", -3, 12, FALSE, FALSE)
c <- make_volcano(lz_data$LZ3_bug_24_36, "LZ3.Bug.36c", "FDR", blues[2], "(c) V-LZ003: 24–36C", -4.8, 12, FALSE, FALSE)
d <- make_volcano(lz_data$LZ19_bug_24_36, "LZ19.Bug.36c", "FDR", reds[2], "(d) R-LZ019: 24–36C", -4.8, 12)
e <- make_volcano(lz_data$LZ3_bac_24_30, "LZ3.Bac.30c", "FDR", blues[2], "(e) V-LZ003 in vitro - 24/30", -3, 12)
f <- make_volcano(lz_data$LZ3_bac_30_36, "LZ3.Bac.36c", "FDR", blues[3], "(f) V-LZ003 in vitro - 30/36", -3, 12, FALSE, FALSE)
g <- make_volcano(lz_data$LZ19_bac_30_36, "LZ19.Bac.36c", "FDR", reds[3], "(g) R-LZ019 in vitro - 30/36", -3, 12, FALSE, FALSE)
h <- make_volcano(lz_data$LZ3_bug_30_36, "LZ3.Bug.36c", "FDR", blues[4], "(h) V-LZ003: 30–36C", -4.8, 12, FALSE, FALSE)
i <- make_volcano(lz_data$LZ19_bug_30_36, "LZ19.Bug.36c", "FDR", reds[4], "(i) R-LZ019: 30–36C", -4.8, 12)
j <- make_volcano(lz_data$LZ3_bug_24_30, "LZ3.Bug.30c", "FDR", blues[3], "(j) V-LZ003 in vitro - 24/30", -3, 12)

#### Generate MDS plots ####
mds_vlz003_file <- "LZ3 expression data.csv"
mds_rlz019_file <- "LZ19 expression data.csv"

m <- make_mds(mds_vlz003_file, keep_bac = TRUE, col_palette = blues[1:3], "(m) V-LZ003", -2.5, 5)
n <- make_mds(mds_rlz019_file, keep_bac = TRUE, col_palette = reds[1:3], "(n) R-LZ019", -2.5, 5, show_y_axis = FALSE)

#### Combine panels #### 

final_fig3 <- ggarrange(
  a, b, c, d, e,
  f, g, h, i, j,
  m, n,
  nrow = 4, ncol = 5,
  widths = c(1,1,1,1,1),
  heights = c(1,1,1,1),
  labels = NULL
)

print(final_fig3)


###############################################################################
#### Figure S4 ####
###############################################################################
#### Plot GO results ####
library(plotly)

# Function to load, filter, and reshape GO MWU data for a strain
prepare_go_data <- function(filename, exclude_patterns = c(), p_adj_threshold = 0.05, drop_term = FALSE) {
  # Read data
  go_df <- read.csv(file.path(base_wd, filename), header = TRUE, fileEncoding = 'UTF-8-BOM')
  
  # Exclude treatments containing any pattern in exclude_patterns
  for (pattern in exclude_patterns) {
    go_df <- go_df[!grepl(pattern, go_df$treatment), ]
  }
  
  # Filter by adjusted p-value threshold
  go_df <- subset(go_df, p.adj < p_adj_threshold)
  
  # Drop columns no longer needed
  go_df$p.adj <- NULL
  if (drop_term) go_df$term <- NULL
  
  # Sort data by 'name'
  go_df <- go_df[order(go_df$name), ]
  go_df <- go_df[order(rev(go_df$name)), ]
  
  # Reshape data to wide matrix form with treatments as columns and names as rows
  reshaped <- reshape(go_df, idvar = "name", timevar = "treatment", direction = "wide")
  reshaped[is.na(reshaped)] <- 0
  rownames(reshaped) <- reshaped[, 1]
  reshaped$name <- NULL
  
  as.matrix(reshaped)
}

# Function to plot heatmap using plotly
plot_go_heatmap <- function(go_data_matrix, title = NULL) {
  plot_ly(
    x = colnames(go_data_matrix),
    y = rownames(go_data_matrix),
    z = go_data_matrix,
    type = "heatmap",
    colors = c(
      "#0226a8", "#0077d9", "#2dbbec", "#bff8ff", "#ffffff",
      "#ffdbfe", "#fa98c4", "#eb516f", "#bf0000"
    ),
    alpha = 1
  ) %>%
    layout(title = title, yaxis = list(tickvals = seq_len(nrow(go_data_matrix))))
}

# LZ3 Analysis
lz3_mat <- prepare_go_data(
  filename = "MWU_all_vivo.csv",
  exclude_patterns = c("24.30", "LZ19"),
  p_adj_threshold = 0.05,
  drop_term = FALSE
)

lz3_heatmap <- plot_go_heatmap(lz3_mat, title = "LZ3 GO MWU Heatmap")

# LZ19 Analysis
lz19_mat <- prepare_go_data(
  filename = "MWU_all_vivo.csv",
  exclude_patterns = c("24.30", "LZ3"),
  p_adj_threshold = 0.05,
  drop_term = TRUE
)

lz19_heatmap <- plot_go_heatmap(lz19_mat, title = "LZ19 GO MWU Heatmap")

# To view plots in RStudio Viewer or browser:
lz3_heatmap
lz19_heatmap

###############################################################################
#### Figure S5 ####
###############################################################################
#### Comparing GO results across treatments ####
library(tidyverse)
library(scales)

# Load data
all_vivo <- read.csv('MWU_all_vivo.csv', header = TRUE, fileEncoding = 'UTF-8-BOM')

# Filter out 24.30 treatment comparisons (minimal expression difference)
all_vivo <- all_vivo[!grepl("24.30", all_vivo$treatment),]

# Function to prepare comparison dataset for two groups
prepare_comparison <- function(df, group1_filter, group2_filter, group1_label, group2_label) {
  # Filter each group by removing rows matching the opposite group's pattern
  group1 <- df[!grepl(group2_filter, df$treatment), ]
  group2 <- df[!grepl(group1_filter, df$treatment), ]
  
  # Extract unique gene names for joining
  gene_names <- data.frame(name = unique(df$name))
  
  # Join with gene names to ensure same gene set, fill NAs with 0
  group1 <- full_join(group1, gene_names, by = "name")
  group2 <- full_join(group2, gene_names, by = "name")
  
  group1$treatment <- group1_label
  group2$treatment <- group2_label
  
  group1[is.na(group1)] <- 0
  group2[is.na(group2)] <- 0
  
  full_join(group1, group2)
}

# Function to plot delta.rank comparison and print stats
plot_comparison <- function(data, x_group, y_group, x_label, y_label, main_title) {
  x_vals <- data$delta.rank[data$treatment == x_group]
  y_vals <- data$delta.rank[data$treatment == y_group]
  
  plot(
    y_vals ~ x_vals,
    ylim = c(-1000, 1000), xlim = c(-1000, 1000),
    xlab = x_label, ylab = y_label,
    main = main_title,
    col = alpha("black", 0.5), pch = 16, cex = 1,
    cex.axis = 1.5
  )
  
  # Linear model summary (R-squared)
  lm_summary <- summary(lm(y_vals ~ x_vals, data = data))
  print(paste("R-squared:", lm_summary$r.squared))
  
  # Pearson correlation and r^2
  cor_test <- cor.test(x_vals, y_vals, method = "pearson")
  r2 <- cor_test$estimate^2
  print(paste("Pearson r^2:", r2))
}

par(mfrow = c(2, 2))

# 1) LZ3 within strain comparison: 24.36 vs 30.36
LZ3_full <- prepare_comparison(
  all_vivo,
  group1_filter = "30.36", group2_filter = "24.36",
  group1_label = "LZ3_24.36", group2_label = "LZ3_30.36"
)
plot_comparison(LZ3_full, "LZ3_30.36", "LZ3_24.36", "LZ3_30.36", "LZ3_24.36", "LZ3 comparison (36.3%)")

# 2) LZ19 within strain comparison: 24.36 vs 30.36
LZ19_full <- prepare_comparison(
  all_vivo,
  group1_filter = "30.36", group2_filter = "24.36",
  group1_label = "LZ19_24.36", group2_label = "LZ19_30.36"
)
plot_comparison(LZ19_full, "LZ19_30.36", "LZ19_24.36", "LZ19_30.36", "LZ19_24.36", "LZ19 comparison (70.5%)")

# 3) Between strains comparison at 24.36
LZ3_24 <- all_vivo[!grepl("30", all_vivo$treatment), ]
LZ3_24_bac <- LZ3_24[!grepl("LZ3", LZ3_24$treatment), ]
LZ3_24_bug <- LZ3_24[!grepl("LZ19", LZ3_24$treatment), ]

LZ3_24_bac <- full_join(LZ3_24_bac, data.frame(name = unique(all_vivo$name)), by = "name")
LZ3_24_bug <- full_join(LZ3_24_bug, data.frame(name = unique(all_vivo$name)), by = "name")

LZ3_24_bac$treatment <- "LZ3_24.36"
LZ3_24_bug$treatment <- "LZ19_24.36"
LZ3_24_bac[is.na(LZ3_24_bac)] <- 0
LZ3_24_bug[is.na(LZ3_24_bug)] <- 0

LZ3_24_full <- full_join(LZ3_24_bac, LZ3_24_bug)

plot_comparison(LZ3_24_full, "LZ3_24.36", "LZ19_24.36", "LZ3_24.36", "LZ19_24.36", "24-36C comparison (3.2%)")

# 4) Between strains comparison at 30.36
LZ3_30 <- all_vivo[!grepl("24", all_vivo$treatment), ]
LZ3_30_bac <- LZ3_30[!grepl("LZ3", LZ3_30$treatment), ]
LZ3_30_bug <- LZ3_30[!grepl("LZ19", LZ3_30$treatment), ]

LZ3_30_bac <- full_join(LZ3_30_bac, data.frame(name = unique(all_vivo$name)), by = "name")
LZ3_30_bug <- full_join(LZ3_30_bug, data.frame(name = unique(all_vivo$name)), by = "name")

LZ3_30_bac$treatment <- "LZ3_30.36"
LZ3_30_bug$treatment <- "LZ19_30.36"
LZ3_30_bac[is.na(LZ3_30_bac)] <- 0
LZ3_30_bug[is.na(LZ3_30_bug)] <- 0

LZ3_30_full <- full_join(LZ3_30_bac, LZ3_30_bug)

plot_comparison(LZ3_30_full, "LZ3_30.36", "LZ19_30.36", "LZ3_30.36", "LZ19_30.36", "30-36C comparison (0.5%)")

par(mfrow = c(1, 1))


###############################################################################
#### Figure 4 ####
###############################################################################
#### Heat shock analysis ####

library(tidyverse)  # includes ggplot2, dplyr, tidyr, readr, etc.
library(magrittr)   # for %>%
library(DESeq2)
library(emmeans)
library(multcomp)
library(plyr)
library(Rmisc)
library(egg)        # for ggarrange

# Load full expression datasets
LZ3_full <- read.csv('LZ3 expression data.csv', header = TRUE, fileEncoding = 'UTF-8-BOM')
LZ19_full <- read.csv('LZ19 expression data.csv', header = TRUE, fileEncoding = 'UTF-8-BOM')

# Load genes of interest
genes_of_interest <- read.csv('genes of interest.csv', header = TRUE, fileEncoding = 'UTF-8-BOM')

# Function to preprocess expression data for one strain
process_expression_data <- function(expr_df, strain_code, genes_df) {
  # Remove columns 2:10 (subset to in vivo columns only)
  expr_df <- expr_df %>% select(-2:-10)
  
  # Rename first column for consistency
  names(expr_df)[1] <- "GeneId"
  
  # Prepare matrix for DESeq2
  de_input <- as.matrix(expr_df[, -1])
  rownames(de_input) <- expr_df$GeneId
  
  # Prepare sample metadata
  meta_df <- data.frame(Sample = colnames(expr_df)[-1]) %>%
    mutate(Type = gsub("-.*", "", Sample) %>% gsub("[.].*", "", .))
  
  # Run DESeq2 normalization and variance stabilization
  dds <- DESeqDataSetFromMatrix(round(de_input), meta_df, design = ~Type)
  dds <- DESeq(dds)
  vsd <- varianceStabilizingTransformation(dds)
  
  # Extract normalized expression data
  norm_data <- as.data.frame(getVarianceStabilizedData(dds))
  norm_data <- cbind(GeneId = rownames(norm_data), norm_data)
  
  # Filter genes of interest for this strain
  genes_sub <- genes_df %>% filter(Strain == strain_code) %>% mutate(dummy = 1)
  
  # Merge normalized data with gene list, remove non-matching rows
  merged <- full_join(norm_data, genes_sub, by = "GeneId") %>% drop_na(dummy) %>% select(-dummy)
  
  # Convert to long format
  long_df <- merged %>%
    pivot_longer(cols = -c(GeneId, Strain, Category), names_to = "sample", values_to = "value")
  
  # Extract treatment info from sample names
  long_df <- long_df %>%
    mutate(
      treatment = str_extract(sample, "\\d+"),
      treatment = factor(treatment, levels = c("24", "30", "36"))
    )
  
  long_df
}

# Process each strain
LZ3_data <- process_expression_data(LZ3_full, "LZ003", genes_of_interest)
LZ19_data <- process_expression_data(LZ19_full, "LZ019", genes_of_interest)

# Function to fit model, get pairwise differences, and merge results
analyze_expression <- function(long_df) {
  mod <- lm(value ~ treatment, data = long_df)
  marginal <- emmeans(mod, ~ treatment)
  CLD <- cld(marginal, alpha = 0.05, Letters = letters, adjust = "tukey")
  
  # Fix .group spacing (for readability)
  CLD$.group <- str_trim(CLD$.group)
  full_join(long_df, CLD, by = "treatment")
}

LZ3_annotated <- analyze_expression(LZ3_data)
LZ19_annotated <- analyze_expression(LZ19_data)

# Summarize for plotting (mean, SE)
LZ3_summary <- summarySE(LZ3_annotated, measurevar = "value", groupvars = c("GeneId", "treatment"))
LZ3_summary <- unique(full_join(LZ3_summary, LZ3_annotated %>% select(treatment, .group), by = "treatment")) %>% na.omit()

LZ19_summary <- summarySE(LZ19_annotated, measurevar = "value", groupvars = c("GeneId", "treatment"))
LZ19_summary <- unique(full_join(LZ19_summary, LZ19_annotated %>% select(treatment, .group), by = "treatment")) %>% na.omit()

# Plotting
plot_expr <- function(summary_df, title_text, colors, yaxis_blank = FALSE, show_ylab = TRUE) {
  p <- ggplot(summary_df, aes(x = treatment, y = value, fill = treatment)) +
    geom_boxplot(outlier.shape = NA) +
    geom_jitter(position = position_jitter(0.2), shape = 21, size = 2, color = alpha("gray50", 0.7)) +
    scale_x_discrete(labels = c("24", "30", "36")) +
    scale_fill_manual(values = colors) +
    theme_bw() +
    ylim(0, 20) +
    theme(
      axis.text.x = element_text(size = 17, color = "black"),
      axis.text.y = if (yaxis_blank) element_blank() else element_text(size = 17, color = "black"),
      axis.title.y = if (show_ylab) element_text(size = 20) else element_blank(),
      axis.title.x = element_text(size = 20),
      panel.grid.major = element_blank(),
      panel.grid.minor = element_blank(),
      legend.position = "none",
      plot.caption = element_text(hjust = 0)
    ) +
    ylab(if (show_ylab) "\nMean norm. expression\n" else NULL) +
    xlab("Temperature") +
    annotate("text", x = 2, y = 20, label = title_text, size = 5) +
    geom_text(aes(label = .group), position = position_nudge(y = 1), size = 6, hjust = 0.5)
  
  p
}

plot_LZ3 <- plot_expr(LZ3_summary, "(a) V-LZ003", c("#0226a8", "#0077d9", "#2dbbec"), yaxis_blank = FALSE)
plot_LZ19 <- plot_expr(LZ19_summary, "(b) R-LZ019", c("#bf0000", "#eb516f", "#fa98c4"), yaxis_blank = TRUE, show_ylab = FALSE)

# Arrange side-by-side
ggarrange(plot_LZ3, plot_LZ19, nrow = 1)


###############################################################################
#### Figure S6 ####
###############################################################################
#### Heat shock analysis - line plots ####

library(dplyr)
library(ggplot2)
library(egg)  # for ggarrange

# Load genes info
genes <- read.csv("genes of interest.csv")

# Merge gene info with expression summary data for LZ3 and LZ19
LZ3.2_merged <- LZ3.2 %>%
  left_join(genes, by = "GeneId")

LZ19.2_merged <- LZ19.2 %>%
  left_join(genes, by = "GeneId")

# Function to create faceted line plots by gene name, colored by Role
create_facet_plot <- function(data, legend_pos = "none") {
  ggplot(data, aes(x = treatment, y = value, group = GeneId)) +
    geom_line(aes(color = Role), linewidth = 1) +
    geom_point(aes(color = Role), size = 2) +
    facet_wrap(~ GeneName, scales = "free_y") +
    scale_x_discrete(labels = c("24", "30", "36")) +
    theme_bw() +
    ylab("Mean norm. expression") +
    xlab("Temperature") +
    theme(
      axis.text.x = element_text(size = 12, color = "black"),
      axis.text.y = element_text(size = 12, color = "black"),
      axis.title.x = element_text(size = 14),
      axis.title.y = element_text(size = 14),
      panel.grid.major = element_blank(),
      panel.grid.minor = element_blank(),
      legend.position = legend_pos,
      legend.title = element_text(size = 12),
      legend.text = element_text(size = 10),
      strip.text = element_text(size = 10),
      plot.margin = margin(t = 40)
    )
}

# Create plots for each strain
aa_facet <- create_facet_plot(LZ3.2_merged, legend_pos = "none")
bb_facet <- create_facet_plot(LZ19.2_merged, legend_pos = "bottom")

# Arrange plots vertically with labels
ggarrange(
  aa_facet, bb_facet,
  ncol = 1,
  labels = c("\n(a) V-LZ003", "\n(b) R-LZ019"),
  label.args = list(gp = grid::gpar(fontsize = 14, fontface = "bold")),
  heights = c(1, 1)
)


###############################################################################
#### Figure 5 ####
###############################################################################
#### Motility analysis ####

library(tidyverse)  # includes ggplot2, dplyr, tidyr, readr, etc.
library(magrittr)
library(DESeq2)
library(emmeans)
library(multcomp)
library(plyr)
library(Rmisc)
library(egg)

# Load full expression datasets
LZ3_full <- read.csv('LZ3 expression data.csv', header = TRUE, fileEncoding = 'UTF-8-BOM')
LZ19_full <- read.csv('LZ19 expression data.csv', header = TRUE, fileEncoding = 'UTF-8-BOM')

# Load flagellar gene list
flagellar_genes <- read.csv('flagellar gene list.csv', header = TRUE, fileEncoding = 'UTF-8-BOM')

# Function to preprocess and analyze expression data for a strain
process_flagellar_expression <- function(expr_df, genes_df) {
  # Subset to in vivo columns by removing columns 2 to 10
  expr_df <- expr_df %>% select(-2:-10)
  
  # Rename first column to "GeneId"
  names(expr_df)[1] <- "GeneId"
  
  # Prepare matrix for DESeq2
  de_input <- as.matrix(expr_df[, -1])
  rownames(de_input) <- expr_df$GeneId
  
  # Prepare metadata
  meta_df <- data.frame(Sample = colnames(expr_df)[-1]) %>%
    mutate(Type = gsub("-.*", "", Sample) %>% gsub("[.].*", "", .))
  
  # Run DESeq2 normalization
  dds <- DESeqDataSetFromMatrix(round(de_input), meta_df, design = ~Type)
  dds <- DESeq(dds)
  
  # Variance stabilizing transformation
  vsd <- varianceStabilizingTransformation(dds)
  
  # Extract normalized counts and add GeneId as column
  norm_data <- as.data.frame(getVarianceStabilizedData(dds))
  norm_data <- cbind(GeneId = rownames(norm_data), norm_data)
  
  # Filter for genes of interest
  genes_df$dummy <- 1
  merged <- full_join(norm_data, genes_df, by = "GeneId") %>%
    drop_na(dummy) %>%
    select(-dummy) %>%
    na.omit()
  
  # Convert wide to long format for plotting/modeling
  long_df <- merged %>%
    pivot_longer(cols = -c(GeneId, Category), names_to = "sample", values_to = "value") %>%
    mutate(
      treatment = str_extract(sample, "\\d+"),
      treatment = factor(treatment, levels = c("24", "30", "36"))
    )
  
  # Fit linear model
  mod <- lm(value ~ treatment, data = long_df)
  marginal <- emmeans(mod, ~ treatment)
  CLD <- cld(marginal, alpha = 0.05, Letters = letters, adjust = "tukey")
  
  # Clean group labels
  CLD$.group <- str_trim(CLD$.group)
  
  # Join model results back to data
  annotated <- full_join(long_df, CLD, by = "treatment")
  
  # Summarize data for plotting
  summary_df <- summarySE(annotated, measurevar = "value", groupvars = c("GeneId", "treatment"))
  summary_df <- unique(full_join(summary_df, annotated %>% select(treatment, .group), by = "treatment"))
  
  list(long = annotated, summary = summary_df)
}

# Process each strain
LZ3_results <- process_flagellar_expression(LZ3_full, flagellar_genes)
LZ19_results <- process_flagellar_expression(LZ19_full, flagellar_genes)

# Plotting function
plot_flagellar <- function(summary_df, title_text, colors, show_ylab = TRUE, y_axis_blank = FALSE) {
  ggplot(summary_df, aes(x = treatment, y = value, fill = treatment)) +
    geom_boxplot(outlier.shape = NA) +
    geom_jitter(position = position_jitter(0.2), shape = 21, size = 2, color = alpha("gray50", 0.7)) +
    scale_x_discrete(labels = c("24", "30", "36")) +
    scale_fill_manual(values = colors) +
    theme_bw() +
    ylim(0, 15) +
    theme(
      axis.text.x = element_text(size = 17, color = "black"),
      axis.text.y = if (y_axis_blank) element_blank() else element_text(size = 17, color = "black"),
      axis.title.y = if (show_ylab) element_text(size = 20) else element_blank(),
      axis.title.x = element_text(size = 20),
      axis.ticks.y = if (y_axis_blank) element_blank() else element_line(),
      panel.grid.major = element_blank(),
      panel.grid.minor = element_blank(),
      legend.position = "none",
      plot.caption = element_text(hjust = 0)
    ) +
    ylab(if (show_ylab) "\nMean norm. expression\n" else NULL) +
    xlab("Temperature") +
    annotate("text", x = 2, y = 15, label = title_text, size = 5) +
    geom_text(aes(label = .group), position = position_nudge(y = 2), size = 6, hjust = 0.6)
}

# Create plots for LZ3 and LZ19
plot_LZ3 <- plot_flagellar(LZ3_results$summary, "(a) V-LZ003", c("#0226a8", "#0077d9", "#2dbbec"))
plot_LZ19 <- plot_flagellar(LZ19_results$summary, "(b) R-LZ019", c("#bf0000", "#eb516f", "#fa98c4"), show_ylab = FALSE, y_axis_blank = TRUE)

# Arrange side by side
ggarrange(plot_LZ3, plot_LZ19, nrow = 1)


###############################################################################
#### Figure S7 ####
###############################################################################
#### Motility analysis - line plots ####

library(dplyr)
library(ggplot2)
library(egg)

# Load gene function annotation
genes <- read.csv("flagellar gene list.csv",stringsAsFactors = FALSE
)

# Merge gene annotations with expression summaries
LZ3_merged <- LZ3.2 %>%
  left_join(genes, by = "GeneId")

LZ19_merged <- LZ19.2 %>%
  left_join(genes, by = "GeneId")

# Common plot theme settings
common_theme <- theme_bw() +
  theme(
    axis.text.x = element_text(size = 12, color = "black"),
    axis.text.y = element_text(size = 12, color = "black"),
    axis.title.x = element_text(size = 14),
    axis.title.y = element_text(size = 14),
    panel.grid.major = element_blank(),
    panel.grid.minor = element_blank(),
    strip.text = element_text(size = 10),
    plot.margin = margin(t = 40)
  )

# Plot for LZ3
plot_LZ3 <- ggplot(LZ3_merged, aes(x = treatment, y = value, group = GeneId)) +
  geom_line(aes(color = Role), linewidth = 1) +
  geom_point(aes(color = Role), size = 2) +
  facet_wrap(~ GeneName, scales = "free_y") +
  scale_x_discrete(labels = c("24", "30", "36")) +
  ylab("Mean norm. expression") +
  xlab("Temperature") +
  common_theme +
  theme(legend.position = "none")

# Plot for LZ19
plot_LZ19 <- ggplot(LZ19_merged, aes(x = treatment, y = value, group = GeneId)) +
  geom_line(aes(color = Role), linewidth = 1) +
  geom_point(aes(color = Role), size = 2) +
  facet_wrap(~ GeneName, scales = "free_y") +
  scale_x_discrete(labels = c("24", "30", "36")) +
  ylab("Mean norm. expression") +
  xlab("Temperature") +
  common_theme +
  theme(
    legend.position = "bottom",
    legend.title = element_text(size = 12),
    legend.text = element_text(size = 10)
  )

# Arrange plots vertically with labels
ggarrange(
  plot_LZ3, plot_LZ19,
  ncol = 1,
  labels = c("\n(a) V-LZ003", "\n(b) R-LZ019"),
  label.args = list(gp = grid::gpar(fontsize = 14, fontface = "bold")),
  heights = c(1, 1)
)
